# Supplementary material for: Integrative multiomics evaluation reveals the importance of pseudouridine synthases in hepatocellular carcinoma
Source: Front Genet. 2022 Nov 10;13:944681. doi: 10.3389/fgene.2022.944681 (PMC9686406; doi:10.3389/fgene.2022.944681)
Supplement: Supplementary file 2 [file Table2.xlsx]

## Sheet: Sheet1
Table S2: Primer sequences used for qRT-PCR
Primer name	Primer sequence
h-DKC1-F	TGACTGGTTGTTTAATCGTGTG
h-DKC1-R	CTTTACTGCAGCAATAAGTGGG
h-PUS1-F	CACGGGCGGGTTTAACTCCAAG
h-PUS1-R	GCTCAGGCGGTAGGTCTCATCC
h-PUS7-F	GAGGAGTGCGAGGAGGAGGAATC
h-PUS7-R	ACAAACTTGGTGATGCCTACGTCAG
h-PUSL1-F	CAGGTGAAGACGATTCTGGAGAGC
h-PUSL1-R	GTTCCCGTACAGCACTGACTTGAG
h-RPUSD3-F	GCCCTCCGCTGTAGAATGGG
h-RPUSD3-R	AGGTCCTTTCCGGTCCACCA
h-GAPDH-F	CAACGTGTCAGTGGTGGACCTG
h-GAPDH-R	GTGTCGCTGTTGAAGTCAGAGGAG
