# Supplementary material for: Integrative multiomics evaluation reveals the importance of pseudouridine synthases in hepatocellular carcinoma
Source: Front Genet. 2022 Nov 10;13:944681. doi: 10.3389/fgene.2022.944681 (PMC9686406; doi:10.3389/fgene.2022.944681)
Supplement: Supplementary file 3 [file Table14.XLSX]

## Sheet: GO1
Table S14A GO terms of proteins that are positively correlated with PUS proteins
ONTOLOGY	ID	Description	GeneRatio	BgRatio	pvalue	p.adjust	qvalue	geneID	Count
BP	GO:0022613	ribonucleoprotein complex biogenesis	47/206	463/18723	6.23e-32	1.32e-28	1.17e-28	AATF/ADAR/BRIX1/CDC73/DDX21/DDX47/EBNA1BP2/ESF1/FBL/FTSJ3/GNL2/GTPBP4/HSP90AB1/MRTO4/NAT10/NGDN/NIFK/NIP7/NOL10/NOM1/NOP14/NOP2/NPM1/NPM3/PAK1IP1/PES1/PPAN/PRKDC/PRPF6/PUF60/REXO4/RPF2/RPP40/RRP1/RRP12/RRP15/RRP9/RRS1/RSL1D1/RUVBL1/SMN2/SRFBP1/SRPK1/SRSF9/UTP25/WDR12/ZNF622	47
BP	GO:0042254	ribosome biogenesis	38/206	299/18723	1.99e-29	2.11e-26	1.86e-26	AATF/BRIX1/DDX21/DDX47/EBNA1BP2/ESF1/FBL/FTSJ3/GNL2/GTPBP4/MRTO4/NAT10/NGDN/NIFK/NIP7/NOL10/NOM1/NOP14/NOP2/NPM1/NPM3/PAK1IP1/PES1/PPAN/PRKDC/REXO4/RPF2/RPP40/RRP1/RRP12/RRP15/RRP9/RRS1/RSL1D1/SRFBP1/UTP25/WDR12/ZNF622	38
BP	GO:0006260	DNA replication	33/206	260/18723	1.4e-25	9.86e-23	8.71e-23	ALYREF/CACYBP/DDX21/DNAJC2/FEN1/GRWD1/GTPBP4/KIN/LIG1/LIG3/MCM2/MCM3/MCM4/MCM5/MCM6/MCM7/NAP1L1/NASP/PCNA/POLE3/RBBP4/RBBP7/RFC1/RFC2/RFC3/RFC4/RFC5/RRM1/RRM2/SSRP1/SUPT16H/THOC1/TOP1	33
BP	GO:0006364	rRNA processing	31/206	225/18723	3.59e-25	1.9e-22	1.68e-22	BRIX1/DDX21/DDX47/EBNA1BP2/ESF1/FBL/FTSJ3/GTPBP4/MRTO4/NAT10/NGDN/NIFK/NOL10/NOP14/NOP2/NPM3/PES1/PPAN/PRKDC/REXO4/RPF2/RPP40/RRP1/RRP12/RRP15/RRP9/RRS1/RSL1D1/SRFBP1/UTP25/WDR12	31
BP	GO:0016072	rRNA metabolic process	31/206	236/18723	1.58e-24	6.71e-22	5.93e-22	BRIX1/DDX21/DDX47/EBNA1BP2/ESF1/FBL/FTSJ3/GTPBP4/MRTO4/NAT10/NGDN/NIFK/NOL10/NOP14/NOP2/NPM3/PES1/PPAN/PRKDC/REXO4/RPF2/RPP40/RRP1/RRP12/RRP15/RRP9/RRS1/RSL1D1/SRFBP1/UTP25/WDR12	31
BP	GO:0034470	ncRNA processing	37/206	395/18723	7.05e-24	2.49e-21	2.2e-21	ADAR/BRIX1/DDX21/DDX47/EBNA1BP2/ESF1/FBL/FTSJ3/GTPBP4/MRTO4/NAT10/NGDN/NIFK/NOL10/NOP14/NOP2/NPM3/PES1/PPAN/PRKDC/PTCD1/REXO4/RPF2/RPP40/RRP1/RRP12/RRP15/RRP9/RRS1/RSL1D1/SRFBP1/TARBP1/TRMT6/TRMT61A/UTP25/WDR12/WDR4	37
BP	GO:0034660	ncRNA metabolic process	38/206	485/18723	9.53e-22	2.88e-19	2.55e-19	ADAR/BRIX1/DDX21/DDX47/EBNA1BP2/ESF1/FBL/FTSJ3/GTPBP4/MRTO4/NAT10/NGDN/NIFK/NOL10/NOP14/NOP2/NPM3/PES1/PPAN/PRKDC/PTCD1/REXO4/RPF2/RPP40/RRP1/RRP12/RRP15/RRP9/RRS1/RSL1D1/SRFBP1/TARBP1/TRMT6/TRMT61A/UTP25/WDR12/WDR4/XPO5	38
BP	GO:0042273	ribosomal large subunit biogenesis	18/206	72/18723	6.47e-20	1.71e-17	1.52e-17	BRIX1/EBNA1BP2/FTSJ3/GTPBP4/MRTO4/NIFK/NIP7/NOP2/NPM1/PAK1IP1/PES1/PPAN/RPF2/RRP15/RRS1/RSL1D1/WDR12/ZNF622	18
BP	GO:0071103	DNA conformation change	29/206	290/18723	1.26e-19	2.97e-17	2.62e-17	AKAP8L/BANF1/BAZ2A/CHD1L/DNAJC9/GRWD1/HAT1/MCM2/MCM3/MCM4/MCM5/MCM6/MCM7/NAP1L1/NASP/NCAPG/NPM1/PAF1/RBBP4/RFC2/RFC3/RFC4/RFC5/RUVBL1/SMC2/SMC4/SRPK1/TOP1/TOP2A	29
BP	GO:0006261	DNA-dependent DNA replication	19/206	151/18723	4.73e-15	1e-12	8.85e-13	ALYREF/DDX21/FEN1/LIG1/LIG3/MCM2/MCM3/MCM4/MCM5/MCM6/MCM7/PCNA/POLE3/RFC1/RFC2/RFC3/RFC4/RFC5/THOC1	19
BP	GO:0006271	DNA strand elongation involved in DNA replication	9/206	15/18723	9.37e-15	1.81e-12	1.6e-12	LIG1/LIG3/MCM3/MCM4/MCM7/PCNA/POLE3/RFC3/RFC4	9
BP	GO:0006325	chromatin organization	27/206	409/18723	7.99e-14	1.41e-11	1.25e-11	ANP32E/ATAD2/BAZ2A/CBX3/CHD1L/DNAJC2/DNAJC9/GRWD1/HAT1/HNRNPU/MCM2/MKI67/NAP1L1/NASP/NPM1/NPM3/PAF1/POLE3/RBBP4/RBBP7/RUVBL1/SMARCA1/SRPK1/SSRP1/SUPT16H/TOP1/TRIM28	27
BP	GO:0022616	DNA strand elongation	9/206	22/18723	8.72e-13	1.42e-10	1.26e-10	LIG1/LIG3/MCM3/MCM4/MCM7/PCNA/POLE3/RFC3/RFC4	9
BP	GO:0032508	DNA duplex unwinding	13/206	84/18723	7.46e-12	1.13e-09	9.98e-10	CHD1L/MCM2/MCM3/MCM4/MCM5/MCM6/MCM7/RFC2/RFC3/RFC4/RFC5/RUVBL1/TOP2A	13
BP	GO:0000470	maturation of LSU-rRNA	9/206	28/18723	1.14e-11	1.54e-09	1.36e-09	FTSJ3/GTPBP4/NIFK/NOP2/PES1/RPF2/RRP15/RSL1D1/WDR12	9
BP	GO:0051052	regulation of DNA metabolic process	23/206	359/18723	1.16e-11	1.54e-09	1.36e-09	ALYREF/DNAJC2/FUS/GNL3/HNRNPA1/HNRNPU/HSP90AB1/KPNA2/MSH2/MSH6/NAT10/NPM1/PARP1/PCNA/PRKDC/RFC2/RFC3/RFC4/RFC5/SUB1/THOC1/TRIM28/XRCC1	23
BP	GO:0032392	DNA geometric change	13/206	90/18723	1.85e-11	2.31e-09	2.04e-09	CHD1L/MCM2/MCM3/MCM4/MCM5/MCM6/MCM7/RFC2/RFC3/RFC4/RFC5/RUVBL1/TOP2A	13
BP	GO:0006338	chromatin remodeling	19/206	255/18723	6.03e-11	7.1e-09	6.27e-09	ANP32E/BAZ2A/CBX3/CHD1L/DNAJC9/GRWD1/HAT1/MCM2/NAP1L1/NASP/NPM1/NPM3/PAF1/POLE3/RBBP4/RUVBL1/SMARCA1/SUPT16H/TOP1	19
BP	GO:0006323	DNA packaging	17/206	199/18723	7.56e-11	8.44e-09	7.45e-09	AKAP8L/BANF1/BAZ2A/DNAJC9/GRWD1/HAT1/MCM2/NAP1L1/NASP/NCAPG/NPM1/PAF1/RBBP4/SMC2/SMC4/SRPK1/TOP2A	17
BP	GO:0006403	RNA localization	17/206	201/18723	8.86e-11	9.38e-09	8.29e-09	AKAP8L/ALYREF/DDX39A/FBL/HNRNPA1/HNRNPU/IGF2BP1/IGF2BP2/IGF2BP3/NPM1/NUP153/PRPF6/RUVBL1/THOC1/THOC2/THOC5/XPO5	17
BP	GO:0006310	DNA recombination	20/206	305/18723	1.83e-10	1.84e-08	1.63e-08	ALYREF/FEN1/FUS/KIN/KPNA2/LIG3/MCM2/MCM3/MCM4/MCM5/MCM6/MCM7/MSH2/MSH6/PARP1/PRKDC/RUVBL1/THOC1/TOP2A/XRCC1	20
BP	GO:0042274	ribosomal small subunit biogenesis	11/206	73/18723	4.29e-10	4.13e-08	3.65e-08	NAT10/NGDN/NOL10/NOM1/NOP14/NPM1/PRKDC/RPP40/RRS1/SRFBP1/UTP25	11
BP	GO:0008380	RNA splicing	23/206	434/18723	5.07e-10	4.67e-08	4.13e-08	AKAP8L/ALYREF/BUD31/DDX39A/DDX47/FUS/HNRNPA1/HNRNPLL/HNRNPU/JMJD6/NCL/NPM1/PRPF6/PUF60/RBM28/RBMX/SMN2/SRPK1/SRSF9/THOC1/THOC2/THOC5/U2AF2	23
BP	GO:0000727	double-strand break repair via break-induced replication	6/206	12/18723	1.44e-09	1.27e-07	1.13e-07	MCM2/MCM3/MCM4/MCM5/MCM6/MCM7	6
BP	GO:0022618	ribonucleoprotein complex assembly	16/206	220/18723	2.95e-09	2.5e-07	2.21e-07	ADAR/BRIX1/CDC73/HSP90AB1/MRTO4/NOP2/PPAN/PRKDC/PRPF6/PUF60/RPF2/RRS1/RUVBL1/SMN2/SRPK1/SRSF9	16
BP	GO:0000460	maturation of 5.8S rRNA	8/206	35/18723	3.42e-09	2.79e-07	2.46e-07	FTSJ3/NOP14/PES1/PRKDC/RPP40/RRP15/RRS1/WDR12	8
BP	GO:0050684	regulation of mRNA processing	13/206	137/18723	3.83e-09	3e-07	2.66e-07	CDC73/HNRNPA1/HNRNPU/JMJD6/NCL/NELFE/NPM1/PAF1/PUF60/RBMX/SRPK1/SRSF9/U2AF2	13
BP	GO:0071826	ribonucleoprotein complex subunit organization	16/206	227/18723	4.64e-09	3.51e-07	3.1e-07	ADAR/BRIX1/CDC73/HSP90AB1/MRTO4/NOP2/PPAN/PRKDC/PRPF6/PUF60/RPF2/RRS1/RUVBL1/SMN2/SRPK1/SRSF9	16
BP	GO:0000463	maturation of LSU-rRNA from tricistronic rRNA transcript (SSU-rRNA, 5.8S rRNA, LSU-rRNA)	6/206	15/18723	7.6e-09	5.55e-07	4.91e-07	FTSJ3/GTPBP4/NIFK/PES1/RPF2/WDR12	6
BP	GO:0071897	DNA biosynthetic process	14/206	180/18723	1.26e-08	8.91e-07	7.87e-07	DNAJC2/HNRNPA1/HNRNPU/HSP90AB1/LIG1/LIG3/NAT10/PCNA/POLE3/RFC1/RFC2/RFC3/RFC4/RFC5	14
BP	GO:0042255	ribosome assembly	9/206	61/18723	2.1e-08	1.43e-06	1.27e-06	BRIX1/MRTO4/NIP7/NOP2/NPM1/PPAN/PRKDC/RPF2/RRS1	9
BP	GO:0006405	RNA export from nucleus	10/206	84/18723	2.84e-08	1.88e-06	1.66e-06	AKAP8L/ALYREF/DDX39A/HNRNPA1/NPM1/NUP153/THOC1/THOC2/THOC5/XPO5	10
BP	GO:0050657	nucleic acid transport	13/206	163/18723	3.14e-08	1.96e-06	1.73e-06	AKAP8L/ALYREF/DDX39A/HNRNPA1/IGF2BP1/IGF2BP2/IGF2BP3/NPM1/NUP153/THOC1/THOC2/THOC5/XPO5	13
BP	GO:0050658	RNA transport	13/206	163/18723	3.14e-08	1.96e-06	1.73e-06	AKAP8L/ALYREF/DDX39A/HNRNPA1/IGF2BP1/IGF2BP2/IGF2BP3/NPM1/NUP153/THOC1/THOC2/THOC5/XPO5	13
BP	GO:0051236	establishment of RNA localization	13/206	166/18723	3.91e-08	2.36e-06	2.09e-06	AKAP8L/ALYREF/DDX39A/HNRNPA1/IGF2BP1/IGF2BP2/IGF2BP3/NPM1/NUP153/THOC1/THOC2/THOC5/XPO5	13
BP	GO:0051054	positive regulation of DNA metabolic process	14/206	201/18723	5.11e-08	3.01e-06	2.66e-06	FUS/GNL3/HNRNPA1/HSP90AB1/MSH2/PARP1/PCNA/PRKDC/RFC2/RFC3/RFC4/RFC5/TRIM28/XRCC1	14
BP	GO:0030490	maturation of SSU-rRNA	8/206	50/18723	6.77e-08	3.88e-06	3.43e-06	NAT10/NGDN/NOL10/NOP14/RPP40/RRS1/SRFBP1/UTP25	8
BP	GO:0043484	regulation of RNA splicing	12/206	148/18723	8.99e-08	5.02e-06	4.43e-06	FUS/HNRNPA1/HNRNPLL/HNRNPU/JMJD6/NCL/NPM1/PUF60/RBMX/SRPK1/SRSF9/U2AF2	12
BP	GO:0051053	negative regulation of DNA metabolic process	11/206	125/18723	1.36e-07	7.27e-06	6.42e-06	DNAJC2/HNRNPA1/HNRNPU/MSH2/MSH6/NAT10/PARP1/SUB1/THOC1/TRIM28/XRCC1	11
BP	GO:0033260	nuclear DNA replication	7/206	37/18723	1.37e-07	7.27e-06	6.42e-06	FEN1/LIG1/MCM2/MCM3/MCM4/MCM6/PCNA	7
BP	GO:0048024	regulation of mRNA splicing, via spliceosome	10/206	101/18723	1.68e-07	8.69e-06	7.68e-06	HNRNPA1/HNRNPU/JMJD6/NCL/NPM1/PUF60/RBMX/SRPK1/SRSF9/U2AF2	10
BP	GO:0015931	nucleobase-containing compound transport	14/206	222/18723	1.75e-07	8.85e-06	7.82e-06	AKAP8L/ALYREF/DDX39A/HNRNPA1/IGF2BP1/IGF2BP2/IGF2BP3/NPM1/NUP153/SLC35B2/THOC1/THOC2/THOC5/XPO5	14
BP	GO:0000466	maturation of 5.8S rRNA from tricistronic rRNA transcript (SSU-rRNA, 5.8S rRNA, LSU-rRNA)	6/206	24/18723	1.88e-07	9.27e-06	8.2e-06	FTSJ3/NOP14/PES1/RPP40/RRS1/WDR12	6
BP	GO:0051028	mRNA transport	11/206	130/18723	2.03e-07	9.78e-06	8.64e-06	AKAP8L/ALYREF/DDX39A/HNRNPA1/IGF2BP1/IGF2BP2/IGF2BP3/NUP153/THOC1/THOC2/THOC5	11
BP	GO:0000723	telomere maintenance	11/206	131/18723	2.2e-07	1.03e-05	9.14e-06	FEN1/GNL3/HNRNPA1/HNRNPU/HSP90AB1/NAT10/PARP1/PCNA/PRKDC/RFC1/XRCC1	11
BP	GO:2000278	regulation of DNA biosynthetic process	10/206	106/18723	2.66e-07	1.22e-05	1.08e-05	DNAJC2/HNRNPA1/HNRNPU/HSP90AB1/NAT10/PCNA/RFC2/RFC3/RFC4/RFC5	10
BP	GO:1902969	mitotic DNA replication	5/206	14/18723	2.84e-07	1.27e-05	1.13e-05	LIG1/MCM2/MCM3/MCM4/MCM6	5
BP	GO:0044786	cell cycle DNA replication	7/206	41/18723	2.89e-07	1.27e-05	1.13e-05	FEN1/LIG1/MCM2/MCM3/MCM4/MCM6/PCNA	7
BP	GO:0007059	chromosome segregation	17/206	346/18723	3.02e-07	1.31e-05	1.15e-05	AKAP8L/BANF1/FEN1/HNRNPU/KIF4A/MAD2L1/MKI67/NCAPG/PMF1/PRC1/RCC2/RRS1/SMC2/SMC4/SRPK1/TOP1/TOP2A	17
BP	GO:0034728	nucleosome organization	12/206	167/18723	3.37e-07	1.43e-05	1.26e-05	ANP32E/DNAJC9/GRWD1/HAT1/MCM2/NAP1L1/NASP/NPM1/PAF1/POLE3/RBBP4/SUPT16H	12
BP	GO:0000724	double-strand break repair via homologous recombination	11/206	138/18723	3.72e-07	1.55e-05	1.37e-05	FEN1/FUS/LIG3/MCM2/MCM3/MCM4/MCM5/MCM6/MCM7/PARP1/XRCC1	11
BP	GO:0000027	ribosomal large subunit assembly	6/206	27/18723	4.03e-07	1.64e-05	1.45e-05	BRIX1/MRTO4/NOP2/PPAN/RPF2/RRS1	6
BP	GO:0000725	recombinational repair	11/206	140/18723	4.3e-07	1.72e-05	1.52e-05	FEN1/FUS/LIG3/MCM2/MCM3/MCM4/MCM5/MCM6/MCM7/PARP1/XRCC1	11
BP	GO:0071824	protein-DNA complex subunit organization	14/206	241/18723	4.77e-07	1.87e-05	1.65e-05	ANP32E/BAZ2A/DNAJC9/GRWD1/HAT1/MCM2/NAP1L1/NASP/NPM1/PAF1/POLE3/POLR1E/RBBP4/SUPT16H	14
BP	GO:0006354	DNA-templated transcription, elongation	9/206	91/18723	7.13e-07	2.75e-05	2.43e-05	ALYREF/CDC73/HNRNPU/NELFE/PAF1/POLR1E/SUPT16H/THOC1/THOC5	9
BP	GO:1903311	regulation of mRNA metabolic process	15/206	288/18723	7.41e-07	2.8e-05	2.48e-05	CDC73/FUS/HNRNPA1/HNRNPU/IGF2BP1/JMJD6/NCL/NELFE/NPM1/PAF1/PUF60/RBMX/SRPK1/SRSF9/U2AF2	15
BP	GO:0051168	nuclear export	11/206	154/18723	1.12e-06	4.15e-05	3.66e-05	AKAP8L/ALYREF/DDX39A/HNRNPA1/NPM1/NUP153/RRS1/THOC1/THOC2/THOC5/XPO5	11
BP	GO:0032200	telomere organization	11/206	159/18723	1.53e-06	5.59e-05	4.94e-05	FEN1/GNL3/HNRNPA1/HNRNPU/HSP90AB1/NAT10/PARP1/PCNA/PRKDC/RFC1/XRCC1	11
BP	GO:0006270	DNA replication initiation	6/206	34/18723	1.72e-06	6.16e-05	5.45e-05	MCM2/MCM3/MCM4/MCM5/MCM6/MCM7	6
BP	GO:0032784	regulation of DNA-templated transcription, elongation	7/206	53/18723	1.77e-06	6.25e-05	5.52e-05	ALYREF/CDC73/HNRNPU/NELFE/SUPT16H/THOC1/THOC5	7
BP	GO:0071426	ribonucleoprotein complex export from nucleus	8/206	76/18723	1.86e-06	6.47e-05	5.72e-05	AKAP8L/ALYREF/DDX39A/NPM1/RRS1/THOC1/THOC2/THOC5	8
BP	GO:0071166	ribonucleoprotein complex localization	8/206	77/18723	2.06e-06	7.03e-05	6.22e-05	AKAP8L/ALYREF/DDX39A/NPM1/RRS1/THOC1/THOC2/THOC5	8
BP	GO:0009451	RNA modification	11/206	167/18723	2.47e-06	8.32e-05	7.35e-05	ADAR/FBL/FTSJ3/JMJD6/NAT10/NOP2/RNMT/TARBP1/TRMT6/TRMT61A/WDR4	11
BP	GO:0000377	RNA splicing, via transesterification reactions with bulged adenosine as nucleophile	15/206	320/18723	2.75e-06	8.95e-05	7.91e-05	ALYREF/BUD31/DDX39A/HNRNPA1/HNRNPU/JMJD6/NCL/NPM1/PRPF6/PUF60/RBMX/SMN2/SRPK1/SRSF9/U2AF2	15
BP	GO:0000398	mRNA splicing, via spliceosome	15/206	320/18723	2.75e-06	8.95e-05	7.91e-05	ALYREF/BUD31/DDX39A/HNRNPA1/HNRNPU/JMJD6/NCL/NPM1/PRPF6/PUF60/RBMX/SMN2/SRPK1/SRSF9/U2AF2	15
BP	GO:0000462	maturation of SSU-rRNA from tricistronic rRNA transcript (SSU-rRNA, 5.8S rRNA, LSU-rRNA)	6/206	37/18723	2.89e-06	9.26e-05	8.19e-05	NGDN/NOL10/NOP14/RPP40/RRS1/UTP25	6
BP	GO:0000375	RNA splicing, via transesterification reactions	15/206	324/18723	3.2e-06	0.000101113	8.94e-05	ALYREF/BUD31/DDX39A/HNRNPA1/HNRNPU/JMJD6/NCL/NPM1/PRPF6/PUF60/RBMX/SMN2/SRPK1/SRSF9/U2AF2	15
BP	GO:0001510	RNA methylation	8/206	83/18723	3.65e-06	0.000113637	0.000100425	FBL/FTSJ3/NOP2/RNMT/TARBP1/TRMT6/TRMT61A/WDR4	8
BP	GO:0006333	chromatin assembly or disassembly	11/206	177/18723	4.34e-06	0.000133165	0.000117682	BAZ2A/DNAJC9/GRWD1/HAT1/MCM2/NAP1L1/NASP/NPM1/PAF1/RBBP4/SUPT16H	11
BP	GO:0006302	double-strand break repair	13/206	251/18723	4.4e-06	0.000133165	0.000117682	FEN1/FUS/LIG3/MCM2/MCM3/MCM4/MCM5/MCM6/MCM7/MSH2/PARP1/PRKDC/XRCC1	13
BP	GO:2001251	negative regulation of chromosome organization	8/206	86/18723	4.77e-06	0.000142342	0.000125792	HNRNPA1/HNRNPU/MAD2L1/MCM2/NAT10/PARP1/TOP2A/XRCC1	8
BP	GO:0006913	nucleocytoplasmic transport	14/206	301/18723	6.5e-06	0.000188805	0.000166853	AKAP8L/ALYREF/DDX39A/HNRNPA1/HSP90AB1/KPNA2/NPM1/NUP153/RRS1/THOC1/THOC2/THOC5/TRIM28/XPO5	14
BP	GO:0051169	nuclear transport	14/206	301/18723	6.5e-06	0.000188805	0.000166853	AKAP8L/ALYREF/DDX39A/HNRNPA1/HSP90AB1/KPNA2/NPM1/NUP153/RRS1/THOC1/THOC2/THOC5/TRIM28/XPO5	14
BP	GO:0031497	chromatin assembly	10/206	151/18723	6.81e-06	0.00019496	0.000172293	BAZ2A/DNAJC9/GRWD1/HAT1/MCM2/NAP1L1/NASP/NPM1/PAF1/RBBP4	10
BP	GO:0033044	regulation of chromosome organization	11/206	187/18723	7.35e-06	0.000207769	0.000183612	FEN1/GNL3/HNRNPA1/HNRNPU/MAD2L1/MCM2/NAT10/PARP1/TOP2A/TRIM28/XRCC1	11
BP	GO:1903312	negative regulation of mRNA metabolic process	8/206	92/18723	7.91e-06	0.000218015	0.000192667	FUS/HNRNPU/IGF2BP1/NELFE/NPM1/RBMX/SRSF9/U2AF2	8
BP	GO:2000573	positive regulation of DNA biosynthetic process	7/206	66/18723	7.92e-06	0.000218015	0.000192667	HNRNPA1/HSP90AB1/PCNA/RFC2/RFC3/RFC4/RFC5	7
BP	GO:1901607	alpha-amino acid biosynthetic process	7/206	68/18723	9.68e-06	0.000262978	0.000232403	ASNS/CAD/GGT1/GLUD1/PSPH/PYCR1/PYCR2	7
BP	GO:0032786	positive regulation of DNA-templated transcription, elongation	5/206	27/18723	1.02e-05	0.000273089	0.000241338	ALYREF/CDC73/SUPT16H/THOC1/THOC5	5
BP	GO:0090329	regulation of DNA-dependent DNA replication	6/206	46/18723	1.07e-05	0.000283566	0.000250597	LIG3/PCNA/RFC2/RFC3/RFC4/RFC5	6
BP	GO:0043414	macromolecule methylation	14/206	316/18723	1.13e-05	0.000295328	0.000260991	BAZ2A/FBL/FTSJ3/NELFE/NOP2/PAF1/PARP1/PRMT3/RNMT/TARBP1/TRIM28/TRMT6/TRMT61A/WDR4	14
BP	GO:0006287	base-excision repair, gap-filling	4/206	14/18723	1.31e-05	0.000337703	0.00029844	FEN1/LIG1/LIG3/PCNA	4
BP	GO:0030261	chromosome condensation	6/206	48/18723	1.38e-05	0.000351585	0.000310707	AKAP8L/BANF1/NCAPG/SMC2/SMC4/TOP2A	6
BP	GO:0050686	negative regulation of mRNA processing	5/206	29/18723	1.47e-05	0.000371107	0.00032796	NELFE/NPM1/RBMX/SRSF9/U2AF2	5
BP	GO:0000819	sister chromatid segregation	11/206	202/18723	1.52e-05	0.000379722	0.000335573	AKAP8L/FEN1/HNRNPU/KIF4A/MAD2L1/NCAPG/PRC1/RRS1/SMC2/SMC4/TOP2A	11
BP	GO:0006268	DNA unwinding involved in DNA replication	4/206	15/18723	1.77e-05	0.000435307	0.000384696	MCM2/MCM4/MCM6/MCM7	4
BP	GO:0008652	cellular amino acid biosynthetic process	7/206	76/18723	2.03e-05	0.000493649	0.000436254	ASNS/CAD/GGT1/GLUD1/PSPH/PYCR1/PYCR2	7
BP	GO:0006266	DNA ligation	4/206	16/18723	2.34e-05	0.000556021	0.000491374	LIG1/LIG3/TOP2A/XRCC1	4
BP	GO:1902570	protein localization to nucleolus	4/206	16/18723	2.34e-05	0.000556021	0.000491374	NPM1/RPF2/RRS1/UTP25	4
BP	GO:0009064	glutamine family amino acid metabolic process	7/206	78/18723	2.4e-05	0.000560231	0.000495095	ASNS/CAD/GGT1/GLUD1/GMPS/PYCR1/PYCR2	7
BP	GO:0006275	regulation of DNA replication	8/206	107/18723	2.41e-05	0.000560231	0.000495095	CACYBP/GTPBP4/LIG3/PCNA/RFC2/RFC3/RFC4/RFC5	8
BP	GO:0007076	mitotic chromosome condensation	4/206	17/18723	3.03e-05	0.000697345	0.000616267	AKAP8L/NCAPG/SMC2/SMC4	4
BP	GO:0009303	rRNA transcription	5/206	34/18723	3.3e-05	0.00075107	0.000663746	NCL/NIFK/NPM3/POLR1E/TCOF1	5
BP	GO:0032205	negative regulation of telomere maintenance	5/206	35/18723	3.81e-05	0.000859219	0.00075932	HNRNPA1/HNRNPU/NAT10/PARP1/XRCC1	5
BP	GO:0006406	mRNA export from nucleus	6/206	59/18723	4.57e-05	0.00100942	0.000892055	AKAP8L/ALYREF/DDX39A/THOC1/THOC2/THOC5	6
BP	GO:0071427	mRNA-containing ribonucleoprotein complex export from nucleus	6/206	59/18723	4.57e-05	0.00100942	0.000892055	AKAP8L/ALYREF/DDX39A/THOC1/THOC2/THOC5	6
BP	GO:0032259	methylation	14/206	364/18723	5.36e-05	0.00117047	0.00103438	BAZ2A/FBL/FTSJ3/NELFE/NOP2/PAF1/PARP1/PRMT3/RNMT/TARBP1/TRIM28/TRMT6/TRMT61A/WDR4	14
BP	GO:0048025	negative regulation of mRNA splicing, via spliceosome	4/206	20/18723	6.01e-05	0.00129862	0.00114763	NPM1/RBMX/SRSF9/U2AF2	4
BP	GO:0098813	nuclear chromosome segregation	12/206	281/18723	6.87e-05	0.00147148	0.0013004	AKAP8L/FEN1/HNRNPU/KIF4A/MAD2L1/NCAPG/PRC1/RCC2/RRS1/SMC2/SMC4/TOP2A	12
BP	GO:0065004	protein-DNA complex assembly	10/206	201/18723	7.99e-05	0.00169244	0.00149566	BAZ2A/DNAJC9/GRWD1/HAT1/MCM2/NAP1L1/NASP/NPM1/POLR1E/RBBP4	10
BP	GO:0006334	nucleosome assembly	8/206	129/18723	9.16e-05	0.00192101	0.00169766	DNAJC9/GRWD1/HAT1/MCM2/NAP1L1/NASP/NPM1/RBBP4	8
BP	GO:0034504	protein localization to nucleus	12/206	290/18723	9.28e-05	0.00192738	0.00170329	HNRNPU/HSP90AB1/KPNA2/MAGED1/NPM1/NUP153/PAF1/PARP1/RPF2/RRS1/TRIM28/UTP25	12
BP	GO:0000070	mitotic sister chromatid segregation	9/206	168/18723	0.00010382	0.00213587	0.00188754	AKAP8L/HNRNPU/KIF4A/MAD2L1/NCAPG/PRC1/RRS1/SMC2/SMC4	9
BP	GO:0006284	base-excision repair	5/206	43/18723	0.000105234	0.00214414	0.00189485	FEN1/LIG1/LIG3/PCNA/XRCC1	5
BP	GO:0006541	glutamine metabolic process	4/206	23/18723	0.000106964	0.00215863	0.00190766	ASNS/CAD/GLUD1/GMPS	4
BP	GO:0033119	negative regulation of RNA splicing	4/206	25/18723	0.000150195	0.00300249	0.0026534	NPM1/RBMX/SRSF9/U2AF2	4
BP	GO:0045739	positive regulation of DNA repair	6/206	73/18723	0.000152077	0.00301169	0.00266153	FUS/PARP1/PCNA/PRKDC/TRIM28/XRCC1	6
BP	GO:0031503	protein-containing complex localization	10/206	220/18723	0.00016791	0.00329445	0.00291142	AKAP8L/ALYREF/DDX39A/HNRNPU/NPM1/RCC2/RRS1/THOC1/THOC2/THOC5	10
BP	GO:0000018	regulation of DNA recombination	7/206	107/18723	0.000181437	0.0035272	0.00311711	ALYREF/FUS/KPNA2/MSH2/MSH6/PARP1/THOC1	7
BP	GO:1904357	negative regulation of telomere maintenance via telomere lengthening	4/206	27/18723	0.000204816	0.00394551	0.00348678	HNRNPA1/HNRNPU/NAT10/PARP1	4
BP	GO:0140694	non-membrane-bounded organelle assembly	13/206	367/18723	0.000223302	0.00426285	0.00376722	BRIX1/HNRNPU/KIF4A/MRTO4/NIP7/NOP2/NPM1/PPAN/PRC1/PRKDC/RPF2/RRS1/UBAP2L	13
BP	GO:0032204	regulation of telomere maintenance	6/206	80/18723	0.00025189	0.00476567	0.00421159	GNL3/HNRNPA1/HNRNPU/NAT10/PARP1/XRCC1	6
BP	GO:0033235	positive regulation of protein sumoylation	3/206	12/18723	0.000268388	0.0049673	0.00438977	GNL3/SAE1/UBA2	3
BP	GO:0051095	regulation of helicase activity	3/206	12/18723	0.000268388	0.0049673	0.00438977	MCM2/MSH2/MSH6	3
BP	GO:0010833	telomere maintenance via telomere lengthening	6/206	81/18723	0.000269579	0.0049673	0.00438977	HNRNPA1/HNRNPU/HSP90AB1/NAT10/PARP1/RFC1	6
BP	GO:1901605	alpha-amino acid metabolic process	9/206	195/18723	0.000317475	0.0057994	0.00512513	ACADSB/ASNS/CAD/GGT1/GLUD1/GMPS/PSPH/PYCR1/PYCR2	9
BP	GO:1903320	regulation of protein modification by small protein conjugation or removal	10/206	242/18723	0.000360448	0.00652812	0.00576912	BAG2/GNL3/GTPBP4/HSP90AB1/MAD2L1/NPM1/PRMT3/SAE1/U2AF2/UBA2	10
BP	GO:0098781	ncRNA transcription	5/206	56/18723	0.000371968	0.00667967	0.00590304	NCL/NIFK/NPM3/POLR1E/TCOF1	5
BP	GO:0034243	regulation of transcription elongation from RNA polymerase II promoter	4/206	32/18723	0.000402008	0.00709879	0.00627344	CDC73/HNRNPU/NELFE/SUPT16H	4
BP	GO:0050685	positive regulation of mRNA processing	4/206	32/18723	0.000402008	0.00709879	0.00627344	CDC73/NCL/PAF1/RBMX	4
BP	GO:1902275	regulation of chromatin organization	4/206	33/18723	0.000453544	0.00794265	0.00701919	HNRNPU/MKI67/SSRP1/TRIM28	4
BP	GO:0034724	DNA replication-independent nucleosome organization	4/206	34/18723	0.000509622	0.00885155	0.00782241	HAT1/NASP/RBBP4/SUPT16H	4
BP	GO:0008033	tRNA processing	7/206	127/18723	0.00051698	0.00890635	0.00787084	NAT10/PTCD1/RPP40/TARBP1/TRMT6/TRMT61A/WDR4	7
BP	GO:0000478	endonucleolytic cleavage involved in rRNA processing	3/206	15/18723	0.00054171	0.00918306	0.00811538	NOP14/RPP40/RRS1	3
BP	GO:0000479	endonucleolytic cleavage of tricistronic rRNA transcript (SSU-rRNA, 5.8S rRNA, LSU-rRNA)	3/206	15/18723	0.00054171	0.00918306	0.00811538	NOP14/RPP40/RRS1	3
BP	GO:1901796	regulation of signal transduction by p53 class mediator	6/206	93/18723	0.000567789	0.00951817	0.00841153	NOP2/NPM1/PAK1IP1/RPF2/RRS1/TRIM24	6
BP	GO:0006298	mismatch repair	4/206	35/18723	0.000570461	0.00951817	0.00841153	LIG1/MSH2/MSH6/PCNA	4
BP	GO:0002566	somatic diversification of immune receptors via somatic mutation	3/206	16/18723	0.00066133	0.0109481	0.00967522	ADAR/MSH2/MSH6	3
BP	GO:0000154	rRNA modification	4/206	37/18723	0.000707317	0.0115293	0.0101888	FBL/FTSJ3/NAT10/NOP2	4
BP	GO:0033120	positive regulation of RNA splicing	4/206	37/18723	0.000707317	0.0115293	0.0101888	HNRNPLL/NCL/RBMX/U2AF2	4
BP	GO:2001020	regulation of response to DNA damage stimulus	9/206	219/18723	0.000735367	0.011895	0.010512	FUS/NPM1/PARP1/PCNA/PRKDC/THOC1/THOC5/TRIM28/XRCC1	9
BP	GO:2000279	negative regulation of DNA biosynthetic process	4/206	38/18723	0.000783781	0.0125821	0.0111192	DNAJC2/HNRNPA1/HNRNPU/NAT10	4
BP	GO:0009084	glutamine family amino acid biosynthetic process	3/206	17/18723	0.000796556	0.012691	0.0112155	GLUD1/PYCR1/PYCR2	3
BP	GO:0042790	nucleolar large rRNA transcription by RNA polymerase I	3/206	18/18723	0.000948149	0.0149935	0.0132502	NCL/POLR1E/TCOF1	3
BP	GO:0006368	transcription elongation from RNA polymerase II promoter	5/206	69/18723	0.000975177	0.0151941	0.0134275	CDC73/HNRNPU/NELFE/PAF1/SUPT16H	5
BP	GO:0007004	telomere maintenance via telomerase	5/206	69/18723	0.000975177	0.0151941	0.0134275	HNRNPA1/HNRNPU/HSP90AB1/NAT10/RFC1	5
BP	GO:0030488	tRNA methylation	4/206	41/18723	0.00104801	0.0162097	0.0143251	TARBP1/TRMT6/TRMT61A/WDR4	4
BP	GO:2001022	positive regulation of response to DNA damage stimulus	6/206	105/18723	0.00107528	0.0165109	0.0145913	FUS/PARP1/PCNA/PRKDC/TRIM28/XRCC1	6
BP	GO:0033574	response to testosterone	4/206	42/18723	0.00114845	0.0175077	0.0154721	AACS/CAD/NASP/PSPH	4
BP	GO:0090068	positive regulation of cell cycle process	9/206	236/18723	0.0012438	0.0188259	0.016637	CDC73/FEN1/HNRNPU/MAD2L1/NPM1/PAF1/RCC2/THOC1/THOC5	9
BP	GO:0032211	negative regulation of telomere maintenance via telomerase	3/206	20/18723	0.00130333	0.0195869	0.0173096	HNRNPA1/HNRNPU/NAT10	3
BP	GO:0140014	mitotic nuclear division	10/206	287/18723	0.0013362	0.0199395	0.0176212	AKAP8L/HNRNPU/KIF4A/MAD2L1/MKI67/NCAPG/PRC1/RRS1/SMC2/SMC4	10
BP	GO:0006278	RNA-dependent DNA biosynthetic process	5/206	75/18723	0.00142016	0.0210442	0.0185974	HNRNPA1/HNRNPU/HSP90AB1/NAT10/RFC1	5
BP	GO:0000380	alternative mRNA splicing, via spliceosome	5/206	77/18723	0.00159724	0.0233418	0.0206279	HNRNPA1/HNRNPU/PUF60/RBMX/SRSF9	5
BP	GO:0002200	somatic diversification of immune receptors	5/206	77/18723	0.00159724	0.0233418	0.0206279	ADAR/MSH2/MSH6/PRKDC/THOC1	5
BP	GO:0031648	protein destabilization	4/206	46/18723	0.00161802	0.0234834	0.0207531	CDC73/PRKDC/SERF2/UTP25	4
BP	GO:1901989	positive regulation of cell cycle phase transition	6/206	115/18723	0.00171745	0.024757	0.0218786	CDC73/NPM1/PAF1/RCC2/THOC1/THOC5	6
BP	GO:0000245	spliceosomal complex assembly	5/206	79/18723	0.00179004	0.025629	0.0226492	PRPF6/PUF60/SMN2/SRPK1/SRSF9	5
BP	GO:0051701	biological process involved in interaction with host	8/206	203/18723	0.0018753	0.0266695	0.0235688	ALYREF/ITGA2/NPC1/NUP153/THOC1/THOC2/THOC5/TRIM28	8
BP	GO:0072331	signal transduction by p53 class mediator	7/206	163/18723	0.00221232	0.031238	0.027606	MSH2/NOP2/NPM1/PAK1IP1/RPF2/RRS1/TRIM24	7
BP	GO:0031397	negative regulation of protein ubiquitination	5/206	83/18723	0.00222602	0.031238	0.027606	BAG2/GTPBP4/MAD2L1/PRMT3/U2AF2	5
BP	GO:0045069	regulation of viral genome replication	5/206	85/18723	0.00247085	0.0344456	0.0304407	ADAR/BANF1/SRPK1/TOP2A/TRIM28	5
BP	GO:0045787	positive regulation of cell cycle	10/206	313/18723	0.00252288	0.0347479	0.0307079	ASNS/CDC73/FEN1/HNRNPU/MAD2L1/NPM1/PAF1/RCC2/THOC1/THOC5	10
BP	GO:0033233	regulation of protein sumoylation	3/206	25/18723	0.00252533	0.0347479	0.0307079	GNL3/SAE1/UBA2	3
BP	GO:0046394	carboxylic acid biosynthetic process	10/206	314/18723	0.00258146	0.0352911	0.0311879	ACSL3/ASNS/CAD/GGT1/GLUD1/MTHFD1L/PRMT3/PSPH/PYCR1/PYCR2	10
BP	GO:0016053	organic acid biosynthetic process	10/206	316/18723	0.0027019	0.0367008	0.0324337	ACSL3/ASNS/CAD/GGT1/GLUD1/MTHFD1L/PRMT3/PSPH/PYCR1/PYCR2	10
BP	GO:0016925	protein sumoylation	4/206	53/18723	0.00273497	0.0369133	0.0326216	GNL3/SAE1/TRIM28/UBA2	4
BP	GO:0019058	viral life cycle	10/206	317/18723	0.00276378	0.0370661	0.0327566	ADAR/BANF1/HSP90AB1/ITGA2/KPNA2/NPC1/NUP153/SRPK1/TOP2A/TRIM28	10
BP	GO:0031167	rRNA methylation	3/206	26/18723	0.00283177	0.0377391	0.0333513	FBL/FTSJ3/NOP2	3
BP	GO:0006360	transcription by RNA polymerase I	4/206	55/18723	0.00313158	0.0413313	0.0365259	BAZ2A/NCL/POLR1E/TCOF1	4
BP	GO:0000469	cleavage involved in rRNA processing	3/206	27/18723	0.00316014	0.0413313	0.0365259	NOP14/RPP40/RRS1	3
BP	GO:0006400	tRNA modification	5/206	90/18723	0.00316783	0.0413313	0.0365259	NAT10/TARBP1/TRMT6/TRMT61A/WDR4	5
BP	GO:0006282	regulation of DNA repair	6/206	130/18723	0.00317933	0.0413313	0.0365259	FUS/PARP1/PCNA/PRKDC/TRIM28/XRCC1	6
BP	GO:0031440	regulation of mRNA 3'-end processing	3/206	28/18723	0.00351093	0.0453637	0.0400895	CDC73/NELFE/PAF1	3
BP	GO:0016447	somatic recombination of immunoglobulin gene segments	4/206	57/18723	0.00356572	0.0457925	0.0404684	MSH2/MSH6/PRKDC/THOC1	4
BP	GO:0006399	tRNA metabolic process	7/206	179/18723	0.00372421	0.0475398	0.0420125	NAT10/PTCD1/RPP40/TARBP1/TRMT6/TRMT61A/WDR4	7
BP	GO:0001649	osteoblast differentiation	8/206	229/18723	0.00392798	0.0498407	0.0440459	ADAR/ALYREF/DDX21/FBL/GTPBP4/HNRNPU/RBMX/RSL1D1	8
CC	GO:0030684	preribosome	20/215	78/19550	3.09e-22	8.53e-20	6.51e-20	EBNA1BP2/FBL/FTSJ3/MRTO4/NGDN/NIP7/NOL10/NOP14/PES1/PPAN/PRKDC/RRP1/RRP15/RRP9/RRS1/RSL1D1/SRFBP1/UTP25/WDR12/ZNF622	20
CC	GO:0098687	chromosomal region	29/215	348/19550	1.98e-17	2.73e-15	2.08e-15	ALYREF/CBX3/CDC73/FEN1/HAT1/HNRNPU/MAD2L1/MCM2/MCM3/MCM4/MCM5/MCM6/MCM7/MSH2/NAT10/NCAPG/NGDN/PARP1/PCNA/PHF6/PMF1/PRKDC/RCC2/SMC4/THOC1/THOC2/THOC5/TOP2A/XRCC1	29
CC	GO:0030687	preribosome, large subunit precursor	11/215	23/19550	2.65e-16	2.44e-14	1.86e-14	EBNA1BP2/FTSJ3/MRTO4/NIP7/PES1/PPAN/RRP1/RRP15/RRS1/WDR12/ZNF622	11
CC	GO:0000781	chromosome, telomeric region	20/215	162/19550	1.31e-15	9.03e-14	6.89e-14	ALYREF/CBX3/CDC73/FEN1/HAT1/MCM2/MCM3/MCM4/MCM5/MCM6/MCM7/MSH2/NAT10/PARP1/PCNA/PRKDC/THOC1/THOC2/THOC5/XRCC1	20
CC	GO:0000228	nuclear chromosome	18/215	227/19550	7.2e-11	3.97e-09	3.03e-09	ANP32E/HNRNPU/MCM2/MCM3/MCM4/MCM5/MCM6/MCM7/NIFK/PCNA/POLE3/RBBP4/RRS1/RUVBL1/SMC2/TOP1/TOP2A/TRIM24	18
CC	GO:0071162	CMG complex	6/215	10/19550	3.34e-10	1.54e-08	1.17e-08	MCM2/MCM3/MCM4/MCM5/MCM6/MCM7	6
CC	GO:0031261	DNA replication preinitiation complex	6/215	12/19550	1.44e-09	5.69e-08	4.34e-08	MCM2/MCM3/MCM4/MCM5/MCM6/MCM7	6
CC	GO:0034399	nuclear periphery	12/215	130/19550	2.13e-08	7.33e-07	5.59e-07	AKAP8L/CAD/EBNA1BP2/HAT1/HNRNPU/KIF4A/KIN/NUP153/PCNA/RUVBL1/SRPK1/THOC1	12
CC	GO:0000313	organellar ribosome	10/215	84/19550	2.85e-08	7.87e-07	6e-07	DAP3/MRPL12/MRPL24/MRPL40/MRPL41/MRPL48/MRPL51/MRPL53/MRPS18A/MRPS21	10
CC	GO:0005761	mitochondrial ribosome	10/215	84/19550	2.85e-08	7.87e-07	6e-07	DAP3/MRPL12/MRPL24/MRPL40/MRPL41/MRPL48/MRPL51/MRPL53/MRPS18A/MRPS21	10
CC	GO:0000315	organellar large ribosomal subunit	8/215	54/19550	1.27e-07	2.91e-06	2.22e-06	MRPL12/MRPL24/MRPL40/MRPL41/MRPL48/MRPL51/MRPL53/MRPS18A	8
CC	GO:0005762	mitochondrial large ribosomal subunit	8/215	54/19550	1.27e-07	2.91e-06	2.22e-06	MRPL12/MRPL24/MRPL40/MRPL41/MRPL48/MRPL51/MRPL53/MRPS18A	8
CC	GO:0032040	small-subunit processome	7/215	39/19550	2.01e-07	4.27e-06	3.26e-06	FBL/NGDN/NOL10/NOP14/PRKDC/RRP9/UTP25	7
CC	GO:0000346	transcription export complex	4/215	10/19550	2.84e-06	5.59e-05	4.27e-05	ALYREF/THOC1/THOC2/THOC5	4
CC	GO:0016363	nuclear matrix	9/215	111/19550	3.81e-06	7.01e-05	5.35e-05	AKAP8L/CAD/HAT1/HNRNPU/KIF4A/KIN/RUVBL1/SRPK1/THOC1	9
CC	GO:0005657	replication fork	7/215	60/19550	4.16e-06	7.17e-05	5.47e-05	MCM3/PCNA/RFC1/RFC2/RFC3/RFC4/RFC5	7
CC	GO:0015934	large ribosomal subunit	9/215	113/19550	4.42e-06	7.18e-05	5.47e-05	MRPL12/MRPL24/MRPL40/MRPL41/MRPL48/MRPL51/MRPL53/MRPS18A/NPM1	9
CC	GO:0044391	ribosomal subunit	11/215	180/19550	5.13e-06	7.86e-05	5.99e-05	DAP3/MRPL12/MRPL24/MRPL40/MRPL41/MRPL48/MRPL51/MRPL53/MRPS18A/MRPS21/NPM1	11
CC	GO:0098798	mitochondrial protein-containing complex	13/215	268/19550	8.99e-06	0.000130543	9.96e-05	DAP3/MICU2/MRPL12/MRPL24/MRPL40/MRPL41/MRPL48/MRPL51/MRPL53/MRPS18A/MRPS21/TIMM50/TOMM5	13
CC	GO:0032993	protein-DNA complex	11/215	199/19550	1.33e-05	0.000177324	0.000135259	MCM2/MCM3/MCM4/MCM5/MCM6/MCM7/NPM1/PARP1/PCNA/PRKDC/TOP1	11
CC	GO:0016607	nuclear speck	16/215	412/19550	1.4e-05	0.000177324	0.000135259	AKAP8L/ALYREF/BAZ2A/DDX39A/HNRNPU/NPM1/PRCC/PRPF6/REXO4/SMC4/SRPK1/SRSF9/THOC1/THOC2/TIMM50/U2AF2	16
CC	GO:0030686	90S preribosome	5/215	29/19550	1.47e-05	0.000177324	0.000135259	NOP14/PES1/RSL1D1/SRFBP1/WDR12	5
CC	GO:0005840	ribosome	12/215	240/19550	1.48e-05	0.000177324	0.000135259	DAP3/HSPA14/MRPL12/MRPL24/MRPL40/MRPL41/MRPL48/MRPL51/MRPL53/MRPS18A/MRPS21/NPM1	12
CC	GO:0005759	mitochondrial matrix	17/215	480/19550	2.45e-05	0.000281285	0.000214557	ACADSB/DAP3/GLUD1/MRPL12/MRPL24/MRPL40/MRPL41/MRPL48/MRPL51/MRPL53/MRPS18A/MRPS21/MTHFD1L/NUDT1/PTCD1/PYCR1/PYCR2	17
CC	GO:0005681	spliceosomal complex	10/215	191/19550	5.22e-05	0.00055922	0.00042656	ADAR/ALYREF/BUD31/HNRNPA1/HNRNPU/NCL/PRPF6/RBM28/RBMX/U2AF2	10
CC	GO:0034708	methyltransferase complex	7/215	88/19550	5.27e-05	0.00055922	0.00042656	RBBP4/RBBP7/RNMT/RUVBL1/TRMT6/TRMT61A/WDR4	7
CC	GO:0000775	chromosome, centromeric region	10/215	198/19550	7.06e-05	0.000721733	0.000550521	CBX3/HNRNPU/MAD2L1/NCAPG/NGDN/PHF6/PMF1/RCC2/SMC4/TOP2A	10
CC	GO:0000793	condensed chromosome	11/215	244/19550	8.58e-05	0.000845623	0.000645021	CBX3/HNRNPU/MAD2L1/MKI67/NCAPG/NIFK/PHF6/PMF1/RRS1/SMC2/TOP2A	11
CC	GO:0070603	SWI/SNF superfamily-type complex	6/215	72/19550	0.000140836	0.00134037	0.0010224	ANP32E/POLE3/RBBP4/RBBP7/RUVBL1/SMARCA1	6
CC	GO:1904949	ATPase complex	6/215	73/19550	0.000152056	0.00139892	0.00106706	ANP32E/POLE3/RBBP4/RBBP7/RUVBL1/SMARCA1	6
CC	GO:0031010	ISWI-type complex	3/215	11/19550	0.000202776	0.00180536	0.00137708	POLE3/RBBP4/SMARCA1	3
CC	GO:0008023	transcription elongation factor complex	5/215	50/19550	0.000217525	0.00187616	0.00143109	CDC73/NELFE/PAF1/SSRP1/SUPT16H	5
CC	GO:0101031	chaperone complex	4/215	29/19550	0.000272267	0.00227714	0.00173695	BAG2/DNAJC9/HSP90AB1/STIP1	4
CC	GO:0071013	catalytic step 2 spliceosome	6/215	87/19550	0.000397123	0.0032237	0.00245896	ALYREF/BUD31/HNRNPA1/HNRNPU/PRPF6/RBMX	6
CC	GO:1990023	mitotic spindle midzone	3/215	14/19550	0.000436557	0.00344257	0.00262591	HNRNPU/PRC1/RCC2	3
CC	GO:0030688	preribosome, small subunit precursor	3/215	15/19550	0.000541283	0.00414983	0.0031654	FTSJ3/NOP14/RRP1	3
CC	GO:0000791	euchromatin	4/215	38/19550	0.000783217	0.00578094	0.00440957	CBX3/RBMX/TRIM24/TRIM28	4
CC	GO:0120293	dynein axonemal particle	3/215	17/19550	0.000795927	0.00578094	0.00440957	HSP90AB1/RUVBL1/STIP1	3
CC	GO:1990391	DNA repair complex	4/215	39/19550	0.000865276	0.00612349	0.00467086	MSH2/MSH6/PRKDC/XRCC1	4
CC	GO:0005635	nuclear envelope	13/215	468/19550	0.00210585	0.0145303	0.0110834	BANF1/CACYBP/CBX3/DNAJC2/GTPBP4/JPT1/MAD2L1/NPC1/NUDT1/NUP153/PARP1/RRM1/RRP12	13
CC	GO:0000314	organellar small ribosomal subunit	3/215	28/19550	0.00350812	0.0230533	0.0175845	DAP3/MRPS18A/MRPS21	3
CC	GO:0005763	mitochondrial small ribosomal subunit	3/215	28/19550	0.00350812	0.0230533	0.0175845	DAP3/MRPS18A/MRPS21	3
CC	GO:0005732	sno(s)RNA-containing ribonucleoprotein complex	3/215	30/19550	0.00427815	0.0274598	0.0209457	FBL/RPP40/RRP9	3
CC	GO:0000779	condensed chromosome, centromeric region	6/215	144/19550	0.00523549	0.0328408	0.0250502	CBX3/HNRNPU/MAD2L1/NCAPG/PHF6/PMF1	6
CC	GO:0031519	PcG protein complex	3/215	34/19550	0.00610584	0.0374491	0.0285653	RBBP4/RBBP7/UBAP2L	3
CC	GO:0051233	spindle midzone	3/215	36/19550	0.00716927	0.0399877	0.0305017	HNRNPU/PRC1/RCC2	3
CC	GO:0000812	Swr1 complex	2/215	12/19550	0.00738904	0.0399877	0.0305017	ANP32E/RUVBL1	2
CC	GO:0018995	host cellular component	2/215	12/19550	0.00738904	0.0399877	0.0305017	KPNA2/NUP153	2
CC	GO:0032300	mismatch repair complex	2/215	12/19550	0.00738904	0.0399877	0.0305017	MSH2/MSH6	2
CC	GO:0043657	host cell	2/215	12/19550	0.00738904	0.0399877	0.0305017	KPNA2/NUP153	2
CC	GO:0044615	nuclear pore nuclear basket	2/215	12/19550	0.00738904	0.0399877	0.0305017	MAD2L1/NUP153	2
CC	GO:0015935	small ribosomal subunit	4/215	71/19550	0.00778137	0.0413011	0.0315035	DAP3/MRPS18A/MRPS21/NPM1	4
CC	GO:0000118	histone deacetylase complex	4/215	72/19550	0.00816959	0.0425435	0.0324512	ANP32E/RBBP4/RBBP7/RUVBL1	4
CC	GO:0005743	mitochondrial inner membrane	12/215	495/19550	0.00889184	0.0454472	0.0346661	DAP3/MICU2/MRPL12/MRPL24/MRPL40/MRPL41/MRPL48/MRPL51/MRPL53/MRPS18A/MRPS21/TIMM50	12
CC	GO:0016581	NuRD complex	2/215	14/19550	0.0100418	0.0494917	0.0377511	RBBP4/RBBP7	2
CC	GO:0090545	CHD-type complex	2/215	14/19550	0.0100418	0.0494917	0.0377511	RBBP4/RBBP7	2
MF	GO:0140097	catalytic activity, acting on DNA	25/216	229/18368	2.88e-17	1.08e-14	9.04e-15	CHD1L/FEN1/LIG1/LIG3/MCM2/MCM3/MCM4/MCM5/MCM6/MCM7/MSH2/MSH6/PCNA/POLE3/RBBP4/RFC1/RFC2/RFC3/RFC4/RFC5/RUVBL1/SMARCA1/TOP1/TOP2A/XRCC1	25
MF	GO:0008094	ATP-dependent activity, acting on DNA	18/216	111/18368	8.23e-16	1.55e-13	1.29e-13	CHD1L/MCM2/MCM3/MCM4/MCM5/MCM6/MCM7/MSH2/MSH6/RBBP4/RFC1/RFC2/RFC3/RFC4/RFC5/RUVBL1/SMARCA1/TOP2A	18
MF	GO:0017116	single-stranded DNA helicase activity	10/216	23/18368	4.11e-14	5.15e-12	4.3e-12	MCM2/MCM3/MCM4/MCM5/MCM6/MCM7/RFC2/RFC3/RFC4/RFC5	10
MF	GO:0003697	single-stranded DNA binding	15/216	123/18368	1.6e-11	1.5e-09	1.25e-09	HNRNPA1/HNRNPU/MCM2/MCM3/MCM4/MCM5/MCM6/MCM7/MSH2/REXO4/SMARCA1/SMC2/SMC4/SUB1/TOP1	15
MF	GO:0003678	DNA helicase activity	12/216	72/18368	4.26e-11	2.99e-09	2.49e-09	CHD1L/MCM2/MCM3/MCM4/MCM5/MCM6/MCM7/RFC2/RFC3/RFC4/RFC5/RUVBL1	12
MF	GO:0004386	helicase activity	16/216	156/18368	4.76e-11	2.99e-09	2.49e-09	CHD1L/DDX21/DDX39A/DDX47/MCM2/MCM3/MCM4/MCM5/MCM6/MCM7/RFC2/RFC3/RFC4/RFC5/RUVBL1/SMARCA1	16
MF	GO:0042393	histone binding	18/216	244/18368	6.78e-10	3.64e-08	3.04e-08	ANP32E/ATAD2/BAZ2A/DNAJC2/DNAJC9/GRWD1/HAT1/MCM2/MSH6/NAP1L1/NASP/NPM1/NPM3/PHF6/RBBP4/RBBP7/SSRP1/TRIM24	18
MF	GO:0048027	mRNA 5'-UTR binding	6/216	27/18368	5.94e-07	2.79e-05	2.33e-05	GNL3/IGF2BP1/IGF2BP2/IGF2BP3/NCL/RSL1D1	6
MF	GO:0019843	rRNA binding	8/216	68/18368	1.3e-06	5.41e-05	4.52e-05	BRIX1/DDX21/MRPS18A/NPM1/PPAN/RPF2/RRS1/UTP25	8
MF	GO:0030515	snoRNA binding	6/216	32/18368	1.73e-06	6.51e-05	5.43e-05	DDX21/NOP14/NUDT1/PRKDC/RRP9/UTP25	6
MF	GO:0043021	ribonucleoprotein complex binding	10/216	149/18368	1.08e-05	0.000345166	0.000287961	DNAJC2/HNRNPU/NPM1/PES1/PHF6/PRMT3/PRPF6/TIMM50/WDR12/XPO5	10
MF	GO:0008173	RNA methyltransferase activity	7/216	65/18368	1.1e-05	0.000345166	0.000287961	FBL/FTSJ3/NOP2/RNMT/TARBP1/TRMT61A/WDR4	7
MF	GO:0016887	ATP hydrolysis activity	13/216	272/18368	2.12e-05	0.000612587	0.000511061	ATAD2/CHD1L/DDX21/DDX39A/DDX47/HSPA14/MCM2/MCM3/MCM4/MCM5/MCM6/MCM7/RUVBL1	13
MF	GO:0016874	ligase activity	10/216	165/18368	2.63e-05	0.000705692	0.000588735	AACS/ACSL3/ASNS/CAD/GMPS/LIG1/LIG3/MTHFD1L/SAE1/UBA2	10
MF	GO:0016884	carbon-nitrogen ligase activity, with glutamine as amido-N-donor	3/216	10/18368	0.000181074	0.00400493	0.00334118	ASNS/CAD/GMPS	3
MF	GO:0032356	oxidized DNA binding	3/216	10/18368	0.000181074	0.00400493	0.00334118	MSH2/MSH6/XRCC1	3
MF	GO:0034511	U3 snoRNA binding	3/216	10/18368	0.000181074	0.00400493	0.00334118	PRKDC/RRP9/UTP25	3
MF	GO:0140098	catalytic activity, acting on RNA	14/216	386/18368	0.000200515	0.00418853	0.00349435	DDX21/DDX39A/DDX47/FBL/FEN1/FTSJ3/JMJD6/NOP2/POLR1E/RNMT/RPP40/TARBP1/TRMT61A/WDR4	14
MF	GO:0032404	mismatch repair complex binding	3/216	11/18368	0.000246819	0.00488442	0.00407491	MSH2/MSH6/PCNA	3
MF	GO:0008022	protein C-terminus binding	9/216	189/18368	0.000410042	0.00770878	0.00643118	BANF1/MAD2L1/MKI67/MSH2/NCL/PCNA/SAE1/STIP1/TOP2A	9
MF	GO:0008757	S-adenosylmethionine-dependent methyltransferase activity	8/216	156/18368	0.000525876	0.0090664	0.0075638	FBL/FTSJ3/NOP2/PRMT3/RNMT/TARBP1/TRMT61A/WDR4	8
MF	GO:0030983	mismatched DNA binding	3/216	14/18368	0.000530481	0.0090664	0.0075638	MSH2/MSH6/PCNA	3
MF	GO:0003727	single-stranded RNA binding	6/216	87/18368	0.000564145	0.00922254	0.00769406	HNRNPA1/HNRNPDL/HNRNPU/JMJD6/MSI1/U2AF2	6
MF	GO:0043138	3'-5' DNA helicase activity	3/216	15/18368	0.000657368	0.0102988	0.00859192	MCM2/MCM5/MCM6	3
MF	GO:0042826	histone deacetylase binding	7/216	127/18368	0.000765461	0.0115125	0.00960452	AKAP8L/HSP90AB1/KPNA2/PARP1/PHF6/RBBP4/TOP2A	7
MF	GO:0003688	DNA replication origin binding	3/216	16/18368	0.000802077	0.0115993	0.00967688	GRWD1/MCM2/MCM5	3
MF	GO:0031072	heat shock protein binding	7/216	129/18368	0.000839501	0.0116908	0.00975327	BAG2/DNAJC2/DNAJC9/HSP90AB1/HSPA14/STIP1/TOMM34	7
MF	GO:0043531	ADP binding	4/216	37/18368	0.000906145	0.0121682	0.0101515	GLUD1/MSH2/MSH6/RUVBL1	4
MF	GO:0030275	LRR domain binding	3/216	17/18368	0.000965539	0.0125187	0.0104439	AATF/PMF1/ROBO1	3
MF	GO:0003713	transcription coactivator activity	10/216	262/18368	0.00111098	0.0139243	0.0116165	BUD31/FUS/MAGED1/NPM1/PMF1/PRPF6/RUVBL1/SUB1/TRIM24/TRIM28	10
MF	GO:0003684	damaged DNA binding	5/216	68/18368	0.00122666	0.014781	0.0123313	FEN1/MSH2/MSH6/PCNA/XRCC1	5
MF	GO:0016877	ligase activity, forming carbon-sulfur bonds	4/216	41/18368	0.00133943	0.014781	0.0123313	AACS/ACSL3/SAE1/UBA2	4
MF	GO:0016646	oxidoreductase activity, acting on the CH-NH group of donors, NAD or NADP as acceptor	3/216	19/18368	0.00135225	0.014781	0.0123313	MTHFD1L/PYCR1/PYCR2	3
MF	GO:0001098	basal transcription machinery binding	5/216	70/18368	0.0013975	0.014781	0.0123313	CDC73/FBL/HNRNPU/PAF1/RUVBL1	5
MF	GO:0001099	basal RNA polymerase II transcription machinery binding	5/216	70/18368	0.0013975	0.014781	0.0123313	CDC73/FBL/HNRNPU/PAF1/RUVBL1	5
MF	GO:0016741	transferase activity, transferring one-carbon groups	9/216	225/18368	0.0014152	0.014781	0.0123313	CAD/FBL/FTSJ3/NOP2/PRMT3/RNMT/TARBP1/TRMT61A/WDR4	9
MF	GO:0001091	RNA polymerase II general transcription initiation factor binding	3/216	20/18368	0.00157716	0.0157529	0.0131421	FBL/HNRNPU/RUVBL1	3
MF	GO:0016922	nuclear receptor binding	7/216	144/18368	0.00159205	0.0157529	0.0131421	BAZ2A/BUD31/FUS/PARP1/PCNA/PRPF6/TRIM24	7
MF	GO:0140296	general transcription initiation factor binding	4/216	46/18368	0.00206184	0.0187463	0.0156395	FBL/HNRNPU/POLR1E/RUVBL1	4
MF	GO:0008649	rRNA methyltransferase activity	3/216	22/18368	0.00209401	0.0187463	0.0156395	FBL/FTSJ3/NOP2	3
MF	GO:0070182	DNA polymerase binding	3/216	22/18368	0.00209401	0.0187463	0.0156395	HSP90AB1/NAT10/PCNA	3
MF	GO:0140102	catalytic activity, acting on a rRNA	3/216	22/18368	0.00209401	0.0187463	0.0156395	FBL/FTSJ3/NOP2	3
MF	GO:0016879	ligase activity, forming carbon-nitrogen bonds	4/216	48/18368	0.00241401	0.0211085	0.0176102	ASNS/CAD/GMPS/MTHFD1L	4
MF	GO:0008168	methyltransferase activity	8/216	214/18368	0.00389567	0.0332903	0.027773	FBL/FTSJ3/NOP2/PRMT3/RNMT/TARBP1/TRMT61A/WDR4	8
MF	GO:0008187	poly-pyrimidine tract binding	3/216	28/18368	0.00422969	0.0353414	0.0294841	HNRNPU/MSI1/U2AF2	3
MF	GO:0016645	oxidoreductase activity, acting on the CH-NH group of donors	3/216	29/18368	0.00467726	0.0377799	0.0315185	MTHFD1L/PYCR1/PYCR2	3
MF	GO:0000287	magnesium ion binding	8/216	221/18368	0.00472249	0.0377799	0.0315185	FEN1/MSH2/MSH6/PSPH/RPS6KA3/SRPK1/TOP2A/UBA2	8
MF	GO:0003712	transcription coregulator activity	13/216	489/18368	0.00535302	0.041932	0.0349825	BUD31/FUS/HNRNPU/IRF2BP1/IRF2BP2/MAGED1/NPM1/PMF1/PRPF6/RUVBL1/SUB1/TRIM24/TRIM28	13
MF	GO:0001094	TFIID-class transcription factor complex binding	2/216	10/18368	0.00582103	0.0421763	0.0351862	FBL/RUVBL1	2
MF	GO:0008097	5S rRNA binding	2/216	10/18368	0.00582103	0.0421763	0.0351862	RPF2/RRS1	2
MF	GO:0008641	ubiquitin-like modifier activating enzyme activity	2/216	10/18368	0.00582103	0.0421763	0.0351862	SAE1/UBA2	2
MF	GO:0003735	structural constituent of ribosome	7/216	182/18368	0.00583289	0.0421763	0.0351862	DAP3/MRPL12/MRPL24/MRPL41/MRPL51/MRPS18A/MRPS21	7
MF	GO:0043522	leucine zipper domain binding	2/216	11/18368	0.00705975	0.0491568	0.0410098	AATF/PMF1	2
MF	GO:1990226	histone methyltransferase binding	2/216	11/18368	0.00705975	0.0491568	0.0410098	CBX3/HSP90AB1	2

## Sheet: GO2
Table S14B GO terms of proteins that are negatively correlated with PUS proteins
ONTOLOGY	ID	Description	GeneRatio	BgRatio	pvalue	p.adjust	qvalue	geneID	Count
BP	GO:0016054	organic acid catabolic process	107/455	240/18723	5.84e-110	1.84e-106	1.56e-106	AADAT/AASS/ABAT/ABHD2/ACAA1/ACAA2/ACACB/ACAD11/ACADL/ACADM/ACADS/ACADVL/ACAT1/ACMSD/ACOX1/ACOX2/ACSF3/ADHFE1/AFMID/AGXT/AGXT2/AKR1A1/AKR1D1/AKT1/ALDH4A1/ALDH5A1/ALDH6A1/ALDH8A1/AMDHD1/ARG1/ASPA/BCKDHA/BCKDHB/BCKDK/BDH2/CPT2/CRYM/CYP4A11/CYP4F11/CYP4F2/CYP4F3/DAO/DDAH1/DECR1/ECHDC1/ECHDC2/ECHS1/ECI1/ECI2/EHHADH/ETFB/ETFDH/FAAH/FAH/FTCD/GCDH/GLS2/GOT2/GPT/GSTZ1/HAAO/HADH/HADHA/HAO1/HGD/HIBADH/HIBCH…	107
BP	GO:0044282	small molecule catabolic process	124/455	376/18723	1.46e-108	2.3e-105	1.95e-105	AADAT/AASS/ABAT/ABHD2/ACAA1/ACAA2/ACACB/ACAD11/ACADL/ACADM/ACADS/ACADVL/ACAT1/ACMSD/ACOX1/ACOX2/ACSF3/ADH4/ADH5/ADHFE1/AFMID/AGXT/AGXT2/AKR1A1/AKR1D1/AKT1/ALDH2/ALDH4A1/ALDH5A1/ALDH6A1/ALDH8A1/AMDHD1/ARG1/ASPA/BCKDHA/BCKDHB/BCKDK/BDH2/CDA/CPT2/CRYM/CYP3A4/CYP4A11/CYP4F11/CYP4F2/CYP4F3/DAO/DDAH1/DECR1/ECHDC1/ECHDC2/ECHS1/ECI1/ECI2/EHHADH/ETFB/ETFDH/FAAH/FAH/FTCD/GCDH/GCK/GDA/GLS2/GLYCTK/GOT2/GPT/G…	124
BP	GO:0046395	carboxylic acid catabolic process	105/455	236/18723	1.05e-107	1.1e-104	9.33e-105	AADAT/AASS/ABAT/ABHD2/ACAA1/ACAA2/ACACB/ACAD11/ACADL/ACADM/ACADS/ACADVL/ACAT1/ACMSD/ACOX1/ACOX2/ACSF3/ADHFE1/AFMID/AGXT/AGXT2/AKR1A1/AKR1D1/AKT1/ALDH4A1/ALDH5A1/ALDH6A1/ALDH8A1/AMDHD1/ARG1/ASPA/BCKDHA/BCKDHB/BCKDK/BDH2/CPT2/CRYM/CYP4A11/CYP4F11/CYP4F2/CYP4F3/DAO/DDAH1/DECR1/ECHDC1/ECHDC2/ECHS1/ECI1/ECI2/EHHADH/ETFB/ETFDH/FAAH/FAH/FTCD/GCDH/GLS2/GOT2/GPT/GSTZ1/HAAO/HADH/HADHA/HAO1/HGD/HIBADH/HIBCH…	105
BP	GO:0006520	cellular amino acid metabolic process	86/455	284/18723	1.44e-70	1.14e-67	9.64e-68	AADAT/AASS/ABAT/ACAT1/ACMSD/ACY1/ADHFE1/AFMID/AGXT/AGXT2/ALDH1A1/ALDH4A1/ALDH5A1/ALDH6A1/ALDH8A1/AMDHD1/ARG1/ASL/ASPA/ASPG/ASS1/BAAT/BCKDHA/BCKDHB/BCKDK/BHMT/BHMT2/CPS1/CRYM/CTH/DAO/DDAH1/DIO1/DPYS/ECHS1/FAH/FTCD/GCDH/GGT5/GLS2/GLYAT/GLYATL1/GNMT/GOT2/GPT/GSTZ1/HAAO/HGD/HIBADH/HIBCH/HMGCL/HPD/HSD17B10/IVD/IYD/KMO/KYAT1/KYAT3/MCCC1/MCCC2/MSRA/MTHFD1/MTHFS/NAGS/NIT2/NOS3/OTC/PAH/PCBD1/PIPOX/PRODH/P…	86
BP	GO:0009063	cellular amino acid catabolic process	57/455	110/18723	7.98e-63	5.03e-60	4.27e-60	AADAT/AASS/ABAT/ACAT1/ACMSD/ADHFE1/AFMID/AGXT/AGXT2/ALDH4A1/ALDH5A1/ALDH6A1/ALDH8A1/AMDHD1/ARG1/ASPA/BCKDHA/BCKDHB/BCKDK/CRYM/DAO/DDAH1/ECHS1/FAH/FTCD/GLS2/GOT2/GPT/GSTZ1/HAAO/HGD/HIBADH/HIBCH/HMGCL/HPD/HSD17B10/IVD/KMO/KYAT1/KYAT3/MCCC1/MCCC2/NOS3/OTC/PAH/PIPOX/PRODH/PRODH2/QDPR/RIDA/SARDH/SDS/SDSL/SHMT1/SHMT2/TAT/UROC1	57
BP	GO:0006631	fatty acid metabolic process	90/455	390/18723	2.03e-62	1.07e-59	9.06e-60	ABHD2/ABHD6/ACAA1/ACAA2/ACACB/ACAD11/ACADL/ACADM/ACADS/ACADVL/ACAT1/ACOT12/ACOX1/ACOX2/ACSF3/ACSL1/ACSM2A/ACSM2B/ACSM3/ACSM5/ACSS2/ADH4/ADH5/AKR1C4/AKT1/APOA5/BAAT/BDH2/CBR1/CBR4/CES1/CES2/CPT2/CRYL1/CYP1A2/CYP2A6/CYP2B6/CYP2C8/CYP2C9/CYP2D6/CYP3A4/CYP4A11/CYP4F11/CYP4F2/CYP4F3/CYP4V2/DECR1/ECHDC1/ECHDC2/ECHDC3/ECHS1/ECI1/ECI2/EHHADH/ETFB/ETFDH/FAAH/GCDH/GGT5/GPAM/GSTA1/HADH/HADHA/HAO1/HAO2/HSD17…	90
BP	GO:1901605	alpha-amino acid metabolic process	69/455	195/18723	9.47e-62	4.27e-59	3.62e-59	AADAT/AASS/ACAT1/ACMSD/ADHFE1/AFMID/AGXT/AGXT2/ALDH4A1/ALDH5A1/ALDH8A1/AMDHD1/ARG1/ASL/ASPA/ASPG/ASS1/BAAT/BCKDK/BHMT/BHMT2/CPS1/CRYM/CTH/DAO/DDAH1/FAH/FTCD/GCDH/GLS2/GLYAT/GLYATL1/GNMT/GOT2/GPT/GSTZ1/HAAO/HGD/HPD/HSD17B10/IYD/KMO/KYAT1/KYAT3/MSRA/MTHFD1/MTHFS/NAGS/NIT2/NOS3/OTC/PAH/PCBD1/PIPOX/PRODH/PRODH2/QDPR/RIDA/SARDH/SDS/SDSL/SHMT1/SHMT2/TAT/THAP4/THNSL2/TST/TTC36/UROC1	69
BP	GO:0072329	monocarboxylic acid catabolic process	52/455	122/18723	1.33e-51	5.26e-49	4.47e-49	ABHD2/ACAA1/ACAA2/ACACB/ACAD11/ACADL/ACADM/ACADS/ACADVL/ACAT1/ACOX1/ACOX2/AGXT/AGXT2/AKR1A1/AKR1D1/AKT1/BDH2/CPT2/CYP4A11/CYP4F11/CYP4F2/CYP4F3/DECR1/ECHDC1/ECHDC2/ECHS1/ECI1/ECI2/EHHADH/ETFB/ETFDH/FAAH/FAH/GCDH/HADH/HADHA/HAO1/HSD17B10/IVD/LDHD/MCEE/MLYCD/PCCA/PCCB/PCK1/PCK2/PLIN5/PON3/SCP2/SLC27A2/SULT2A1	52
BP	GO:0006091	generation of precursor metabolites and energy	85/455	490/18723	3.57e-48	1.25e-45	1.06e-45	ACADM/ACADVL/ACAT1/ACO1/ACOX1/ACSS2/ACSS3/ADH1A/ADH1B/ADH1C/ADH4/ADH5/ADH6/AGL/AKR1A1/AKR1C4/AKR7A2/AKR7A3/AKT1/ALDH2/ALDH4A1/ALDOB/ATP5MG/CAT/CAVIN3/COQ9/COX5A/COX7B/CYB5A/CYP1A2/DHTKD1/DMGDH/ENO3/ETFB/ETFDH/ETFRF1/FBP1/FDXR/FECH/GBE1/GCK/GNMT/GPD1/GYG2/GYS2/H6PD/HAAO/HMGCL/HMGCS2/HSD17B6/KHK/MAOB/NDUFA4/NDUFA6/NDUFB1/NDUFC2/NDUFS1/NDUFV1/NDUFV2/NNT/NQO2/OGDHL/PFKFB1/PGM1/PHKA2/PHKB/PHKG2/PPIF/P…	85
BP	GO:1901606	alpha-amino acid catabolic process	43/455	87/18723	2.6e-46	8.19e-44	6.95e-44	AADAT/AASS/ACAT1/ACMSD/ADHFE1/AFMID/AGXT/AGXT2/ALDH4A1/ALDH8A1/ARG1/ASPA/BCKDK/CRYM/DAO/DDAH1/FAH/GLS2/GOT2/GPT/GSTZ1/HAAO/HGD/HPD/HSD17B10/KMO/KYAT1/KYAT3/NOS3/OTC/PAH/PIPOX/PRODH/PRODH2/QDPR/RIDA/SARDH/SDS/SDSL/SHMT1/SHMT2/TAT/THNSL2	43
BP	GO:0046394	carboxylic acid biosynthetic process	69/455	314/18723	4.38e-46	1.25e-43	1.06e-43	AASS/ABAT/ABHD2/ACACB/ACADL/ACADVL/ACMSD/ACSF3/ACSM2A/ACSM2B/ACSM3/ACSM5/ACSS2/AGXT/AGXT2/AKR1A1/AKR1C4/AKR1D1/ALDH1A1/APOA5/ASL/ASS1/BAAT/BHMT/BHMT2/CBR1/CBR4/CES1/CPS1/CTH/CYP1A2/CYP2C8/CYP2C9/CYP2D6/CYP3A4/CYP4A11/CYP4F11/CYP7B1/CYP8B1/GAMT/GGT5/GLS2/GOT2/HAAO/HSD17B10/HSD17B8/KMO/MGLL/MLYCD/MTHFD1/NAGS/OTC/PAH/PCBD1/PECR/PRKAA1/PRKAB2/PRKAG1/PRKAG2/RGN/SCP2/SDS/SDSL/SHMT1/SHMT2/SLC27A2/SLC27A…	69
BP	GO:0016053	organic acid biosynthetic process	69/455	316/18723	6.87e-46	1.81e-43	1.53e-43	AASS/ABAT/ABHD2/ACACB/ACADL/ACADVL/ACMSD/ACSF3/ACSM2A/ACSM2B/ACSM3/ACSM5/ACSS2/AGXT/AGXT2/AKR1A1/AKR1C4/AKR1D1/ALDH1A1/APOA5/ASL/ASS1/BAAT/BHMT/BHMT2/CBR1/CBR4/CES1/CPS1/CTH/CYP1A2/CYP2C8/CYP2C9/CYP2D6/CYP3A4/CYP4A11/CYP4F11/CYP7B1/CYP8B1/GAMT/GGT5/GLS2/GOT2/HAAO/HSD17B10/HSD17B8/KMO/MGLL/MLYCD/MTHFD1/NAGS/OTC/PAH/PCBD1/PECR/PRKAA1/PRKAB2/PRKAG1/PRKAG2/RGN/SCP2/SDS/SDSL/SHMT1/SHMT2/SLC27A2/SLC27A…	69
BP	GO:0016042	lipid catabolic process	66/455	320/18723	3.28e-42	7.96e-40	6.76e-40	AADAC/ABHD2/ABHD6/ACAA1/ACAA2/ACACB/ACAD11/ACADL/ACADM/ACADS/ACADVL/ACAT1/ACOX1/ACOX2/AKR1D1/AKT1/APOA5/ASPG/BCO2/BDH2/CES1/CPS1/CPT2/CYP1A2/CYP3A4/CYP4A11/CYP4F11/CYP4F2/CYP4F3/DECR1/ECHDC1/ECHDC2/ECHS1/ECI1/ECI2/EHHADH/ETFB/ETFDH/FAAH/FUCA1/GBA3/GCDH/HADH/HADHA/HAO1/HINT2/HSD11B1/HSD17B10/HSD17B6/IVD/MCEE/MGLL/MLYCD/NAAA/PAFAH2/PCCA/PCCB/PCK1/PCK2/PLIN5/PNPLA7/PRKAA1/SCP2/SLC27A2/STS/SULT2A1	66
BP	GO:0009062	fatty acid catabolic process	40/455	100/18723	1.75e-38	3.94e-36	3.35e-36	ABHD2/ACAA1/ACAA2/ACACB/ACAD11/ACADL/ACADM/ACADS/ACADVL/ACAT1/ACOX1/ACOX2/AKT1/BDH2/CPT2/DECR1/ECHDC1/ECHDC2/ECHS1/ECI1/ECI2/EHHADH/ETFB/ETFDH/FAAH/GCDH/HADH/HADHA/HAO1/HSD17B10/IVD/MCEE/MLYCD/PCCA/PCCB/PCK1/PCK2/PLIN5/SCP2/SLC27A2	40
BP	GO:0034440	lipid oxidation	40/455	108/18723	6.99e-37	1.47e-34	1.25e-34	ACAA1/ACAA2/ACACB/ACAD11/ACADL/ACADM/ACADS/ACADVL/ACAT1/ACOX1/ACOX2/ADH4/ADH5/AKT1/APOD/BDH2/CPT2/CYP4V2/DECR1/ECHDC1/ECHDC2/ECHS1/ECI1/ECI2/EHHADH/ETFB/ETFDH/GCDH/HADH/HADHA/HAO1/HAO2/HSD17B10/IVD/MLYCD/PLIN5/PRKAA1/PRKAG2/SCP2/SLC27A2	40
BP	GO:0019395	fatty acid oxidation	39/455	103/18723	2e-36	3.94e-34	3.34e-34	ACAA1/ACAA2/ACACB/ACAD11/ACADL/ACADM/ACADS/ACADVL/ACAT1/ACOX1/ACOX2/ADH4/ADH5/AKT1/BDH2/CPT2/CYP4V2/DECR1/ECHDC1/ECHDC2/ECHS1/ECI1/ECI2/EHHADH/ETFB/ETFDH/GCDH/HADH/HADHA/HAO1/HAO2/HSD17B10/IVD/MLYCD/PLIN5/PRKAA1/PRKAG2/SCP2/SLC27A2	39
BP	GO:0044242	cellular lipid catabolic process	49/455	214/18723	1.06e-33	1.97e-31	1.67e-31	AADAC/ABHD2/ABHD6/ACAA1/ACAA2/ACACB/ACAD11/ACADL/ACADM/ACADS/ACADVL/ACAT1/ACOX1/ACOX2/AKT1/APOA5/BCO2/BDH2/CPS1/CPT2/DECR1/ECHDC1/ECHDC2/ECHS1/ECI1/ECI2/EHHADH/ETFB/ETFDH/FAAH/FUCA1/GBA3/GCDH/HADH/HADHA/HAO1/HSD17B10/IVD/MCEE/MGLL/MLYCD/PCCA/PCCB/PCK1/PCK2/PLIN5/PNPLA7/SCP2/SLC27A2	49
BP	GO:0006635	fatty acid beta-oxidation	32/455	74/18723	2.59e-32	4.54e-30	3.86e-30	ACAA1/ACAA2/ACACB/ACAD11/ACADL/ACADM/ACADS/ACADVL/ACAT1/ACOX1/ACOX2/AKT1/BDH2/CPT2/DECR1/ECHDC1/ECHDC2/ECHS1/ECI1/ECI2/EHHADH/ETFB/ETFDH/GCDH/HADH/HADHA/HSD17B10/IVD/MLYCD/PLIN5/SCP2/SLC27A2	32
BP	GO:0006066	alcohol metabolic process	57/455	353/18723	1.68e-30	2.78e-28	2.36e-28	ACAA2/ACADL/ACADVL/ACSS2/ADH1A/ADH1B/ADH1C/ADH4/ADH5/ADH6/AKR1A1/AKR1C4/AKR1D1/AKR7A2/ALDH1A1/ALDH2/APOA5/CAT/CBR4/CES1/COQ3/CYP1A2/CYP2C8/CYP2C9/CYP2D6/CYP3A4/CYP7B1/DHRS4/EPHX2/FDXR/FMO5/GPD1/H6PD/HAO1/HMGCS2/NAAA/PCBD1/PCK1/PCK2/PECR/PON1/PRKAA1/QDPR/RDH11/RDH16/RDH5/RETSAT/SEC14L2/SOD1/SORD/SULT1A1/SULT1A2/SULT1B1/SULT2A1/TTC39B/UGT1A3/UGT1A4	57
BP	GO:0008202	steroid metabolic process	54/455	319/18723	5.51e-30	8.68e-28	7.37e-28	ACAA1/ACAA2/ACADL/ACADVL/ACAT1/AKR1C4/AKR1D1/APOA5/BAAT/CAT/CES1/CYB5R2/CYP1A2/CYP2A6/CYP2B6/CYP2C8/CYP2C9/CYP2D6/CYP3A4/CYP4V2/CYP7B1/CYP8B1/DHRS4/EPHX2/FDXR/FMO5/H6PD/HINT2/HMGCS2/HSD11B1/HSD17B10/HSD17B6/HSD17B8/PON1/PRKAA1/PRKAG2/RDH16/RDH5/SCP2/SEC14L2/SLC27A2/SLC27A5/SOD1/STS/SULT1A1/SULT1A2/SULT1B1/SULT2A1/TTC39B/UGT1A3/UGT1A4/UGT2B15/UGT2B4/UGT2B7	54
BP	GO:0009117	nucleotide metabolic process	65/455	489/18723	1.3e-29	1.95e-27	1.65e-27	AADAT/AASS/ABHD14B/ACACB/ACAT1/ACMSD/ACOT12/ACSF3/ACSL1/ACSM2A/ACSM2B/ACSM3/ACSM5/ACSS2/ADK/AFMID/AK2/AK3/ALDOB/ASPDH/ATP5MG/BAAT/CDA/DHTKD1/DPYS/ENO3/FBP1/GCDH/GCK/GDA/GLYAT/GMPR/GPAM/GPD1/HAAO/HMGCL/HMGCS2/KMO/MCCC2/MCEE/MLYCD/MPC2/MTHFD1/NADK2/NAXD/NMRK1/NOS3/OGDHL/PAPSS2/PDE2A/PFKFB1/PGM1/PIPOX/PRKAA1/PRKAG1/PRKAG2/SLC25A16/SUCLG2/SULT1A1/SULT1A2/SULT1B1/SULT2A1/TREX1/UPB1/XDH	65
BP	GO:0043648	dicarboxylic acid metabolic process	33/455	96/18723	2.37e-29	3.4e-27	2.89e-27	AADAT/ACMSD/ACSF3/ADHFE1/ALDH4A1/ALDH5A1/AMDHD1/ASPA/ASS1/FTCD/GLS2/GOT2/GRHPR/HAAO/KMO/KYAT3/L2HGDH/MTHFD1/MTHFS/NAGS/NIT2/OGDHL/PCK1/PCK2/PRODH/PRODH2/SDHA/SDHB/SHMT1/SHMT2/SUCLG2/TAT/UROC1	33
BP	GO:0006753	nucleoside phosphate metabolic process	65/455	497/18723	3.39e-29	4.64e-27	3.94e-27	AADAT/AASS/ABHD14B/ACACB/ACAT1/ACMSD/ACOT12/ACSF3/ACSL1/ACSM2A/ACSM2B/ACSM3/ACSM5/ACSS2/ADK/AFMID/AK2/AK3/ALDOB/ASPDH/ATP5MG/BAAT/CDA/DHTKD1/DPYS/ENO3/FBP1/GCDH/GCK/GDA/GLYAT/GMPR/GPAM/GPD1/HAAO/HMGCL/HMGCS2/KMO/MCCC2/MCEE/MLYCD/MPC2/MTHFD1/NADK2/NAXD/NMRK1/NOS3/OGDHL/PAPSS2/PDE2A/PFKFB1/PGM1/PIPOX/PRKAA1/PRKAG1/PRKAG2/SLC25A16/SUCLG2/SULT1A1/SULT1A2/SULT1B1/SULT2A1/TREX1/UPB1/XDH	65
BP	GO:0030258	lipid modification	44/455	212/18723	2.05e-28	2.7e-26	2.29e-26	ACAA1/ACAA2/ACACB/ACAD11/ACADL/ACADM/ACADS/ACADVL/ACAT1/ACOX1/ACOX2/ADH4/ADH5/AKT1/APOA5/APOD/BDH2/CPT2/CYP2C8/CYP3A4/CYP4V2/DECR1/ECHDC1/ECHDC2/ECHS1/ECI1/ECI2/EHHADH/EPHX2/ETFB/ETFDH/GCDH/HADH/HADHA/HAO1/HAO2/HSD17B10/IVD/MLYCD/PLIN5/PRKAA1/PRKAG2/SCP2/SLC27A2	44
BP	GO:0072330	monocarboxylic acid biosynthetic process	43/455	214/18723	3.54e-27	4.46e-25	3.79e-25	ABHD2/ACACB/ACADL/ACADVL/ACMSD/ACSF3/ACSM2A/ACSM2B/ACSM3/ACSM5/ACSS2/AGXT/AKR1C4/AKR1D1/APOA5/BAAT/CBR1/CBR4/CES1/CYP1A2/CYP2C8/CYP2C9/CYP2D6/CYP3A4/CYP7B1/CYP8B1/GAMT/HSD17B10/HSD17B8/KMO/MGLL/MLYCD/PECR/PRKAA1/PRKAB2/PRKAG1/PRKAG2/RGN/SCP2/SDS/SLC27A2/SLC27A5/THNSL2	43
BP	GO:0009410	response to xenobiotic stimulus	60/455	462/18723	8.34e-27	1.01e-24	8.59e-25	AADAC/ABAT/ABCC6/ABCG5/ABCG8/ACAA1/ACACB/ACSL1/ACSM2B/AGPAT2/ALAD/AOX1/APOD/ARG1/ASS1/CAT/CBR1/CES3/CMBL/CPS1/CRYZ/CYP1A2/CYP2A6/CYP2B6/CYP2C8/CYP2C9/CYP2D6/CYP3A4/CYP4F2/ENG/ENO3/FBP1/FECH/FMO4/FMO5/GLYAT/GNAO1/GSTA1/GSTA2/HADH/HADHA/MAOB/MGST1/NAT2/OTC/PON3/PRKAA1/QDPR/SLC10A1/SOD1/SORD/SULT1A1/SULT1A2/SULT1B1/SULT2A1/TLR3/UGT1A3/UGT1A4/UGT1A9/UGT2B15	60
BP	GO:0072521	purine-containing compound metabolic process	57/455	416/18723	1.08e-26	1.26e-24	1.07e-24	AADAT/AASS/ABHD14B/ACACB/ACAT1/ACOT12/ACSF3/ACSL1/ACSM2A/ACSM2B/ACSM3/ACSM5/ACSS2/ADK/AK2/AK3/ALDOB/ATP5MG/BAAT/DHTKD1/ENO3/FBP1/GCDH/GCK/GDA/GLYAT/GMPR/GNMT/GPAM/GPD1/HMGCL/HMGCS2/MCCC2/MCEE/MLYCD/MPC2/MTHFD1/NOS3/OGDHL/PAPSS2/PDE2A/PFKFB1/PGM1/PIPOX/PRKAA1/PRKAG1/PRKAG2/SHMT1/SHMT2/SLC25A16/SUCLG2/SULT1A1/SULT1A2/SULT1B1/SULT2A1/TREX1/XDH	57
BP	GO:0034308	primary alcohol metabolic process	31/455	102/18723	9.2e-26	1.04e-23	8.8e-24	ACSS2/ADH1A/ADH1B/ADH1C/ADH4/ADH5/ADH6/AKR1A1/AKR1C4/AKR7A2/ALDH1A1/ALDH2/CBR4/CYP1A2/CYP2C8/CYP2D6/CYP3A4/DHRS4/GPD1/H6PD/HAO1/NAAA/PECR/RDH11/RDH16/RDH5/RETSAT/SULT1A1/SULT1A2/SULT1B1/SULT2A1	31
BP	GO:0006805	xenobiotic metabolic process	32/455	111/18723	9.53e-26	1.04e-23	8.8e-24	AADAC/ACAA1/ACSL1/ACSM2B/AOX1/CBR1/CES3/CMBL/CRYZ/CYP1A2/CYP2A6/CYP2B6/CYP2C8/CYP2C9/CYP2D6/CYP3A4/CYP4F2/FMO4/FMO5/GLYAT/GSTA1/GSTA2/NAT2/PON3/SULT1A1/SULT1A2/SULT1B1/SULT2A1/UGT1A3/UGT1A4/UGT1A9/UGT2B15	32
BP	GO:0042180	cellular ketone metabolic process	41/455	211/18723	2.33e-25	2.45e-23	2.08e-23	AADAT/ACACB/ACADL/ACADVL/ACMSD/ADH4/AFMID/AKR1A1/AKR1C4/AKR7A2/AKT1/ALDH8A1/APOA5/BCKDK/BHMT/CBR1/CBR4/CES1/COQ3/COQ9/CYP2B6/CYP4F11/CYP4F2/CYP4F3/DHRS4/FDXR/GOT2/GPD1/H6PD/HAGH/HSD17B10/HSD17B6/KMO/KYAT1/KYAT3/MLYCD/NQO2/PLIN5/PRKAG2/RGN/TREX1	41
BP	GO:0006163	purine nucleotide metabolic process	54/455	396/18723	3.25e-25	3.2e-23	2.71e-23	AADAT/AASS/ABHD14B/ACACB/ACAT1/ACOT12/ACSF3/ACSL1/ACSM2A/ACSM2B/ACSM3/ACSM5/ACSS2/ADK/AK2/AK3/ALDOB/ATP5MG/BAAT/DHTKD1/ENO3/FBP1/GCDH/GCK/GDA/GLYAT/GMPR/GPAM/GPD1/HMGCL/HMGCS2/MCCC2/MCEE/MLYCD/MPC2/MTHFD1/NOS3/OGDHL/PAPSS2/PDE2A/PFKFB1/PGM1/PIPOX/PRKAA1/PRKAG1/PRKAG2/SLC25A16/SUCLG2/SULT1A1/SULT1A2/SULT1B1/SULT2A1/TREX1/XDH	54
BP	GO:0019693	ribose phosphate metabolic process	54/455	396/18723	3.25e-25	3.2e-23	2.71e-23	AADAT/AASS/ABHD14B/ACACB/ACAT1/ACOT12/ACSF3/ACSL1/ACSM2A/ACSM2B/ACSM3/ACSM5/ACSS2/ADK/AK2/AK3/ALDOB/ATP5MG/BAAT/DHTKD1/DPYS/ENO3/FBP1/GCDH/GCK/GDA/GLYAT/GPAM/GPD1/HMGCL/HMGCS2/MCCC2/MCEE/MLYCD/MPC2/OGDHL/PAPSS2/PDE2A/PFKFB1/PGM1/PIPOX/PRKAA1/PRKAG1/PRKAG2/PYGL/SLC25A16/SUCLG2/SULT1A1/SULT1A2/SULT1B1/SULT2A1/TREX1/UPB1/XDH	54
BP	GO:0009259	ribonucleotide metabolic process	53/455	385/18723	5.85e-25	5.59e-23	4.74e-23	AADAT/AASS/ABHD14B/ACACB/ACAT1/ACOT12/ACSF3/ACSL1/ACSM2A/ACSM2B/ACSM3/ACSM5/ACSS2/ADK/AK2/AK3/ALDOB/ATP5MG/BAAT/DHTKD1/DPYS/ENO3/FBP1/GCDH/GCK/GDA/GLYAT/GPAM/GPD1/HMGCL/HMGCS2/MCCC2/MCEE/MLYCD/MPC2/OGDHL/PAPSS2/PDE2A/PFKFB1/PGM1/PIPOX/PRKAA1/PRKAG1/PRKAG2/SLC25A16/SUCLG2/SULT1A1/SULT1A2/SULT1B1/SULT2A1/TREX1/UPB1/XDH	53
BP	GO:0009150	purine ribonucleotide metabolic process	51/455	368/18723	3.53e-24	3.27e-22	2.78e-22	AADAT/AASS/ABHD14B/ACACB/ACAT1/ACOT12/ACSF3/ACSL1/ACSM2A/ACSM2B/ACSM3/ACSM5/ACSS2/ADK/AK2/AK3/ALDOB/ATP5MG/BAAT/DHTKD1/ENO3/FBP1/GCDH/GCK/GDA/GLYAT/GPAM/GPD1/HMGCL/HMGCS2/MCCC2/MCEE/MLYCD/MPC2/OGDHL/PAPSS2/PDE2A/PFKFB1/PGM1/PIPOX/PRKAA1/PRKAG1/PRKAG2/SLC25A16/SUCLG2/SULT1A1/SULT1A2/SULT1B1/SULT2A1/TREX1/XDH	51
BP	GO:0071466	cellular response to xenobiotic stimulus	37/455	177/18723	3.67e-24	3.31e-22	2.81e-22	AADAC/ACAA1/ACSL1/ACSM2B/AOX1/CBR1/CES3/CMBL/CRYZ/CYP1A2/CYP2A6/CYP2B6/CYP2C8/CYP2C9/CYP2D6/CYP3A4/CYP4F2/FBP1/FMO4/FMO5/GLYAT/GSTA1/GSTA2/NAT2/PON3/PRKAA1/QDPR/SLC10A1/SULT1A1/SULT1A2/SULT1B1/SULT2A1/TLR3/UGT1A3/UGT1A4/UGT1A9/UGT2B15	37
BP	GO:0006790	sulfur compound metabolic process	48/455	339/18723	3.27e-23	2.79e-21	2.37e-21	AADAT/AASS/ABHD14B/ACACB/ACAT1/ACOT12/ACSF3/ACSL1/ACSM2A/ACSM2B/ACSM3/ACSM5/ACSS2/AGXT/AKR1A1/BAAT/BHMT/BHMT2/CPS1/CTH/GCDH/GGT5/GLYAT/GNMT/GPAM/GSTA1/GSTA2/GSTZ1/HAGH/HMGCL/HMGCS2/MCCC1/MCEE/MLYCD/MPC2/MSRA/MTHFD1/PAPSS2/PIPOX/SOD1/SUCLG2/SULT1A1/SULT1A2/SULT1B1/SULT2A1/SUOX/TST/XDH	48
BP	GO:0120254	olefinic compound metabolic process	34/455	153/18723	3.28e-23	2.79e-21	2.37e-21	ABHD6/ACAA1/ADH1A/ADH1B/ADH1C/ADH4/ADH6/AKR1C4/ALDH1A1/ALDH8A1/BCO2/CBR1/CYP1A2/CYP2A6/CYP2B6/CYP2C8/CYP2C9/CYP2D6/CYP3A4/CYP4A11/CYP4F11/CYP4F2/CYP4F3/DHRS4/EPHX2/FAAH/GSTA1/H6PD/MGLL/RDH11/RDH16/RDH5/RETSAT/SCP2	34
BP	GO:0015980	energy derivation by oxidation of organic compounds	46/455	318/18723	1.13e-22	9.34e-21	7.93e-21	ACADM/ACADVL/ACO1/AGL/AKT1/ATP5MG/CAT/CAVIN3/COQ9/COX5A/COX7B/CYP1A2/DHTKD1/ETFDH/ETFRF1/GBE1/GCK/GNMT/GPD1/GYG2/GYS2/KHK/NDUFA4/NDUFA6/NDUFB1/NDUFC2/NDUFS1/NDUFV1/NDUFV2/NNT/OGDHL/PHKA2/PHKB/PHKG2/PPIF/PRKAG2/PYGL/SDHA/SDHB/SDHC/SHMT2/STBD1/SUCLG1/SUCLG2/TREX1/UGP2	46
BP	GO:0033865	nucleoside bisphosphate metabolic process	31/455	128/18723	1.83e-22	1.41e-20	1.19e-20	AADAT/AASS/ABHD14B/ACACB/ACAT1/ACOT12/ACSF3/ACSL1/ACSM2A/ACSM2B/ACSM3/ACSM5/ACSS2/BAAT/GCDH/GLYAT/GPAM/HMGCL/HMGCS2/MCCC2/MCEE/MLYCD/MPC2/PAPSS2/PIPOX/SLC25A16/SUCLG2/SULT1A1/SULT1A2/SULT1B1/SULT2A1	31
BP	GO:0033875	ribonucleoside bisphosphate metabolic process	31/455	128/18723	1.83e-22	1.41e-20	1.19e-20	AADAT/AASS/ABHD14B/ACACB/ACAT1/ACOT12/ACSF3/ACSL1/ACSM2A/ACSM2B/ACSM3/ACSM5/ACSS2/BAAT/GCDH/GLYAT/GPAM/HMGCL/HMGCS2/MCCC2/MCEE/MLYCD/MPC2/PAPSS2/PIPOX/SLC25A16/SUCLG2/SULT1A1/SULT1A2/SULT1B1/SULT2A1	31
BP	GO:0034032	purine nucleoside bisphosphate metabolic process	31/455	128/18723	1.83e-22	1.41e-20	1.19e-20	AADAT/AASS/ABHD14B/ACACB/ACAT1/ACOT12/ACSF3/ACSL1/ACSM2A/ACSM2B/ACSM3/ACSM5/ACSS2/BAAT/GCDH/GLYAT/GPAM/HMGCL/HMGCS2/MCCC2/MCEE/MLYCD/MPC2/PAPSS2/PIPOX/SLC25A16/SUCLG2/SULT1A1/SULT1A2/SULT1B1/SULT2A1	31
BP	GO:0006575	cellular modified amino acid metabolic process	36/455	188/18723	3.65e-22	2.74e-20	2.33e-20	ACADL/ACADM/ALDH4A1/ALDH7A1/ALDH9A1/ASS1/BBOX1/BHMT/BHMT2/CHDH/CPT2/CRYM/DIO1/DMGDH/FTCD/GAMT/GGACT/GGT5/GNMT/GOT2/GSTA1/GSTA2/GSTZ1/HAGH/IYD/KYAT1/MTHFD1/MTHFS/PIPOX/PRODH/SARDH/SHMT1/SHMT2/SOD1/SULT1B1/SULT2A1	36
BP	GO:0009064	glutamine family amino acid metabolic process	25/455	78/18723	1.19e-21	8.69e-20	7.38e-20	AADAT/ADHFE1/ALDH4A1/ALDH5A1/AMDHD1/ARG1/ASL/ASS1/CPS1/DAO/DDAH1/FAH/FTCD/GLS2/GLYATL1/GOT2/MTHFS/NAGS/NIT2/NOS3/OTC/PRODH/PRODH2/TAT/UROC1	25
BP	GO:0022900	electron transport chain	34/455	175/18723	3.31e-21	2.37e-19	2.01e-19	ADH5/AKR1A1/AKR1C4/AKR7A2/AKR7A3/ALDH2/ALDH4A1/COQ9/COX5A/COX7B/CYB5A/CYP1A2/DMGDH/ETFB/ETFDH/ETFRF1/GPD1/HAAO/HSD17B6/MAOB/NDUFA4/NDUFA6/NDUFB1/NDUFC2/NDUFS1/NDUFV1/NDUFV2/NQO2/QDPR/RDH16/SDHA/SDHB/SDHC/STEAP4	34
BP	GO:0042445	hormone metabolic process	36/455	218/18723	6.54e-20	4.58e-18	3.89e-18	ADH1A/ADH1B/ADH1C/ADH4/ADH6/AKR1C4/AKR1D1/ALDH1A1/ALDH8A1/ALDH9A1/BCO2/CRYM/CYP1A2/CYP2C8/CYP2C9/CYP2D6/CYP3A4/DHRS4/DIO1/H6PD/HSD17B10/HSD17B6/HSD17B8/IYD/RDH11/RDH16/RDH5/RETSAT/SULT1A1/SULT1B1/SULT2A1/UGT1A3/UGT1A9/UGT2B15/UGT2B4/UGT2B7	36
BP	GO:0008652	cellular amino acid biosynthetic process	23/455	76/18723	2.22e-19	1.52e-17	1.29e-17	AASS/ABAT/AGXT/AGXT2/ALDH1A1/ASL/ASS1/BHMT/BHMT2/CPS1/CTH/GLS2/GOT2/MTHFD1/NAGS/OTC/PAH/PCBD1/SDS/SDSL/SHMT1/SHMT2/UPB1	23
BP	GO:0034754	cellular hormone metabolic process	29/455	137/18723	2.41e-19	1.62e-17	1.37e-17	ADH1A/ADH1B/ADH1C/ADH4/ADH6/AKR1C4/AKR1D1/ALDH1A1/ALDH8A1/BCO2/CYP1A2/CYP2C8/CYP2C9/CYP2D6/CYP3A4/DHRS4/HSD17B10/HSD17B6/HSD17B8/RDH11/RDH16/RDH5/RETSAT/SULT1A1/UGT1A3/UGT1A9/UGT2B15/UGT2B4/UGT2B7	29
BP	GO:0006721	terpenoid metabolic process	25/455	97/18723	4.59e-19	3.02e-17	2.56e-17	ADH1A/ADH1B/ADH1C/ADH4/ADH5/ADH6/AKR1C4/ALDH1A1/ALDH8A1/BCO2/CYP1A2/CYP2C8/CYP2C9/CYP2D6/CYP3A4/CYP4V2/DHRS4/HMGCS2/PECR/RDH11/RDH16/RDH5/RETSAT/UGT1A3/UGT1A9	25
BP	GO:0009072	aromatic amino acid family metabolic process	16/455	30/18723	1.21e-18	7.81e-17	6.63e-17	ACMSD/AFMID/FAH/GCDH/GSTZ1/HAAO/HGD/HPD/IYD/KMO/PAH/PCBD1/QDPR/TAT/THAP4/TTC36	16
BP	GO:0016101	diterpenoid metabolic process	23/455	87/18723	6.54e-18	4.12e-16	3.5e-16	ADH1A/ADH1B/ADH1C/ADH4/ADH5/ADH6/AKR1C4/ALDH1A1/ALDH8A1/BCO2/CYP1A2/CYP2C8/CYP2D6/CYP3A4/CYP4V2/DHRS4/PECR/RDH11/RDH16/RDH5/RETSAT/UGT1A3/UGT1A9	23
BP	GO:0001523	retinoid metabolic process	22/455	81/18723	1.83e-17	1.13e-15	9.59e-16	ADH1A/ADH1B/ADH1C/ADH4/ADH5/ADH6/AKR1C4/ALDH1A1/ALDH8A1/BCO2/CYP1A2/CYP2C8/CYP2D6/CYP3A4/CYP4V2/DHRS4/RDH11/RDH16/RDH5/RETSAT/UGT1A3/UGT1A9	22
BP	GO:0006720	isoprenoid metabolic process	25/455	116/18723	4.8e-17	2.91e-15	2.47e-15	ADH1A/ADH1B/ADH1C/ADH4/ADH5/ADH6/AKR1C4/ALDH1A1/ALDH8A1/BCO2/CYP1A2/CYP2C8/CYP2C9/CYP2D6/CYP3A4/CYP4V2/DHRS4/HMGCS2/PECR/RDH11/RDH16/RDH5/RETSAT/UGT1A3/UGT1A9	25
BP	GO:0006637	acyl-CoA metabolic process	23/455	96/18723	7.14e-17	4.17e-15	3.54e-15	AADAT/AASS/ACACB/ACAT1/ACOT12/ACSF3/ACSL1/ACSM2A/ACSM2B/ACSM3/ACSM5/ACSS2/BAAT/GCDH/GLYAT/GPAM/HMGCL/HMGCS2/MCEE/MLYCD/MPC2/PIPOX/SUCLG2	23
BP	GO:0035383	thioester metabolic process	23/455	96/18723	7.14e-17	4.17e-15	3.54e-15	AADAT/AASS/ACACB/ACAT1/ACOT12/ACSF3/ACSL1/ACSM2A/ACSM2B/ACSM3/ACSM5/ACSS2/BAAT/GCDH/GLYAT/GPAM/HMGCL/HMGCS2/MCEE/MLYCD/MPC2/PIPOX/SUCLG2	23
BP	GO:1901607	alpha-amino acid biosynthetic process	20/455	68/18723	9.56e-17	5.48e-15	4.65e-15	AASS/AGXT/AGXT2/ASL/ASS1/BHMT/BHMT2/CPS1/CTH/GLS2/GOT2/MTHFD1/NAGS/OTC/PAH/PCBD1/SDS/SDSL/SHMT1/SHMT2	20
BP	GO:0006633	fatty acid biosynthetic process	28/455	163/18723	3.29e-16	1.85e-14	1.57e-14	ABHD2/ACACB/ACADL/ACADVL/ACSF3/ACSM2A/ACSM2B/ACSM3/ACSM5/ACSS2/APOA5/CBR1/CBR4/CYP1A2/CYP2C8/CYP2C9/CYP2D6/CYP3A4/HSD17B8/MGLL/MLYCD/PECR/PRKAA1/PRKAB2/PRKAG1/PRKAG2/RGN/THNSL2	28
BP	GO:0009066	aspartate family amino acid metabolic process	17/455	49/18723	8.51e-16	4.71e-14	3.99e-14	AADAT/AASS/ASPA/ASPG/ASS1/BHMT/BHMT2/CRYM/GNMT/GOT2/MSRA/MTHFD1/NIT2/PIPOX/RIDA/SDS/SDSL	17
BP	GO:0009081	branched-chain amino acid metabolic process	12/455	19/18723	1.59e-15	8.63e-14	7.33e-14	ACAT1/ALDH6A1/BCKDHA/BCKDHB/BCKDK/ECHS1/HIBADH/HIBCH/HSD17B10/IVD/SDS/SDSL	12
BP	GO:0001676	long-chain fatty acid metabolic process	23/455	112/18723	2.69e-15	1.44e-13	1.22e-13	ABHD6/ACAA1/ACADL/ACSL1/CBR1/CPT2/CYP1A2/CYP2A6/CYP2B6/CYP2C8/CYP2C9/CYP2D6/CYP3A4/CYP4A11/CYP4F11/CYP4F2/CYP4F3/FAAH/GSTA1/MGLL/SCP2/SLC27A2/SLC27A5	23
BP	GO:0019318	hexose metabolic process	32/455	237/18723	3.2e-15	1.68e-13	1.43e-13	ACACB/ACADM/AKR1A1/AKT1/ALDOB/APOD/BCKDK/DCXR/FBP1/FUCA1/FUOM/GCK/GCKR/GLYCTK/GNMT/GPD1/GPT/H6PD/KHK/MLYCD/PC/PCK1/PCK2/PFKFB1/PGM1/PGM5/PHKG2/PRKAA1/RGN/SDS/SLC37A4/SORD	32
BP	GO:0016125	sterol metabolic process	26/455	152/18723	4.27e-15	2.21e-13	1.88e-13	ACAA2/ACADL/ACADVL/AKR1D1/APOA5/CAT/CES1/CYB5R2/CYP1A2/CYP2C9/CYP2D6/CYP3A4/CYP4V2/CYP7B1/CYP8B1/EPHX2/FDXR/FMO5/HMGCS2/PON1/PRKAA1/PRKAG2/SEC14L2/SOD1/SULT2A1/TTC39B	26
BP	GO:0005996	monosaccharide metabolic process	33/455	257/18723	5.19e-15	2.64e-13	2.24e-13	ACACB/ACADM/AKR1A1/AKT1/ALDOB/APOD/BCKDK/DCXR/FBP1/FGGY/FUCA1/FUOM/GCK/GCKR/GLYCTK/GNMT/GPD1/GPT/H6PD/KHK/MLYCD/PC/PCK1/PCK2/PFKFB1/PGM1/PGM5/PHKG2/PRKAA1/RGN/SDS/SLC37A4/SORD	33
BP	GO:0009074	aromatic amino acid family catabolic process	11/455	16/18723	6.07e-15	3.04e-13	2.58e-13	ACMSD/AFMID/FAH/GSTZ1/HAAO/HGD/HPD/KMO/PAH/QDPR/TAT	11
BP	GO:0006067	ethanol metabolic process	12/455	21/18723	8.86e-15	4.37e-13	3.71e-13	ACSS2/ADH1A/ADH1B/ADH1C/ADH4/ADH5/ADH6/ALDH2/SULT1A1/SULT1A2/SULT1B1/SULT2A1	12
BP	GO:0006536	glutamate metabolic process	14/455	33/18723	1.1e-14	5.36e-13	4.55e-13	AADAT/ADHFE1/ALDH4A1/ALDH5A1/AMDHD1/FTCD/GLS2/GOT2/MTHFS/NAGS/PRODH/PRODH2/TAT/UROC1	14
BP	GO:1901361	organic cyclic compound catabolic process	45/455	495/18723	2.52e-14	1.2e-12	1.02e-12	ACAA1/ACAT1/ACMSD/AFMID/AIFM1/AKR1D1/AKR7A3/AKT1/ALDH6A1/ALDH8A1/CDA/CYP1A2/CYP2A6/CYP3A4/DPYS/EPHX2/FAH/GDA/GSTZ1/HAAO/HGD/HPD/HSD11B1/HSD17B6/KMO/KYAT1/KYAT3/MAOA/MAOB/MLYCD/MTHFS/PAH/PDE2A/PON3/QDPR/RGN/RIDA/SLCO1B1/SLCO2B1/STS/TAT/TREX1/UGT1A4/UPB1/XDH	45
BP	GO:1901616	organic hydroxy compound catabolic process	19/455	78/18723	2.62e-14	1.23e-12	1.05e-12	ADH4/AKR1D1/ALDH2/CYP3A4/CYP4A11/CYP4F11/CYP4F2/CYP4F3/FAH/HAO1/HSD17B6/LDHD/MAOA/MAOB/SORD/SULT1A1/SULT1A2/SULT1B1/SULT2A1	19
BP	GO:0006081	cellular aldehyde metabolic process	17/455	60/18723	3.96e-14	1.84e-12	1.56e-12	ADH4/ADH5/AGXT/AGXT2/AKR1A1/AKR7A2/AKR7A3/ALDH1A1/ALDH7A1/ALDH8A1/ALDH9A1/BCO2/GLYCTK/GRHPR/HAGH/PNPO/RDH11	17
BP	GO:0006006	glucose metabolic process	28/455	196/18723	4.24e-14	1.94e-12	1.65e-12	ACACB/ACADM/AKR1A1/AKT1/APOD/BCKDK/DCXR/FBP1/GCK/GCKR/GNMT/GPD1/GPT/H6PD/KHK/MLYCD/PC/PCK1/PCK2/PFKFB1/PGM1/PGM5/PHKG2/PRKAA1/RGN/SDS/SLC37A4/SORD	28
BP	GO:0062012	regulation of small molecule metabolic process	36/455	334/18723	7e-14	3.15e-12	2.68e-12	ACACB/ACADL/ACADM/ACADVL/ACMSD/AKT1/APOA5/BCKDK/BHMT/CDA/CES1/CLYBL/COQ3/EPHX2/FBP1/FMO5/GCK/GCKR/GNMT/GPD1/GPT/H6PD/KHK/MLYCD/NOS3/PFKFB1/PHKG2/PLIN5/PRKAA1/PRKAG1/PRKAG2/RGN/SEC14L2/SOD1/TREX1/TTC39B	36
BP	GO:1902652	secondary alcohol metabolic process	24/455	147/18723	1.44e-13	6.31e-12	5.36e-12	ACAA2/ACADL/ACADVL/AKR1D1/APOA5/CAT/CES1/CYP1A2/CYP2C9/CYP2D6/CYP3A4/CYP7B1/EPHX2/FDXR/FMO5/HMGCS2/PON1/PRKAA1/SEC14L2/SOD1/SULT2A1/TTC39B/UGT1A3/UGT1A4	24
BP	GO:0033539	fatty acid beta-oxidation using acyl-CoA dehydrogenase	9/455	11/18723	1.44e-13	6.31e-12	5.36e-12	ACAD11/ACADL/ACADM/ACADS/ACADVL/ETFB/ETFDH/GCDH/IVD	9
BP	GO:0006570	tyrosine metabolic process	10/455	15/18723	1.75e-13	7.48e-12	6.35e-12	FAH/GSTZ1/HGD/HPD/IYD/PAH/PCBD1/TAT/THAP4/TTC36	10
BP	GO:0009083	branched-chain amino acid catabolic process	10/455	15/18723	1.75e-13	7.48e-12	6.35e-12	ACAT1/ALDH6A1/BCKDHA/BCKDHB/BCKDK/ECHS1/HIBADH/HIBCH/HSD17B10/IVD	10
BP	GO:0042537	benzene-containing compound metabolic process	12/455	26/18723	2.61e-13	1.1e-11	9.31e-12	AADAT/ACAA1/AFMID/ALDH8A1/EPHX2/FAH/GOT2/HAAO/KMO/KYAT1/KYAT3/PON3	12
BP	GO:0045333	cellular respiration	29/455	230/18723	3.9e-13	1.62e-11	1.37e-11	ACO1/AKT1/ATP5MG/CAT/COQ9/COX5A/COX7B/CYP1A2/DHTKD1/ETFDH/ETFRF1/GPD1/NDUFA4/NDUFA6/NDUFB1/NDUFC2/NDUFS1/NDUFV1/NDUFV2/NNT/OGDHL/PPIF/SDHA/SDHB/SDHC/SHMT2/SUCLG1/SUCLG2/TREX1	29
BP	GO:0042572	retinol metabolic process	15/455	50/18723	5e-13	2.05e-11	1.74e-11	ADH1A/ADH1B/ADH1C/ADH4/ADH6/ALDH1A1/CYP1A2/CYP2C8/CYP2D6/CYP3A4/DHRS4/RDH11/RDH16/RDH5/RETSAT	15
BP	GO:0033559	unsaturated fatty acid metabolic process	21/455	116/18723	6.08e-13	2.46e-11	2.09e-11	ABHD6/ACAA1/ACOX1/AKR1C4/CBR1/CES2/CYP1A2/CYP2A6/CYP2B6/CYP2C8/CYP2C9/CYP2D6/CYP4A11/CYP4F11/CYP4F2/CYP4F3/FAAH/GSTA1/MGLL/PTGR1/SCP2	21
BP	GO:0009308	amine metabolic process	21/455	118/18723	8.61e-13	3.44e-11	2.92e-11	ABAT/ACMSD/AFMID/ALDH7A1/AOC3/BCKDK/BHMT/CHDH/DAO/DMGDH/GCDH/HAAO/KMO/MAOA/MAOB/NAAA/PAH/SAT2/SULT1A1/SULT1A2/SULT1B1	21
BP	GO:0008203	cholesterol metabolic process	22/455	137/18723	2.14e-12	8.42e-11	7.15e-11	ACAA2/ACADL/ACADVL/AKR1D1/APOA5/CAT/CES1/CYP1A2/CYP2C9/CYP2D6/CYP3A4/CYP7B1/EPHX2/FDXR/FMO5/HMGCS2/PON1/PRKAA1/SEC14L2/SOD1/SULT2A1/TTC39B	22
BP	GO:0044106	cellular amine metabolic process	20/455	113/18723	3.37e-12	1.31e-10	1.11e-10	ABAT/ACMSD/AFMID/ALDH7A1/BCKDK/BHMT/CHDH/DAO/DMGDH/GCDH/HAAO/KMO/MAOA/MAOB/NAAA/PAH/SAT2/SULT1A1/SULT1A2/SULT1B1	20
BP	GO:1901617	organic hydroxy compound biosynthetic process	28/455	237/18723	4.98e-12	1.92e-10	1.63e-10	ACAA2/AKR1C4/AKR1D1/APOA5/BAAT/CES1/CYB5R2/CYP3A4/CYP7B1/CYP8B1/DAO/DDT/H6PD/HMGCS2/HSD17B10/PAH/PCBD1/PCK1/PCK2/PNPO/PRKAA1/PRKAG2/QDPR/SCP2/SEC14L2/SLC27A2/SLC27A5/SOD1	28
BP	GO:0006694	steroid biosynthetic process	24/455	173/18723	5.47e-12	2.08e-10	1.77e-10	ACAA2/AKR1C4/AKR1D1/APOA5/BAAT/CES1/CYB5R2/CYP3A4/CYP7B1/CYP8B1/FDXR/H6PD/HINT2/HMGCS2/HSD17B10/HSD17B6/HSD17B8/PRKAA1/PRKAG2/SCP2/SEC14L2/SLC27A2/SLC27A5/SOD1	24
BP	GO:0009069	serine family amino acid metabolic process	13/455	40/18723	5.76e-12	2.14e-10	1.81e-10	AGXT/AGXT2/BAAT/CTH/DAO/GLYAT/MTHFD1/RIDA/SDS/SHMT1/SHMT2/THNSL2/TST	13
BP	GO:1901661	quinone metabolic process	13/455	40/18723	5.76e-12	2.14e-10	1.81e-10	ADH4/AKR1A1/AKR1C4/AKR7A2/CBR1/CBR4/COQ3/COQ9/CYP4F11/CYP4F2/CYP4F3/FDXR/NQO2	13
BP	GO:0006090	pyruvate metabolic process	19/455	106/18723	9.34e-12	3.42e-10	2.91e-10	AGXT/ALDOB/DHTKD1/ENO3/FBP1/GCK/GPD1/MPC2/OGDHL/PC/PCK1/PCK2/PFKFB1/PGM1/PRKAA1/PRKAG1/PRKAG2/SDS/TREX1	19
BP	GO:0042182	ketone catabolic process	9/455	15/18723	1.2e-11	4.36e-10	3.7e-10	ALDH8A1/CYP4F11/CYP4F2/CYP4F3/HAGH/HSD17B6/KYAT1/KYAT3/NQO2	9
BP	GO:0005977	glycogen metabolic process	16/455	72/18723	1.35e-11	4.82e-10	4.09e-10	ACADM/AGL/AKT1/GBE1/GCK/GNMT/GYG2/GYS2/KHK/PHKA2/PHKB/PHKG2/PRKAG2/PYGL/STBD1/UGP2	16
BP	GO:0044262	cellular carbohydrate metabolic process	30/455	283/18723	1.38e-11	4.89e-10	4.15e-10	ACACB/ACADM/AGL/AKT1/BCKDK/COQ3/FBP1/FGGY/GBA3/GBE1/GCK/GCKR/GNMT/GPT/GYG2/GYS2/KHK/MLYCD/PCK1/PCK2/PFKFB1/PHKA2/PHKB/PHKG2/PRKAG2/PYGL/RGN/SORD/STBD1/UGP2	30
BP	GO:0006073	cellular glucan metabolic process	16/455	73/18723	1.69e-11	5.84e-10	4.96e-10	ACADM/AGL/AKT1/GBE1/GCK/GNMT/GYG2/GYS2/KHK/PHKA2/PHKB/PHKG2/PRKAG2/PYGL/STBD1/UGP2	16
BP	GO:0044042	glucan metabolic process	16/455	73/18723	1.69e-11	5.84e-10	4.96e-10	ACADM/AGL/AKT1/GBE1/GCK/GNMT/GYG2/GYS2/KHK/PHKA2/PHKB/PHKG2/PRKAG2/PYGL/STBD1/UGP2	16
BP	GO:0006690	icosanoid metabolic process	20/455	123/18723	1.71e-11	5.87e-10	4.99e-10	ABHD6/ACOX1/AKR1C4/CBR1/CES2/CYP1A2/CYP2A6/CYP2B6/CYP2C8/CYP2C9/CYP2D6/CYP4A11/CYP4F11/CYP4F2/CYP4F3/FAAH/GGT5/GSTA1/MGLL/PTGR1	20
BP	GO:0009065	glutamine family amino acid catabolic process	11/455	28/18723	2.29e-11	7.77e-10	6.59e-10	ADHFE1/ALDH4A1/ARG1/DAO/DDAH1/FAH/GLS2/GOT2/NOS3/PRODH/PRODH2	11
BP	GO:0006576	cellular biogenic amine metabolic process	18/455	101/18723	3.65e-11	1.23e-09	1.04e-09	ABAT/ACMSD/AFMID/ALDH7A1/CHDH/DAO/DMGDH/GCDH/HAAO/KMO/MAOA/MAOB/NAAA/PAH/SAT2/SULT1A1/SULT1A2/SULT1B1	18
BP	GO:0009060	aerobic respiration	24/455	189/18723	3.7e-11	1.23e-09	1.04e-09	ACO1/AKT1/ATP5MG/CAT/COQ9/COX5A/COX7B/DHTKD1/NDUFA4/NDUFA6/NDUFB1/NDUFC2/NDUFS1/NDUFV1/NDUFV2/NNT/OGDHL/PPIF/SDHA/SDHB/SDHC/SHMT2/SUCLG1/SUCLG2	24
BP	GO:0042178	xenobiotic catabolic process	12/455	37/18723	3.92e-11	1.29e-09	1.09e-09	ACAA1/ACSL1/CRYZ/CYP1A2/CYP2A6/CYP2B6/CYP2C8/CYP2C9/CYP2D6/CYP3A4/FMO4/PON3	12
BP	GO:0046034	ATP metabolic process	29/455	277/18723	4.14e-11	1.34e-09	1.14e-09	AK2/ALDOB/ATP5MG/COQ9/COX5A/COX7B/DHTKD1/ENO3/FBP1/GCK/GPD1/NDUFA4/NDUFA6/NDUFB1/NDUFC2/NDUFS1/NDUFV1/NDUFV2/OGDHL/PFKFB1/PGM1/PPIF/PRKAA1/PRKAG1/PRKAG2/SDHA/SDHC/SHMT2/TREX1	29
BP	GO:0019627	urea metabolic process	8/455	12/18723	5.2e-11	1.66e-09	1.41e-09	ARG1/ASL/ASS1/CPS1/CYP2C9/NAGS/OTC/SLC25A15	8
BP	GO:0071941	nitrogen cycle metabolic process	8/455	12/18723	5.2e-11	1.66e-09	1.41e-09	ARG1/ASL/ASS1/CPS1/CYP2C9/NAGS/OTC/SLC25A15	8
BP	GO:0006577	amino-acid betaine metabolic process	9/455	17/18723	5.59e-11	1.75e-09	1.49e-09	ACADL/ACADM/ALDH7A1/ALDH9A1/BBOX1/BHMT/CHDH/CPT2/DMGDH	9
BP	GO:0008210	estrogen metabolic process	12/455	38/18723	5.61e-11	1.75e-09	1.49e-09	CYP1A2/CYP2C8/CYP2C9/CYP2D6/CYP3A4/HSD17B10/HSD17B8/SULT1A1/UGT1A3/UGT2B15/UGT2B4/UGT2B7	12
BP	GO:0019439	aromatic compound catabolic process	38/455	467/18723	7.88e-11	2.44e-09	2.07e-09	ACAA1/ACAT1/ACMSD/AFMID/AIFM1/AKT1/ALDH8A1/CDA/CYP2A6/DPYS/EPHX2/FAH/GDA/GSTZ1/HAAO/HGD/HPD/KMO/KYAT1/KYAT3/MAOA/MAOB/MLYCD/MTHFS/PAH/PDE2A/PON1/PON3/QDPR/RGN/RIDA/SLCO1B1/SLCO2B1/TAT/TREX1/UGT1A4/UPB1/XDH	38
BP	GO:0019369	arachidonic acid metabolic process	14/455	59/18723	1.01e-10	3.08e-09	2.62e-09	ABHD6/CBR1/CYP1A2/CYP2A6/CYP2B6/CYP2C8/CYP2C9/CYP2D6/CYP4A11/CYP4F11/CYP4F2/CYP4F3/FAAH/MGLL	14
BP	GO:0046364	monosaccharide biosynthetic process	16/455	82/18723	1.09e-10	3.29e-09	2.79e-09	ACADM/AKR1A1/FBP1/GCK/GNMT/GPD1/GPT/PC/PCK1/PCK2/PFKFB1/PGM1/RGN/SDS/SLC37A4/SORD	16
BP	GO:0009068	aspartate family amino acid catabolic process	9/455	18/18723	1.09e-10	3.29e-09	2.79e-09	AADAT/AASS/ASPA/CRYM/GOT2/PIPOX/RIDA/SDS/SDSL	9
BP	GO:0006112	energy reserve metabolic process	16/455	84/18723	1.6e-10	4.75e-09	4.04e-09	ACADM/AGL/AKT1/GBE1/GCK/GNMT/GYG2/GYS2/KHK/PHKA2/PHKB/PHKG2/PRKAG2/PYGL/STBD1/UGP2	16
BP	GO:1901568	fatty acid derivative metabolic process	15/455	74/18723	2.38e-10	7.01e-09	5.95e-09	ACAT1/ACSF3/ACSL1/ACSM2A/ACSS3/CYP4A11/CYP4F11/CYP4F2/CYP4F3/GCDH/GGT5/HMGCL/HMGCS2/PTGR1/SLC27A5	15
BP	GO:0009636	response to toxic substance	27/455	262/18723	2.82e-10	8.23e-09	6.99e-09	ADH4/ADH5/AIFM1/AKR1A1/AKR7A3/ALAD/ALDH1A1/ARG1/ASS1/CAT/CES1/CPS1/EPHX2/FECH/GLYAT/GSTA1/GSTZ1/MAOB/MGST1/NNT/NOS3/PON1/PON3/RDH11/SLC6A1/SOD1/SOD3	27
BP	GO:0000050	urea cycle	7/455	10/18723	5.39e-10	1.56e-08	1.32e-08	ARG1/ASL/ASS1/CPS1/NAGS/OTC/SLC25A15	7
BP	GO:0046459	short-chain fatty acid metabolic process	8/455	15/18723	6.34e-10	1.82e-08	1.54e-08	ACADS/ACSS2/MCEE/PCCA/PCCB/PCK1/PCK2/THNSL2	8
BP	GO:0006766	vitamin metabolic process	17/455	106/18723	7.16e-10	2.03e-08	1.73e-08	AKR1A1/CBR1/CLYBL/CYP3A4/CYP4F11/CYP4F2/CYP4F3/MCCC1/MMAA/MTHFS/PNPO/RGN/SHMT1/SHMT2/TTPA/UGT1A3/UGT1A4	17
BP	GO:0016051	carbohydrate biosynthetic process	23/455	202/18723	8.58e-10	2.42e-08	2.05e-08	ACADM/AGL/AKR1A1/AKT1/FBP1/GBE1/GCK/GNMT/GPD1/GPT/GYG2/GYS2/PC/PCK1/PCK2/PFKFB1/PGM1/PHKG2/RGN/SDS/SLC37A4/SORD/UGP2	23
BP	GO:0006869	lipid transport	33/455	398/18723	9.03e-10	2.52e-08	2.14e-08	ABCA6/ABCA8/ABCB4/ABCG5/ABCG8/ACSL1/AKR1C4/AKT1/APOA5/APOD/APOL3/ATP11C/CES1/CPT2/CYP4A11/CYP4F2/CYP8B1/DBI/GOT2/PCTP/PON1/PRKAA1/SCP2/SLC10A1/SLC25A20/SLC27A2/SLC27A5/SLCO1B1/SLCO2B1/STARD10/STARD5/TTC39B/TTPA	33
BP	GO:0016052	carbohydrate catabolic process	20/455	154/18723	1.08e-09	2.99e-08	2.54e-08	AGL/ALDOB/DHTKD1/ENO3/FBP1/GBA3/GCK/GLYCTK/GPD1/OGDHL/PFKFB1/PGM1/PHKG2/PRKAA1/PRKAG1/PRKAG2/PYGL/SORD/STBD1/TREX1	20
BP	GO:0044264	cellular polysaccharide metabolic process	16/455	96/18723	1.27e-09	3.48e-08	2.95e-08	ACADM/AGL/AKT1/GBE1/GCK/GNMT/GYG2/GYS2/KHK/PHKA2/PHKB/PHKG2/PRKAG2/PYGL/STBD1/UGP2	16
BP	GO:0010876	lipid localization	35/455	448/18723	1.34e-09	3.65e-08	3.1e-08	ABCA6/ABCA8/ABCB4/ABCG5/ABCG8/ACACB/ACSL1/AKR1C4/AKT1/APOA5/APOD/APOL3/ATP11C/CES1/CPT2/CYP4A11/CYP4F2/CYP8B1/DBI/GOT2/PCTP/PLIN5/PON1/PRKAA1/SCP2/SLC10A1/SLC25A20/SLC27A2/SLC27A5/SLCO1B1/SLCO2B1/STARD10/STARD5/TTC39B/TTPA	35
BP	GO:0070189	kynurenine metabolic process	7/455	11/18723	1.45e-09	3.91e-08	3.32e-08	AADAT/AFMID/ALDH8A1/GOT2/KMO/KYAT1/KYAT3	7
BP	GO:0008206	bile acid metabolic process	12/455	49/18723	1.5e-09	4.01e-08	3.4e-08	ACAA1/AKR1C4/AKR1D1/BAAT/CES1/CYP7B1/CYP8B1/HSD17B10/SCP2/SLC27A2/SLC27A5/SULT2A1	12
BP	GO:0019748	secondary metabolic process	13/455	61/18723	1.98e-09	5.23e-08	4.44e-08	ACMSD/AKR1A1/AKR1C4/AKR7A2/AKR7A3/BDH2/CBR4/CYP1A2/CYP2A6/CYP2D6/CYP3A4/DDT/PON3	13
BP	GO:0042219	cellular modified amino acid catabolic process	10/455	32/18723	2.6e-09	6.84e-08	5.8e-08	ACADL/ALDH4A1/BHMT/DMGDH/GGACT/GGT5/GOT2/MTHFS/PRODH/SARDH	10
BP	GO:0009165	nucleotide biosynthetic process	25/455	254/18723	3.38e-09	8.81e-08	7.48e-08	ACACB/ACAT1/ACMSD/ACSF3/ACSL1/ACSS2/ADK/AFMID/AK2/AK3/ASPDH/ATP5MG/GCDH/HAAO/KMO/MLYCD/MPC2/MTHFD1/NADK2/NAXD/NMRK1/NOS3/PAPSS2/PRKAG2/SLC25A16	25
BP	GO:1901293	nucleoside phosphate biosynthetic process	25/455	256/18723	3.97e-09	1.03e-07	8.71e-08	ACACB/ACAT1/ACMSD/ACSF3/ACSL1/ACSS2/ADK/AFMID/AK2/AK3/ASPDH/ATP5MG/GCDH/HAAO/KMO/MLYCD/MPC2/MTHFD1/NADK2/NAXD/NMRK1/NOS3/PAPSS2/PRKAG2/SLC25A16	25
BP	GO:0046031	ADP metabolic process	15/455	90/18723	4.18e-09	1.07e-07	9.1e-08	AK2/AK3/ALDOB/DHTKD1/ENO3/FBP1/GCK/GPD1/OGDHL/PFKFB1/PGM1/PRKAA1/PRKAG1/PRKAG2/TREX1	15
BP	GO:0042573	retinoic acid metabolic process	10/455	34/18723	5.06e-09	1.28e-07	1.09e-07	ADH1A/ADH1B/ADH1C/ADH6/ALDH8A1/BCO2/CYP2C8/CYP3A4/UGT1A3/UGT1A9	10
BP	GO:0019319	hexose biosynthetic process	14/455	78/18723	5.08e-09	1.28e-07	1.09e-07	ACADM/FBP1/GCK/GNMT/GPD1/GPT/PC/PCK1/PCK2/PFKFB1/PGM1/SDS/SLC37A4/SORD	14
BP	GO:0005976	polysaccharide metabolic process	16/455	107/18723	6.5e-09	1.63e-07	1.38e-07	ACADM/AGL/AKT1/GBE1/GCK/GNMT/GYG2/GYS2/KHK/PHKA2/PHKB/PHKG2/PRKAG2/PYGL/STBD1/UGP2	16
BP	GO:0006084	acetyl-CoA metabolic process	10/455	35/18723	6.94e-09	1.72e-07	1.46e-07	AADAT/AASS/ACACB/ACAT1/ACOT12/ACSS2/HMGCS2/MLYCD/MPC2/PIPOX	10
BP	GO:0042402	cellular biogenic amine catabolic process	9/455	27/18723	8.68e-09	2.14e-07	1.82e-07	ACMSD/AFMID/ALDH7A1/CHDH/DMGDH/HAAO/KMO/MAOA/MAOB	9
BP	GO:0006699	bile acid biosynthetic process	10/455	36/18723	9.4e-09	2.3e-07	1.95e-07	AKR1C4/AKR1D1/BAAT/CES1/CYP7B1/CYP8B1/HSD17B10/SCP2/SLC27A2/SLC27A5	10
BP	GO:0006525	arginine metabolic process	8/455	20/18723	1.12e-08	2.71e-07	2.3e-07	ARG1/ASL/ASS1/DDAH1/FAH/NAGS/NOS3/OTC	8
BP	GO:0006639	acylglycerol metabolic process	17/455	128/18723	1.38e-08	3.32e-07	2.82e-07	AADAC/ABHD2/ABHD6/ACSL1/APOA5/CAT/CPS1/FAAH/GPAM/LMF1/MGLL/PCK1/PCK2/PLIN5/RGN/SLC27A5/TNXB	17
BP	GO:0006638	neutral lipid metabolic process	17/455	129/18723	1.55e-08	3.71e-07	3.15e-07	AADAC/ABHD2/ABHD6/ACSL1/APOA5/CAT/CPS1/FAAH/GPAM/LMF1/MGLL/PCK1/PCK2/PLIN5/RGN/SLC27A5/TNXB	17
BP	GO:0009310	amine catabolic process	9/455	29/18723	1.78e-08	4.21e-07	3.58e-07	ACMSD/AFMID/ALDH7A1/CHDH/DMGDH/HAAO/KMO/MAOA/MAOB	9
BP	GO:0031667	response to nutrient levels	34/455	474/18723	1.99e-08	4.69e-07	3.98e-07	ABCG5/ABCG8/ACACB/ACADM/ACAT1/ACSL1/AGL/AIFM1/AKT1/ALAD/ALPL/ARG1/ASS1/BCKDHB/CAT/CIDEB/CPS1/CYP8B1/FAS/GPT/HMGCL/NNT/OTC/PCK1/PCK2/PFKFB1/PON1/PRKAA1/PRKAG1/PRKAG2/SLC10A1/SOD1/SORD/TTPA	34
BP	GO:0006099	tricarboxylic acid cycle	9/455	30/18723	2.48e-08	5.8e-07	4.93e-07	ACO1/DHTKD1/NNT/OGDHL/SDHA/SDHB/SDHC/SUCLG1/SUCLG2	9
BP	GO:0009135	purine nucleoside diphosphate metabolic process	15/455	103/18723	2.79e-08	6.39e-07	5.42e-07	AK2/AK3/ALDOB/DHTKD1/ENO3/FBP1/GCK/GPD1/OGDHL/PFKFB1/PGM1/PRKAA1/PRKAG1/PRKAG2/TREX1	15
BP	GO:0009179	purine ribonucleoside diphosphate metabolic process	15/455	103/18723	2.79e-08	6.39e-07	5.42e-07	AK2/AK3/ALDOB/DHTKD1/ENO3/FBP1/GCK/GPD1/OGDHL/PFKFB1/PGM1/PRKAA1/PRKAG1/PRKAG2/TREX1	15
BP	GO:0006094	gluconeogenesis	13/455	75/18723	2.8e-08	6.39e-07	5.42e-07	ACADM/FBP1/GCK/GNMT/GPD1/GPT/PC/PCK1/PCK2/PFKFB1/PGM1/SDS/SLC37A4	13
BP	GO:0009185	ribonucleoside diphosphate metabolic process	15/455	106/18723	4.15e-08	9.42e-07	7.99e-07	AK2/AK3/ALDOB/DHTKD1/ENO3/FBP1/GCK/GPD1/OGDHL/PFKFB1/PGM1/PRKAA1/PRKAG1/PRKAG2/TREX1	15
BP	GO:0006544	glycine metabolic process	7/455	16/18723	4.52e-08	1.02e-06	8.65e-07	AGXT/AGXT2/BAAT/GLYAT/RIDA/SHMT1/SHMT2	7
BP	GO:0072525	pyridine-containing compound biosynthetic process	9/455	32/18723	4.66e-08	1.04e-06	8.85e-07	ACMSD/AFMID/ASPDH/HAAO/KMO/NADK2/NAXD/NMRK1/PNPO	9
BP	GO:0006096	glycolytic process	13/455	81/18723	7.26e-08	1.6e-06	1.36e-06	ALDOB/DHTKD1/ENO3/FBP1/GCK/GPD1/OGDHL/PFKFB1/PGM1/PRKAA1/PRKAG1/PRKAG2/TREX1	13
BP	GO:0006109	regulation of carbohydrate metabolic process	19/455	178/18723	7.27e-08	1.6e-06	1.36e-06	ACACB/ACADM/AKT1/BCKDK/FBP1/GCK/GCKR/GNMT/GPD1/GPT/KHK/MLYCD/PFKFB1/PHKG2/PRKAA1/PRKAG1/PRKAG2/RGN/TREX1	19
BP	GO:0000096	sulfur amino acid metabolic process	9/455	34/18723	8.35e-08	1.82e-06	1.54e-06	AGXT/BHMT/BHMT2/CPS1/CTH/GNMT/MSRA/MTHFD1/TST	9
BP	GO:0009112	nucleobase metabolic process	9/455	34/18723	8.35e-08	1.82e-06	1.54e-06	ALDH6A1/CDA/CPS1/DPYS/GDA/GMPR/SHMT1/SHMT2/XDH	9
BP	GO:0006757	ATP generation from ADP	13/455	82/18723	8.44e-08	1.82e-06	1.55e-06	ALDOB/DHTKD1/ENO3/FBP1/GCK/GPD1/OGDHL/PFKFB1/PGM1/PRKAA1/PRKAG1/PRKAG2/TREX1	13
BP	GO:0051289	protein homotetramerization	11/455	57/18723	1.04e-07	2.24e-06	1.9e-06	ACACB/ACOT13/ALDH9A1/CBR4/CRYZ/CTH/GNMT/HSD17B10/SHMT1/SHMT2/UPB1	11
BP	GO:0090181	regulation of cholesterol metabolic process	9/455	35/18723	1.1e-07	2.34e-06	1.99e-06	ACADL/ACADVL/CES1/EPHX2/FMO5/PRKAA1/SEC14L2/SOD1/TTC39B	9
BP	GO:0022904	respiratory electron transport chain	15/455	114/18723	1.12e-07	2.36e-06	2.01e-06	COQ9/COX5A/ETFDH/ETFRF1/GPD1/NDUFA4/NDUFA6/NDUFB1/NDUFC2/NDUFS1/NDUFV1/NDUFV2/SDHA/SDHB/SDHC	15
BP	GO:0015849	organic acid transport	25/455	303/18723	1.14e-07	2.39e-06	2.03e-06	ABAT/ACSL1/AKR1C4/AKT1/APBA1/ARG1/CPT2/CYP4A11/CYP4F2/GOT2/KMO/MPC1/MPC2/PRKAA1/SFXN5/SLC10A1/SLC25A11/SLC25A15/SLC25A20/SLC27A2/SLC27A5/SLC38A4/SLC6A1/SLCO1B1/SLCO2B1	25
BP	GO:0006103	2-oxoglutarate metabolic process	7/455	18/18723	1.21e-07	2.51e-06	2.13e-06	AADAT/ADHFE1/GOT2/KYAT3/L2HGDH/OGDHL/TAT	7
BP	GO:0042398	cellular modified amino acid biosynthetic process	10/455	46/18723	1.21e-07	2.51e-06	2.13e-06	ACADM/ALDH7A1/ALDH9A1/BBOX1/CHDH/GAMT/GGT5/HAGH/MTHFD1/MTHFS	10
BP	GO:0044272	sulfur compound biosynthetic process	17/455	148/18723	1.22e-07	2.51e-06	2.13e-06	ACACB/ACAT1/ACSF3/ACSL1/ACSS2/AKR1A1/BHMT/BHMT2/CTH/GCDH/GGT5/GSTA1/HAGH/MLYCD/MPC2/MTHFD1/PAPSS2	17
BP	GO:0006641	triglyceride metabolic process	14/455	100/18723	1.35e-07	2.76e-06	2.34e-06	AADAC/ACSL1/APOA5/CAT/CPS1/GPAM/LMF1/MGLL/PCK1/PCK2/PLIN5/RGN/SLC27A5/TNXB	14
BP	GO:0010565	regulation of cellular ketone metabolic process	16/455	133/18723	1.51e-07	3.06e-06	2.6e-06	ACACB/ACADL/ACADVL/ACMSD/AKT1/APOA5/BCKDK/BHMT/CES1/COQ3/H6PD/MLYCD/PLIN5/PRKAG2/RGN/TREX1	16
BP	GO:0046185	aldehyde catabolic process	6/455	12/18723	1.63e-07	3.29e-06	2.79e-06	ADH4/ADH5/AGXT/AGXT2/AKR1A1/HAGH	6
BP	GO:0019373	epoxygenase P450 pathway	7/455	19/18723	1.87e-07	3.76e-06	3.19e-06	CYP1A2/CYP2A6/CYP2B6/CYP2C8/CYP2C9/CYP4A11/CYP4F2	7
BP	GO:0072524	pyridine-containing compound metabolic process	9/455	38/18723	2.38e-07	4.75e-06	4.03e-06	ACMSD/AFMID/ASPDH/HAAO/KMO/NADK2/NAXD/NMRK1/PNPO	9
BP	GO:0006000	fructose metabolic process	6/455	13/18723	2.96e-07	5.83e-06	4.95e-06	ALDOB/FBP1/GLYCTK/KHK/PFKFB1/SORD	6
BP	GO:0110096	cellular response to aldehyde	6/455	13/18723	2.96e-07	5.83e-06	4.95e-06	ADH4/ADH5/AIFM1/AKR1A1/ALDH1A1/RDH11	6
BP	GO:0019359	nicotinamide nucleotide biosynthetic process	8/455	29/18723	3.14e-07	6.1e-06	5.18e-06	ACMSD/AFMID/ASPDH/HAAO/KMO/NADK2/NAXD/NMRK1	8
BP	GO:0019363	pyridine nucleotide biosynthetic process	8/455	29/18723	3.14e-07	6.1e-06	5.18e-06	ACMSD/AFMID/ASPDH/HAAO/KMO/NADK2/NAXD/NMRK1	8
BP	GO:0009132	nucleoside diphosphate metabolic process	15/455	124/18723	3.43e-07	6.63e-06	5.63e-06	AK2/AK3/ALDOB/DHTKD1/ENO3/FBP1/GCK/GPD1/OGDHL/PFKFB1/PGM1/PRKAA1/PRKAG1/PRKAG2/TREX1	15
BP	GO:0034637	cellular carbohydrate biosynthetic process	12/455	78/18723	3.73e-07	7.18e-06	6.09e-06	ACADM/AGL/AKT1/FBP1/GBE1/GCK/GYG2/GYS2/PCK1/PCK2/PHKG2/UGP2	12
BP	GO:0018958	phenol-containing compound metabolic process	14/455	110/18723	4.49e-07	8.59e-06	7.29e-06	ABAT/CRYM/DAO/DDT/DIO1/FAH/IYD/MAOA/MAOB/PAH/SULT1A1/SULT1A2/SULT1B1/SULT2A1	14
BP	GO:0072522	purine-containing compound biosynthetic process	19/455	200/18723	4.56e-07	8.66e-06	7.35e-06	ACACB/ACAT1/ACSF3/ACSL1/ACSS2/ADK/AK2/AK3/ATP5MG/GCDH/MLYCD/MPC2/MTHFD1/NOS3/PAPSS2/PRKAG2/SHMT1/SHMT2/SLC25A16	19
BP	GO:0009071	serine family amino acid catabolic process	6/455	14/18723	5.07e-07	9.46e-06	8.04e-06	AGXT/DAO/SDS/SHMT1/SHMT2/THNSL2	6
BP	GO:0038183	bile acid signaling pathway	6/455	14/18723	5.07e-07	9.46e-06	8.04e-06	ABCG5/ABCG8/CIDEB/CYP8B1/PRKAA1/SLC10A1	6
BP	GO:0043650	dicarboxylic acid biosynthetic process	6/455	14/18723	5.07e-07	9.46e-06	8.04e-06	ACMSD/GLS2/GOT2/HAAO/KMO/MTHFD1	6
BP	GO:0006063	uronic acid metabolic process	7/455	22/18723	5.94e-07	1.1e-05	9.3e-06	AKR1A1/UGT1A3/UGT1A4/UGT1A9/UGT2B15/UGT2B4/UGT2B7	7
BP	GO:0019585	glucuronate metabolic process	7/455	22/18723	5.94e-07	1.1e-05	9.3e-06	AKR1A1/UGT1A3/UGT1A4/UGT1A9/UGT2B15/UGT2B4/UGT2B7	7
BP	GO:0015711	organic anion transport	26/455	354/18723	6.14e-07	1.12e-05	9.55e-06	ABAT/ABCB4/ABCC6/AKR1C4/APBA1/ARG1/CES1/CYB5R2/CYP4A11/CYP4F2/KMO/MGST1/MPC1/MPC2/PRKAA1/SFXN5/SLC10A1/SLC22A7/SLC25A11/SLC25A15/SLC25A42/SLC27A5/SLC6A1/SLCO1B1/SLCO2B1/UGT1A3	26
BP	GO:0006165	nucleoside diphosphate phosphorylation	13/455	99/18723	8.05e-07	1.47e-05	1.25e-05	ALDOB/DHTKD1/ENO3/FBP1/GCK/GPD1/OGDHL/PFKFB1/PGM1/PRKAA1/PRKAG1/PRKAG2/TREX1	13
BP	GO:0034310	primary alcohol catabolic process	6/455	15/18723	8.28e-07	1.5e-05	1.27e-05	ALDH2/HAO1/SULT1A1/SULT1A2/SULT1B1/SULT2A1	6
BP	GO:0005978	glycogen biosynthetic process	9/455	44/18723	9.1e-07	1.63e-05	1.38e-05	ACADM/AGL/AKT1/GBE1/GCK/GYG2/GYS2/PHKG2/UGP2	9
BP	GO:0009250	glucan biosynthetic process	9/455	44/18723	9.1e-07	1.63e-05	1.38e-05	ACADM/AGL/AKT1/GBE1/GCK/GYG2/GYS2/PHKG2/UGP2	9
BP	GO:0019362	pyridine nucleotide metabolic process	8/455	33/18723	9.31e-07	1.64e-05	1.39e-05	ACMSD/AFMID/ASPDH/HAAO/KMO/NADK2/NAXD/NMRK1	8
BP	GO:0042558	pteridine-containing compound metabolic process	8/455	33/18723	9.31e-07	1.64e-05	1.39e-05	FTCD/MTHFD1/MTHFS/PCBD1/PIPOX/QDPR/SHMT1/SHMT2	8
BP	GO:0046496	nicotinamide nucleotide metabolic process	8/455	33/18723	9.31e-07	1.64e-05	1.39e-05	ACMSD/AFMID/ASPDH/HAAO/KMO/NADK2/NAXD/NMRK1	8
BP	GO:0046942	carboxylic acid transport	22/455	273/18723	9.8e-07	1.72e-05	1.46e-05	ABAT/ABCB4/ABCC6/AKR1C4/APBA1/ARG1/CES1/CYP4A11/CYP4F2/KMO/MPC1/MPC2/PRKAA1/SFXN5/SLC10A1/SLC25A11/SLC25A15/SLC27A5/SLC6A1/SLCO1B1/SLCO2B1/UGT1A3	22
BP	GO:0046939	nucleotide phosphorylation	13/455	101/18723	1.02e-06	1.77e-05	1.5e-05	ALDOB/DHTKD1/ENO3/FBP1/GCK/GPD1/OGDHL/PFKFB1/PGM1/PRKAA1/PRKAG1/PRKAG2/TREX1	13
BP	GO:0010906	regulation of glucose metabolic process	14/455	119/18723	1.19e-06	2.05e-05	1.74e-05	ACACB/ACADM/AKT1/BCKDK/FBP1/GCK/GCKR/GNMT/GPT/KHK/MLYCD/PFKFB1/PHKG2/RGN	14
BP	GO:0051262	protein tetramerization	12/455	87/18723	1.25e-06	2.16e-05	1.83e-05	ACACB/ACOT13/ALDH9A1/CBR4/CRYZ/CTH/GNMT/HSD17B10/HSD17B8/SHMT1/SHMT2/UPB1	12
BP	GO:0033013	tetrapyrrole metabolic process	10/455	59/18723	1.41e-06	2.41e-05	2.05e-05	ALAD/BDH2/CLYBL/CYP1A2/FECH/MMAA/PGRMC1/SLCO1B1/SLCO2B1/UGT1A4	10
BP	GO:1901657	glycosyl compound metabolic process	12/455	88/18723	1.42e-06	2.42e-05	2.05e-05	ADK/AKR1A1/AKR1C4/AKR7A2/CBR4/CDA/FUCA1/GBA3/GDA/GNMT/UPB1/XDH	12
BP	GO:0033866	nucleoside bisphosphate biosynthetic process	10/455	60/18723	1.65e-06	2.77e-05	2.36e-05	ACACB/ACAT1/ACSF3/ACSL1/ACSS2/GCDH/MLYCD/MPC2/PAPSS2/SLC25A16	10
BP	GO:0034030	ribonucleoside bisphosphate biosynthetic process	10/455	60/18723	1.65e-06	2.77e-05	2.36e-05	ACACB/ACAT1/ACSF3/ACSL1/ACSS2/GCDH/MLYCD/MPC2/PAPSS2/SLC25A16	10
BP	GO:0034033	purine nucleoside bisphosphate biosynthetic process	10/455	60/18723	1.65e-06	2.77e-05	2.36e-05	ACACB/ACAT1/ACSF3/ACSL1/ACSS2/GCDH/MLYCD/MPC2/PAPSS2/SLC25A16	10
BP	GO:0072593	reactive oxygen species metabolic process	20/455	239/18723	1.7e-06	2.84e-05	2.41e-05	ACOX1/AKT1/BCO2/CAT/CBR1/CYP1A2/DCXR/DHRS4/GLS2/HDAC6/MAOB/NDUFS1/NNT/NOS3/NQO2/PLIN5/PON3/SOD1/SOD3/XDH	20
BP	GO:0006119	oxidative phosphorylation	15/455	141/18723	1.8e-06	2.99e-05	2.54e-05	ATP5MG/COQ9/COX5A/COX7B/NDUFA4/NDUFA6/NDUFB1/NDUFC2/NDUFS1/NDUFV1/NDUFV2/PPIF/SDHA/SDHC/SHMT2	15
BP	GO:0035999	tetrahydrofolate interconversion	5/455	10/18723	1.89e-06	3.1e-05	2.63e-05	FTCD/MTHFD1/MTHFS/SHMT1/SHMT2	5
BP	GO:1902224	ketone body metabolic process	5/455	10/18723	1.89e-06	3.1e-05	2.63e-05	ACAT1/ACSS3/HMGCL/HMGCS2/SLC27A5	5
BP	GO:0019216	regulation of lipid metabolic process	24/455	331/18723	2.09e-06	3.41e-05	2.89e-05	AADAC/ABHD6/ACACB/ACADL/ACADVL/AKT1/APOA5/APOD/CD81/CES1/EPHX2/FMO5/H6PD/HSD17B13/MLYCD/PCK1/PLIN5/PRKAA1/PRKAG2/RGN/SEC14L2/SOD1/TREX1/TTC39B	24
BP	GO:0009435	NAD biosynthetic process	7/455	26/18723	2.11e-06	3.42e-05	2.91e-05	ACMSD/AFMID/ASPDH/HAAO/KMO/NAXD/NMRK1	7
BP	GO:1905952	regulation of lipid localization	17/455	181/18723	2.15e-06	3.47e-05	2.94e-05	ABCA8/ABCB4/ABCG5/ABCG8/ACACB/ACSL1/AKT1/APOA5/CES1/CYP4A11/CYP4F2/CYP8B1/DBI/PLIN5/PON1/SCP2/TTC39B	17
BP	GO:0006568	tryptophan metabolic process	5/455	11/18723	3.39e-06	5.46e-05	4.64e-05	ACMSD/AFMID/GCDH/HAAO/KMO	5
BP	GO:0043467	regulation of generation of precursor metabolites and energy	14/455	130/18723	3.44e-06	5.5e-05	4.67e-05	AKT1/CAVIN3/FBP1/GCK/GPD1/KHK/NDUFA4/PHKG2/PPIF/PRKAA1/PRKAG1/PRKAG2/SHMT2/TREX1	14
BP	GO:0032368	regulation of lipid transport	15/455	149/18723	3.61e-06	5.72e-05	4.86e-05	ABCA8/ABCB4/ABCG5/ABCG8/ACSL1/AKT1/APOA5/CES1/CYP4A11/CYP4F2/CYP8B1/DBI/PON1/SCP2/TTC39B	15
BP	GO:0046461	neutral lipid catabolic process	8/455	39/18723	3.63e-06	5.72e-05	4.86e-05	AADAC/ABHD2/ABHD6/APOA5/CPS1/FAAH/MGLL/PLIN5	8
BP	GO:0046464	acylglycerol catabolic process	8/455	39/18723	3.63e-06	5.72e-05	4.86e-05	AADAC/ABHD2/ABHD6/APOA5/CPS1/FAAH/MGLL/PLIN5	8
BP	GO:0046653	tetrahydrofolate metabolic process	6/455	19/18723	4.13e-06	6.48e-05	5.5e-05	FTCD/MTHFD1/MTHFS/PIPOX/SHMT1/SHMT2	6
BP	GO:0006164	purine nucleotide biosynthetic process	17/455	191/18723	4.47e-06	6.97e-05	5.92e-05	ACACB/ACAT1/ACSF3/ACSL1/ACSS2/ADK/AK2/AK3/ATP5MG/GCDH/MLYCD/MPC2/MTHFD1/NOS3/PAPSS2/PRKAG2/SLC25A16	17
BP	GO:1990748	cellular detoxification	13/455	116/18723	4.92e-06	7.65e-05	6.49e-05	ADH4/ADH5/AKR1A1/ALDH1A1/CAT/GSTA1/GSTZ1/MGST1/NNT/NOS3/RDH11/SOD1/SOD3	13
BP	GO:0006068	ethanol catabolic process	5/455	12/18723	5.7e-06	8.69e-05	7.38e-05	ALDH2/SULT1A1/SULT1A2/SULT1B1/SULT2A1	5
BP	GO:0032782	bile acid secretion	5/455	12/18723	5.7e-06	8.69e-05	7.38e-05	ABCB4/CES1/PRKAA1/SLC10A1/UGT1A3	5
BP	GO:0033540	fatty acid beta-oxidation using acyl-CoA oxidase	5/455	12/18723	5.7e-06	8.69e-05	7.38e-05	ACAA1/ACOX1/ACOX2/EHHADH/SCP2	5
BP	GO:0046322	negative regulation of fatty acid oxidation	5/455	12/18723	5.7e-06	8.69e-05	7.38e-05	ACACB/ACADL/ACADVL/AKT1/PLIN5	5
BP	GO:0052695	cellular glucuronidation	6/455	20/18723	5.78e-06	8.77e-05	7.44e-05	UGT1A3/UGT1A4/UGT1A9/UGT2B15/UGT2B4/UGT2B7	6
BP	GO:0042440	pigment metabolic process	11/455	84/18723	5.82e-06	8.78e-05	7.46e-05	ALAD/BDH2/DDT/FECH/PGRMC1/SHMT1/SHMT2/SLCO1B1/SLCO2B1/UGT1A4/UGT1A9	11
BP	GO:0008209	androgen metabolic process	7/455	30/18723	6e-06	8.96e-05	7.61e-05	AKR1C4/AKR1D1/CYP3A4/HSD17B10/HSD17B6/HSD17B8/UGT2B7	7
BP	GO:0019674	NAD metabolic process	7/455	30/18723	6e-06	8.96e-05	7.61e-05	ALDOB/GCK/GPD1/KMO/NADK2/NMRK1/PCK2	7
BP	GO:0044270	cellular nitrogen compound catabolic process	28/455	451/18723	6.13e-06	9.12e-05	7.75e-05	ACADL/ACAT1/ACMSD/AFMID/AIFM1/AKT1/ALDH6A1/BHMT/CDA/CYP2D6/CYP3A4/DMGDH/DPYS/GDA/HAAO/KMO/MLYCD/MTHFS/PDE2A/RGN/RIDA/SLCO1B1/SLCO2B1/TREX1/TST/UGT1A4/UPB1/XDH	28
BP	GO:0046164	alcohol catabolic process	9/455	55/18723	6.44e-06	9.54e-05	8.1e-05	ADH4/AKR1D1/ALDH2/HAO1/SORD/SULT1A1/SULT1A2/SULT1B1/SULT2A1	9
BP	GO:0046717	acid secretion	8/455	43/18723	7.86e-06	0.000114711	9.74e-05	ABAT/ABCB4/APBA1/CES1/PRKAA1/SLC10A1/SLC6A1/UGT1A3	8
BP	GO:0009070	serine family amino acid biosynthetic process	6/455	21/18723	7.93e-06	0.000114711	9.74e-05	AGXT/AGXT2/CTH/MTHFD1/SHMT1/SHMT2	6
BP	GO:0033762	response to glucagon	6/455	21/18723	7.93e-06	0.000114711	9.74e-05	ARG1/ASS1/CPS1/PCK1/PFKFB1/QDPR	6
BP	GO:0034035	purine ribonucleoside bisphosphate metabolic process	6/455	21/18723	7.93e-06	0.000114711	9.74e-05	ABHD14B/PAPSS2/SULT1A1/SULT1A2/SULT1B1/SULT2A1	6
BP	GO:0050427	3'-phosphoadenosine 5'-phosphosulfate metabolic process	6/455	21/18723	7.93e-06	0.000114711	9.74e-05	ABHD14B/PAPSS2/SULT1A1/SULT1A2/SULT1B1/SULT2A1	6
BP	GO:0019646	aerobic electron transport chain	11/455	87/18723	8.22e-06	0.000118393	0.000100514	COQ9/COX5A/NDUFA4/NDUFA6/NDUFB1/NDUFC2/NDUFS1/NDUFV1/NDUFV2/SDHA/SDHC	11
BP	GO:0006586	indolalkylamine metabolic process	5/455	13/18723	9.08e-06	0.000129589	0.000110019	ACMSD/AFMID/GCDH/HAAO/KMO	5
BP	GO:0009437	carnitine metabolic process	5/455	13/18723	9.08e-06	0.000129589	0.000110019	ACADL/ACADM/ALDH9A1/BBOX1/CPT2	5
BP	GO:0006775	fat-soluble vitamin metabolic process	8/455	44/18723	9.4e-06	0.000133556	0.000113387	CBR1/CYP3A4/CYP4F11/CYP4F2/CYP4F3/TTPA/UGT1A3/UGT1A4	8
BP	GO:0097237	cellular response to toxic substance	13/455	124/18723	1.03e-05	0.00014558	0.000123595	ADH4/ADH5/AKR1A1/ALDH1A1/CAT/GSTA1/GSTZ1/MGST1/NNT/NOS3/RDH11/SOD1/SOD3	13
BP	GO:0016137	glycoside metabolic process	6/455	22/18723	1.07e-05	0.000150365	0.000127657	AKR1A1/AKR1C4/AKR7A2/CBR4/FUCA1/GBA3	6
BP	GO:0035384	thioester biosynthetic process	8/455	45/18723	1.12e-05	0.0001562	0.000132611	ACACB/ACAT1/ACSF3/ACSL1/ACSS2/GCDH/MLYCD/MPC2	8
BP	GO:0071616	acyl-CoA biosynthetic process	8/455	45/18723	1.12e-05	0.0001562	0.000132611	ACACB/ACAT1/ACSF3/ACSL1/ACSS2/GCDH/MLYCD/MPC2	8
BP	GO:0006767	water-soluble vitamin metabolic process	9/455	59/18723	1.17e-05	0.000162256	0.000137753	AKR1A1/CLYBL/MCCC1/MMAA/MTHFS/PNPO/RGN/SHMT1/SHMT2	9
BP	GO:0046320	regulation of fatty acid oxidation	7/455	33/18723	1.18e-05	0.000163353	0.000138684	ACACB/ACADL/ACADVL/AKT1/MLYCD/PLIN5/PRKAG2	7
BP	GO:0010675	regulation of cellular carbohydrate metabolic process	14/455	146/18723	1.33e-05	0.000183379	0.000155686	ACACB/ACADM/AKT1/BCKDK/FBP1/GCK/GCKR/GNMT/GPT/KHK/MLYCD/PFKFB1/PHKG2/RGN	14
BP	GO:0001889	liver development	14/455	147/18723	1.44e-05	0.000197107	0.000167341	ACADM/ACAT1/ARF6/ARG1/ASS1/BAAT/CPS1/HMGCL/LIMS2/OTC/PCK1/PCK2/QDPR/RGN	14
BP	GO:0031960	response to corticosteroid	15/455	167/18723	1.45e-05	0.000197107	0.000167341	AGL/AGXT/AIFM1/ALAD/ALPL/ARG1/ASS1/CPS1/ENG/FECH/MAOB/PCK1/PCK2/PFKFB1/TAT	15
BP	GO:0055088	lipid homeostasis	15/455	167/18723	1.45e-05	0.000197107	0.000167341	ABCB4/ABCG5/ABCG8/ACOX1/ACOX2/ACSM2A/ACSM3/APOA5/CES1/CYP7B1/EPHX2/GCKR/GPAM/PRKAA1/TTC39B	15
BP	GO:0000038	very long-chain fatty acid metabolic process	7/455	34/18723	1.46e-05	0.000197107	0.000167341	ACAA1/ACOX1/ACOX2/ACSL1/CYP4F2/SLC27A2/SLC27A5	7
BP	GO:1905954	positive regulation of lipid localization	12/455	110/18723	1.5e-05	0.000202007	0.0001715	ABCA8/ABCB4/ACACB/ACSL1/CES1/CYP4A11/CYP4F2/CYP8B1/DBI/PLIN5/PON1/SCP2	12
BP	GO:0010038	response to metal ion	24/455	373/18723	1.58e-05	0.000212002	0.000179986	ABAT/ACO1/AKT1/ALAD/ARG1/ASS1/CAT/CPS1/CYB5A/CYP1A2/FBP1/FECH/HAAO/KHK/MAOB/OTC/PPIF/PRKAA1/QDPR/SLC6A1/SOD1/SOD3/SORD/TAT	24
BP	GO:0009152	purine ribonucleotide biosynthetic process	15/455	169/18723	1.68e-05	0.00022393	0.000190113	ACACB/ACAT1/ACSF3/ACSL1/ACSS2/ADK/AK2/AK3/ATP5MG/GCDH/MLYCD/MPC2/PAPSS2/PRKAG2/SLC25A16	15
BP	GO:0046390	ribose phosphate biosynthetic process	16/455	190/18723	1.71e-05	0.000227359	0.000193024	ACACB/ACAT1/ACSF3/ACSL1/ACSS2/ADK/AK2/AK3/ATP5MG/GCDH/MLYCD/MPC2/PAPSS2/PRKAG2/PYGL/SLC25A16	16
BP	GO:0061008	hepaticobiliary system development	14/455	150/18723	1.81e-05	0.000240084	0.000203827	ACADM/ACAT1/ARF6/ARG1/ASS1/BAAT/CPS1/HMGCL/LIMS2/OTC/PCK1/PCK2/QDPR/RGN	14
BP	GO:0032371	regulation of sterol transport	10/455	78/18723	1.87e-05	0.00024563	0.000208536	ABCA8/ABCB4/ABCG5/ABCG8/APOA5/CES1/CYP8B1/PON1/SCP2/TTC39B	10
BP	GO:0032374	regulation of cholesterol transport	10/455	78/18723	1.87e-05	0.00024563	0.000208536	ABCA8/ABCB4/ABCG5/ABCG8/APOA5/CES1/CYP8B1/PON1/SCP2/TTC39B	10
BP	GO:0042773	ATP synthesis coupled electron transport	11/455	95/18723	1.93e-05	0.00025016	0.000212382	COQ9/COX5A/NDUFA4/NDUFA6/NDUFB1/NDUFC2/NDUFS1/NDUFV1/NDUFV2/SDHA/SDHC	11
BP	GO:0042775	mitochondrial ATP synthesis coupled electron transport	11/455	95/18723	1.93e-05	0.00025016	0.000212382	COQ9/COX5A/NDUFA4/NDUFA6/NDUFB1/NDUFC2/NDUFS1/NDUFV1/NDUFV2/SDHA/SDHC	11
BP	GO:0046890	regulation of lipid biosynthetic process	15/455	171/18723	1.93e-05	0.00025016	0.000212382	ABHD6/ACADL/ACADVL/AKT1/APOA5/CES1/H6PD/HSD17B13/PCK1/PLIN5/PRKAA1/RGN/SEC14L2/SOD1/TREX1	15
BP	GO:0098754	detoxification	14/455	152/18723	2.11e-05	0.000272044	0.000230961	ADH4/ADH5/AKR1A1/AKR7A3/ALDH1A1/CAT/GSTA1/GSTZ1/MGST1/NNT/NOS3/RDH11/SOD1/SOD3	14
BP	GO:0006778	porphyrin-containing compound metabolic process	8/455	49/18723	2.15e-05	0.000276884	0.00023507	ALAD/BDH2/CYP1A2/FECH/PGRMC1/SLCO1B1/SLCO2B1/UGT1A4	8
BP	GO:0015850	organic hydroxy compound transport	20/455	284/18723	2.25e-05	0.000288102	0.000244594	ABAT/ABCA8/ABCB4/ABCG5/ABCG8/AKR1C4/APOA5/CES1/CYP8B1/MAOB/PON1/PRKAA1/SCP2/SLC10A1/SLC22A1/SLC27A5/SLCO1B1/SLCO2B1/STARD5/TTC39B	20
BP	GO:0016126	sterol biosynthetic process	9/455	64/18723	2.3e-05	0.000293572	0.000249238	ACAA2/APOA5/CES1/CYB5R2/HMGCS2/PRKAA1/PRKAG2/SEC14L2/SOD1	9
BP	GO:1901570	fatty acid derivative biosynthetic process	8/455	50/18723	2.51e-05	0.000318792	0.000270649	ACSF3/ACSL1/ACSS3/GCDH/GGT5/HMGCL/HMGCS2/SLC27A5	8
BP	GO:0033692	cellular polysaccharide biosynthetic process	9/455	65/18723	2.61e-05	0.000329521	0.000279758	ACADM/AGL/AKT1/GBE1/GCK/GYG2/GYS2/PHKG2/UGP2	9
BP	GO:0046503	glycerolipid catabolic process	9/455	65/18723	2.61e-05	0.000329521	0.000279758	AADAC/ABHD2/ABHD6/APOA5/CPS1/FAAH/MGLL/PLIN5/PNPLA7	9
BP	GO:0006555	methionine metabolic process	5/455	16/18723	2.9e-05	0.000362842	0.000308047	BHMT/BHMT2/GNMT/MSRA/MTHFD1	5
BP	GO:0009111	vitamin catabolic process	5/455	16/18723	2.9e-05	0.000362842	0.000308047	CYP3A4/CYP4F11/CYP4F2/CYP4F3/MTHFS	5
BP	GO:0006120	mitochondrial electron transport, NADH to ubiquinone	8/455	51/18723	2.91e-05	0.000362842	0.000308047	COQ9/NDUFA4/NDUFA6/NDUFB1/NDUFC2/NDUFS1/NDUFV1/NDUFV2	8
BP	GO:0006706	steroid catabolic process	6/455	26/18723	3.04e-05	0.000375292	0.000318617	AKR1D1/CYP1A2/CYP3A4/HSD11B1/HSD17B6/STS	6
BP	GO:0006760	folic acid-containing compound metabolic process	6/455	26/18723	3.04e-05	0.000375292	0.000318617	FTCD/MTHFD1/MTHFS/PIPOX/SHMT1/SHMT2	6
BP	GO:0019218	regulation of steroid metabolic process	11/455	100/18723	3.13e-05	0.000386019	0.000327724	ACADL/ACADVL/APOA5/CES1/EPHX2/FMO5/H6PD/PRKAA1/SEC14L2/SOD1/TTC39B	11
BP	GO:0046486	glycerolipid metabolic process	24/455	392/18723	3.53e-05	0.000433511	0.000368043	AADAC/ABHD2/ABHD6/ACSL1/AGPAT2/APOA5/CAT/CPS1/DBI/FAAH/GPAM/GPD1/HADHA/LMF1/MGLL/NAAA/PCK1/PCK2/PLIN5/PNPLA7/PON1/RGN/SLC27A5/TNXB	24
BP	GO:0032370	positive regulation of lipid transport	10/455	84/18723	3.6e-05	0.000440399	0.000373891	ABCA8/ABCB4/ACSL1/CES1/CYP4A11/CYP4F2/CYP8B1/DBI/PON1/SCP2	10
BP	GO:0062014	negative regulation of small molecule metabolic process	11/455	102/18723	3.77e-05	0.000457918	0.000388764	ACACB/ACADL/ACADVL/ACMSD/AKT1/BCKDK/CDA/FBP1/GCK/PLIN5/SOD1	11
BP	GO:0046686	response to cadmium ion	9/455	68/18723	3.78e-05	0.000457918	0.000388764	AKT1/ALAD/ARG1/CAT/CYB5A/CYP1A2/HAAO/SOD1/SORD	9
BP	GO:0046165	alcohol biosynthetic process	13/455	140/18723	3.79e-05	0.000457918	0.000388764	ACAA2/APOA5/CES1/CYP3A4/H6PD/HMGCS2/PCBD1/PCK1/PCK2/PRKAA1/QDPR/SEC14L2/SOD1	13
BP	GO:0009260	ribonucleotide biosynthetic process	15/455	182/18723	4.01e-05	0.000475828	0.00040397	ACACB/ACAT1/ACSF3/ACSL1/ACSS2/ADK/AK2/AK3/ATP5MG/GCDH/MLYCD/MPC2/PAPSS2/PRKAG2/SLC25A16	15
BP	GO:0051260	protein homooligomerization	15/455	182/18723	4.01e-05	0.000475828	0.00040397	ACACB/ACOT13/ALAD/ALDH9A1/CBR4/CLYBL/CRYZ/CTH/EHD3/GNMT/HSD17B10/SHMT1/SHMT2/STEAP4/UPB1	15
BP	GO:0009084	glutamine family amino acid biosynthetic process	5/455	17/18723	4.03e-05	0.000475828	0.00040397	ASL/ASS1/GLS2/NAGS/OTC	5
BP	GO:0009812	flavonoid metabolic process	5/455	17/18723	4.03e-05	0.000475828	0.00040397	SULT1A1/SULT1B1/UGT1A3/UGT1A4/UGT1A9	5
BP	GO:0043649	dicarboxylic acid catabolic process	5/455	17/18723	4.03e-05	0.000475828	0.00040397	ACSF3/ADHFE1/ASPA/GOT2/MTHFS	5
BP	GO:1901569	fatty acid derivative catabolic process	5/455	17/18723	4.03e-05	0.000475828	0.00040397	ACAT1/CYP4A11/CYP4F11/CYP4F2/CYP4F3	5
BP	GO:0006140	regulation of nucleotide metabolic process	10/455	86/18723	4.43e-05	0.000520738	0.000442097	ACMSD/CDA/FBP1/GCK/GPD1/NOS3/PRKAA1/PRKAG1/PRKAG2/TREX1	10
BP	GO:0006730	one-carbon metabolic process	7/455	40/18723	4.45e-05	0.000521724	0.000442934	CA5A/FTCD/GNMT/MTHFD1/MTHFS/SHMT1/SHMT2	7
BP	GO:0062013	positive regulation of small molecule metabolic process	13/455	143/18723	4.73e-05	0.00055284	0.000469352	AKT1/APOA5/CES1/CLYBL/GCK/GPD1/GPT/MLYCD/NOS3/PHKG2/PLIN5/PRKAA1/RGN	13
BP	GO:1902001	fatty acid transmembrane transport	5/455	18/18723	5.47e-05	0.000636196	0.000540119	ACSL1/AKT1/CPT2/SLC25A20/SLC27A5	5
BP	GO:0043470	regulation of carbohydrate catabolic process	8/455	56/18723	5.84e-05	0.000677104	0.000574849	FBP1/GCK/GPD1/PHKG2/PRKAA1/PRKAG1/PRKAG2/TREX1	8
BP	GO:0000271	polysaccharide biosynthetic process	9/455	72/18723	5.99e-05	0.000691539	0.000587104	ACADM/AGL/AKT1/GBE1/GCK/GYG2/GYS2/PHKG2/UGP2	9
BP	GO:0042168	heme metabolic process	7/455	42/18723	6.18e-05	0.000710786	0.000603445	ALAD/BDH2/FECH/PGRMC1/SLCO1B1/SLCO2B1/UGT1A4	7
BP	GO:0006547	histidine metabolic process	4/455	10/18723	6.43e-05	0.000724621	0.000615191	AMDHD1/FTCD/MTHFD1/UROC1	4
BP	GO:0006560	proline metabolic process	4/455	10/18723	6.43e-05	0.000724621	0.000615191	ALDH4A1/DAO/PRODH/PRODH2	4
BP	GO:0030300	regulation of intestinal cholesterol absorption	4/455	10/18723	6.43e-05	0.000724621	0.000615191	ABCG5/ABCG8/APOA5/CYP8B1	4
BP	GO:0030638	polyketide metabolic process	4/455	10/18723	6.43e-05	0.000724621	0.000615191	AKR1A1/AKR1C4/AKR7A2/CBR4	4
BP	GO:0030647	aminoglycoside antibiotic metabolic process	4/455	10/18723	6.43e-05	0.000724621	0.000615191	AKR1A1/AKR1C4/AKR7A2/CBR4	4
BP	GO:0044598	doxorubicin metabolic process	4/455	10/18723	6.43e-05	0.000724621	0.000615191	AKR1A1/AKR1C4/AKR7A2/CBR4	4
BP	GO:0051384	response to glucocorticoid	13/455	148/18723	6.76e-05	0.000758926	0.000644315	AGL/AGXT/ALAD/ALPL/ARG1/ASS1/CPS1/FECH/MAOB/PCK1/PCK2/PFKFB1/TAT	13
BP	GO:0015721	bile acid and bile salt transport	6/455	30/18723	7.21e-05	0.000806028	0.000684304	AKR1C4/PRKAA1/SLC10A1/SLC27A5/SLCO1B1/SLCO2B1	6
BP	GO:0006144	purine nucleobase metabolic process	5/455	19/18723	7.27e-05	0.000807499	0.000685553	GDA/GMPR/SHMT1/SHMT2/XDH	5
BP	GO:0070989	oxidative demethylation	5/455	19/18723	7.27e-05	0.000807499	0.000685553	CYP1A2/CYP2C8/CYP2C9/CYP2D6/CYP3A4	5
BP	GO:0051259	protein complex oligomerization	17/455	238/18723	7.69e-05	0.000850782	0.000722299	ACACB/ACOT13/ALAD/ALDH9A1/BOK/CBR4/CLYBL/CRYZ/CTH/EHD3/GNMT/HSD17B10/HSD17B8/SHMT1/SHMT2/STEAP4/UPB1	17
BP	GO:0015718	monocarboxylic acid transport	11/455	111/18723	8.25e-05	0.000909221	0.000771913	ABCB4/AKR1C4/CES1/MPC1/MPC2/PRKAA1/SLC10A1/SLC27A5/SLCO1B1/SLCO2B1/UGT1A3	11
BP	GO:0019217	regulation of fatty acid metabolic process	10/455	93/18723	8.68e-05	0.000954013	0.00080994	ACACB/ACADL/ACADVL/AKT1/APOA5/MLYCD/PLIN5/PRKAG2/RGN/TREX1	10
BP	GO:0042133	neurotransmitter metabolic process	6/455	31/18723	8.76e-05	0.000958728	0.000813944	ABAT/ALDH5A1/ALDH9A1/MAOA/MAOB/PAH	6
BP	GO:0014823	response to activity	9/455	76/18723	9.2e-05	0.00100374	0.00085216	ABCG5/ABCG8/ALAD/CAT/GOT2/HADH/PCK1/PRKAA1/TNS2	9
BP	GO:0007584	response to nutrient	14/455	174/18723	9.33e-05	0.00101427	0.000861094	ABCG5/ABCG8/ACSL1/AGL/ALAD/ALPL/ARG1/ASS1/BCKDHB/CAT/HMGCL/NNT/OTC/TTPA	14
BP	GO:0006110	regulation of glycolytic process	7/455	45/18723	9.76e-05	0.00105648	0.00089693	FBP1/GCK/GPD1/PRKAA1/PRKAG1/PRKAG2/TREX1	7
BP	GO:0046700	heterocycle catabolic process	25/455	445/18723	9.8e-05	0.00105648	0.00089693	ACAT1/ACMSD/AFMID/AIFM1/AKR7A3/AKT1/ALDH6A1/CDA/CYP2A6/DPYS/GDA/HAAO/KMO/MLYCD/MTHFS/PDE2A/PON3/RGN/RIDA/SLCO1B1/SLCO2B1/TREX1/UGT1A4/UPB1/XDH	25
BP	GO:0006527	arginine catabolic process	4/455	11/18723	9.92e-05	0.00105648	0.00089693	ARG1/DDAH1/FAH/NOS3	4
BP	GO:0042135	neurotransmitter catabolic process	4/455	11/18723	9.92e-05	0.00105648	0.00089693	ABAT/ALDH5A1/MAOA/MAOB	4
BP	GO:0071377	cellular response to glucagon stimulus	4/455	11/18723	9.92e-05	0.00105648	0.00089693	ARG1/ASS1/CPS1/PCK1	4
BP	GO:1904729	regulation of intestinal lipid absorption	4/455	11/18723	9.92e-05	0.00105648	0.00089693	ABCG5/ABCG8/APOA5/CYP8B1	4
BP	GO:0009067	aspartate family amino acid biosynthetic process	5/455	21/18723	0.000122275	0.00129374	0.00109836	AASS/BHMT/BHMT2/GOT2/MTHFD1	5
BP	GO:1902644	tertiary alcohol metabolic process	5/455	21/18723	0.000122275	0.00129374	0.00109836	AKR1A1/AKR1C4/AKR7A2/CBR4/H6PD	5
BP	GO:0009261	ribonucleotide catabolic process	7/455	47/18723	0.000129695	0.00136765	0.00116112	ACAT1/DPYS/GDA/MLYCD/PDE2A/UPB1/XDH	7
BP	GO:0030301	cholesterol transport	11/455	117/18723	0.000132758	0.00139529	0.00118458	ABCA8/ABCB4/ABCG5/ABCG8/APOA5/CES1/CYP8B1/PON1/SCP2/STARD5/TTC39B	11
BP	GO:0070542	response to fatty acid	8/455	64/18723	0.000153639	0.00160938	0.00136634	ACSL1/AKR1C4/ALAD/ASS1/CAT/CPS1/HMGCL/PON1	8
BP	GO:0042430	indole-containing compound metabolic process	5/455	22/18723	0.000155097	0.00161927	0.00137473	ACMSD/AFMID/GCDH/HAAO/KMO	5
BP	GO:0006691	leukotriene metabolic process	6/455	35/18723	0.000177824	0.00184434	0.00156581	CYP4A11/CYP4F11/CYP4F2/CYP4F3/GGT5/PTGR1	6
BP	GO:0006739	NADP metabolic process	6/455	35/18723	0.000177824	0.00184434	0.00156581	DCXR/FMO5/GCK/H6PD/NADK2/NNT	6
BP	GO:1990542	mitochondrial transmembrane transport	10/455	102/18723	0.000188599	0.00194968	0.00165525	AIFM1/AKT1/ATP5MG/CPT2/MPC1/MPC2/SFXN5/SLC25A15/SLC25A20/TST	10
BP	GO:1904478	regulation of intestinal absorption	4/455	13/18723	0.000206735	0.00213019	0.00180849	ABCG5/ABCG8/APOA5/CYP8B1	4
BP	GO:1901658	glycosyl compound catabolic process	6/455	36/18723	0.000209054	0.00214706	0.00182282	CDA/FUCA1/GBA3/GDA/UPB1/XDH	6
BP	GO:0032890	regulation of organic acid transport	8/455	67/18723	0.000212485	0.00217521	0.00184672	ABAT/ACSL1/AKT1/ARG1/CYP4A11/CYP4F2/KMO/SLC6A1	8
BP	GO:0015908	fatty acid transport	9/455	86/18723	0.000239839	0.0024461	0.0020767	ACSL1/AKT1/CPT2/CYP4A11/CYP4F2/GOT2/SLC25A20/SLC27A2/SLC27A5	9
BP	GO:0010288	response to lead ion	5/455	24/18723	0.000240498	0.0024461	0.0020767	ALAD/CAT/FECH/QDPR/SLC6A1	5
BP	GO:0044070	regulation of anion transport	9/455	87/18723	0.000261866	0.00264635	0.00224671	ABAT/ARG1/CES1/CYP4A11/CYP4F2/KMO/PRKAA1/SLC10A1/SLC6A1	9
BP	GO:1903578	regulation of ATP metabolic process	9/455	87/18723	0.000261866	0.00264635	0.00224671	FBP1/GCK/GPD1/PPIF/PRKAA1/PRKAG1/PRKAG2/SHMT2/TREX1	9
BP	GO:0009158	ribonucleoside monophosphate catabolic process	4/455	14/18723	0.000283891	0.00281978	0.00239395	DPYS/GDA/UPB1/XDH	4
BP	GO:0009159	deoxyribonucleoside monophosphate catabolic process	4/455	14/18723	0.000283891	0.00281978	0.00239395	DPYS/GDA/UPB1/XDH	4
BP	GO:0042363	fat-soluble vitamin catabolic process	4/455	14/18723	0.000283891	0.00281978	0.00239395	CYP3A4/CYP4F11/CYP4F2/CYP4F3	4
BP	GO:0050667	homocysteine metabolic process	4/455	14/18723	0.000283891	0.00281978	0.00239395	BHMT/CPS1/CTH/TST	4
BP	GO:0032373	positive regulation of sterol transport	6/455	38/18723	0.000284393	0.00281978	0.00239395	ABCA8/ABCB4/CES1/CYP8B1/PON1/SCP2	6
BP	GO:0032376	positive regulation of cholesterol transport	6/455	38/18723	0.000284393	0.00281978	0.00239395	ABCA8/ABCB4/CES1/CYP8B1/PON1/SCP2	6
BP	GO:0006584	catecholamine metabolic process	7/455	54/18723	0.000315575	0.0031094	0.00263982	ABAT/DAO/MAOA/MAOB/PAH/SULT1A1/SULT1A2	7
BP	GO:0009712	catechol-containing compound metabolic process	7/455	54/18723	0.000315575	0.0031094	0.00263982	ABAT/DAO/MAOA/MAOB/PAH/SULT1A1/SULT1A2	7
BP	GO:0071548	response to dexamethasone	6/455	39/18723	0.000329283	0.00323436	0.00274591	ARG1/ASS1/CPS1/FECH/PCK1/PCK2	6
BP	GO:0015918	sterol transport	11/455	130/18723	0.000335603	0.0032862	0.00278992	ABCA8/ABCB4/ABCG5/ABCG8/APOA5/CES1/CYP8B1/PON1/SCP2/STARD5/TTC39B	11
BP	GO:0032892	positive regulation of organic acid transport	6/455	40/18723	0.000379537	0.00367258	0.00311795	ABAT/ACSL1/CYP4A11/CYP4F2/KMO/SLC6A1	6
BP	GO:0044275	cellular carbohydrate catabolic process	6/455	40/18723	0.000379537	0.00367258	0.00311795	AGL/GBA3/PHKG2/PYGL/SORD/STBD1	6
BP	GO:0042559	pteridine-containing compound biosynthetic process	4/455	15/18723	0.000379721	0.00367258	0.00311795	MTHFD1/MTHFS/PCBD1/QDPR	4
BP	GO:0051791	medium-chain fatty acid metabolic process	4/455	15/18723	0.000379721	0.00367258	0.00311795	ABHD2/ACADM/CES1/CYP4A11	4
BP	GO:0042403	thyroid hormone metabolic process	5/455	27/18723	0.00043018	0.00414788	0.00352148	CRYM/DIO1/IYD/SULT1B1/SULT2A1	5
BP	GO:0006695	cholesterol biosynthetic process	7/455	57/18723	0.000442565	0.00424136	0.00360084	ACAA2/APOA5/CES1/HMGCS2/PRKAA1/SEC14L2/SOD1	7
BP	GO:1902653	secondary alcohol biosynthetic process	7/455	57/18723	0.000442565	0.00424136	0.00360084	ACAA2/APOA5/CES1/HMGCS2/PRKAA1/SEC14L2/SOD1	7
BP	GO:2000377	regulation of reactive oxygen species metabolic process	12/455	157/18723	0.000465602	0.00444861	0.00377679	AKT1/BCO2/CBR1/DCXR/DHRS4/HDAC6/NNT/NQO2/PLIN5/PON3/SOD1/XDH	12
BP	GO:0009161	ribonucleoside monophosphate metabolic process	7/455	58/18723	0.00049294	0.00466739	0.00396253	ADK/AK2/AK3/DPYS/GDA/UPB1/XDH	7
BP	GO:0010043	response to zinc ion	7/455	58/18723	0.00049294	0.00466739	0.00396253	ALAD/ARG1/ASS1/CPS1/HAAO/KHK/OTC	7
BP	GO:0042743	hydrogen peroxide metabolic process	7/455	58/18723	0.00049294	0.00466739	0.00396253	ACOX1/CAT/CYP1A2/HDAC6/MAOB/NNT/SOD1	7
BP	GO:0005980	glycogen catabolic process	4/455	16/18723	0.000496621	0.00467219	0.00396661	AGL/PHKG2/PYGL/STBD1	4
BP	GO:0006206	pyrimidine nucleobase metabolic process	4/455	16/18723	0.000496621	0.00467219	0.00396661	ALDH6A1/CDA/CPS1/DPYS	4
BP	GO:0019432	triglyceride biosynthetic process	6/455	42/18723	0.000497893	0.00467219	0.00396661	ACSL1/GPAM/PCK1/PCK2/PLIN5/RGN	6
BP	GO:0006839	mitochondrial transport	16/455	254/18723	0.000511301	0.00478378	0.00406135	ABLIM3/ACAA2/AIFM1/AKT1/ATP5MG/BOK/CPT2/MPC1/MPC2/PPIF/PRKAA1/SFXN5/SLC25A15/SLC25A16/SLC25A20/TST	16
BP	GO:0019433	triglyceride catabolic process	5/455	29/18723	0.000608016	0.00563845	0.00478695	AADAC/APOA5/CPS1/MGLL/PLIN5	5
BP	GO:0042759	long-chain fatty acid biosynthetic process	5/455	29/18723	0.000608016	0.00563845	0.00478695	CYP1A2/CYP2C8/CYP2C9/CYP2D6/CYP3A4	5
BP	GO:0071549	cellular response to dexamethasone stimulus	5/455	29/18723	0.000608016	0.00563845	0.00478695	ARG1/ASS1/FECH/PCK1/PCK2	5
BP	GO:0015748	organophosphate ester transport	11/455	140/18723	0.000630788	0.0058219	0.00494269	ABCB4/ABCC6/ABCG8/APOA5/ATP11C/DBI/GJB1/PCTP/SCP2/SLC25A42/SLC37A4	11
BP	GO:0000097	sulfur amino acid biosynthetic process	4/455	17/18723	0.00063703	0.0058219	0.00494269	BHMT/BHMT2/CTH/MTHFD1	4
BP	GO:0009251	glucan catabolic process	4/455	17/18723	0.00063703	0.0058219	0.00494269	AGL/PHKG2/PYGL/STBD1	4
BP	GO:0044539	long-chain fatty acid import into cell	4/455	17/18723	0.00063703	0.0058219	0.00494269	ACSL1/AKT1/SLC27A2/SLC27A5	4
BP	GO:0140354	lipid import into cell	4/455	17/18723	0.00063703	0.0058219	0.00494269	ACSL1/AKT1/SLC27A2/SLC27A5	4
BP	GO:0050994	regulation of lipid catabolic process	7/455	61/18723	0.000671973	0.0061235	0.00519874	AADAC/ACACB/AKT1/APOA5/MLYCD/PLIN5/PRKAA1	7
BP	GO:0048545	response to steroid hormone	19/455	339/18723	0.000676518	0.00614715	0.00521882	ABHD2/AGL/AGXT/AIFM1/ALAD/ALPL/ARG1/ASS1/CPS1/CYP7B1/ENG/FECH/HDAC6/MAOB/PCK1/PCK2/PFKFB1/PGRMC2/TAT	19
BP	GO:0032868	response to insulin	16/455	264/18723	0.000775346	0.0070249	0.00596402	AKT1/CAT/ECHDC3/GCK/GOT2/GPT/GRB14/HADH/HADHA/KHK/OTC/PCK1/PCK2/PFKFB1/PRKAA1/TNS2	16
BP	GO:0006085	acetyl-CoA biosynthetic process	4/455	18/18723	0.000803415	0.00717611	0.00609239	ACAT1/ACSS2/MLYCD/MPC2	4
BP	GO:0009125	nucleoside monophosphate catabolic process	4/455	18/18723	0.000803415	0.00717611	0.00609239	DPYS/GDA/UPB1/XDH	4
BP	GO:0030299	intestinal cholesterol absorption	4/455	18/18723	0.000803415	0.00717611	0.00609239	ABCG5/ABCG8/APOA5/CYP8B1	4
BP	GO:0044247	cellular polysaccharide catabolic process	4/455	18/18723	0.000803415	0.00717611	0.00609239	AGL/PHKG2/PYGL/STBD1	4
BP	GO:0050665	hydrogen peroxide biosynthetic process	4/455	18/18723	0.000803415	0.00717611	0.00609239	ACOX1/CYP1A2/MAOB/SOD1	4
BP	GO:0033238	regulation of cellular amine metabolic process	5/455	31/18723	0.000835899	0.00744517	0.00632081	ABAT/ACMSD/BCKDK/BHMT/MAOB	5
BP	GO:2001057	reactive nitrogen species metabolic process	8/455	82/18723	0.000846247	0.0075161	0.00638104	AGXT2/AKT1/ASS1/CPS1/DDAH1/NOS3/RGN/THAP4	8
BP	GO:1900542	regulation of purine nucleotide metabolic process	8/455	84/18723	0.000992454	0.00878991	0.00746248	FBP1/GCK/GPD1/NOS3/PRKAA1/PRKAG1/PRKAG2/TREX1	8
BP	GO:0046033	AMP metabolic process	4/455	19/18723	0.000998263	0.00881659	0.00748514	ADK/AK2/AK3/XDH	4
BP	GO:1901136	carbohydrate derivative catabolic process	12/455	172/18723	0.00104463	0.00920033	0.00781092	ACAT1/ALDH1A1/CDA/DPYS/FUCA1/GBA3/GDA/GPD1/MLYCD/PDE2A/UPB1/XDH	12
BP	GO:0045834	positive regulation of lipid metabolic process	11/455	149/18723	0.00105699	0.00928328	0.00788134	AADAC/ABHD6/AKT1/APOA5/CD81/CES1/HSD17B13/MLYCD/PLIN5/PRKAA1/RGN	11
BP	GO:0006692	prostanoid metabolic process	6/455	49/18723	0.00115041	0.0100477	0.00853036	ACOX1/AKR1C4/CBR1/CES2/GSTA1/PTGR1	6
BP	GO:0006693	prostaglandin metabolic process	6/455	49/18723	0.00115041	0.0100477	0.00853036	ACOX1/AKR1C4/CBR1/CES2/GSTA1/PTGR1	6
BP	GO:0001659	temperature homeostasis	12/455	174/18723	0.00115452	0.0100558	0.00853724	ABAT/ABHD6/ACADL/ACADVL/ACOT13/ACSL1/ALDH1A1/CPT2/DECR1/HADH/PCTP/PRKAB2	12
BP	GO:0000272	polysaccharide catabolic process	4/455	20/18723	0.00122407	0.010603	0.00900174	AGL/PHKG2/PYGL/STBD1	4
BP	GO:0009110	vitamin biosynthetic process	4/455	20/18723	0.00122407	0.010603	0.00900174	AKR1A1/CYP3A4/PNPO/RGN	4
BP	GO:0046460	neutral lipid biosynthetic process	6/455	50/18723	0.0012809	0.0110346	0.00936821	ACSL1/GPAM/PCK1/PCK2/PLIN5/RGN	6
BP	GO:0046463	acylglycerol biosynthetic process	6/455	50/18723	0.0012809	0.0110346	0.00936821	ACSL1/GPAM/PCK1/PCK2/PLIN5/RGN	6
BP	GO:0097305	response to alcohol	15/455	253/18723	0.0013939	0.0119754	0.0101669	ABAT/ADH6/AIFM1/AKT1/ALAD/CAT/CES1/CYP8B1/FECH/GOT2/H6PD/MAOB/PRKAA1/SLC10A1/SOD1	15
BP	GO:0033344	cholesterol efflux	7/455	69/18723	0.00140752	0.0120595	0.0102383	ABCA8/ABCG5/ABCG8/APOA5/CES1/PON1/TTC39B	7
BP	GO:0006979	response to oxidative stress	22/455	446/18723	0.00142523	0.0121781	0.010339	ACOX2/AIFM1/AKT1/ALAD/APOD/ARG1/CAT/ETFDH/GNAO1/HAO1/HDAC6/MGST1/MSRA/NDUFA6/NOS3/PPIF/PRKAA1/PRODH/SOD1/SOD3/TAT/TREX1	22
BP	GO:0046434	organophosphate catabolic process	11/455	155/18723	0.0014557	0.0124049	0.0105316	ABHD6/ACAT1/DPYS/GDA/GPD1/MLYCD/PDE2A/PNPLA7/PON1/UPB1/XDH	11
BP	GO:0044273	sulfur compound catabolic process	5/455	35/18723	0.00147478	0.0124717	0.0105882	ACAT1/AGXT/GGT5/MLYCD/TST	5
BP	GO:0045922	negative regulation of fatty acid metabolic process	5/455	35/18723	0.00147478	0.0124717	0.0105882	ACACB/ACADL/ACADVL/AKT1/PLIN5	5
BP	GO:0031998	regulation of fatty acid beta-oxidation	4/455	21/18723	0.00148331	0.0124717	0.0105882	ACACB/AKT1/MLYCD/PLIN5	4
BP	GO:0044241	lipid digestion	4/455	21/18723	0.00148331	0.0124717	0.0105882	ABCG5/ABCG8/APOA5/CYP8B1	4
BP	GO:0098856	intestinal lipid absorption	4/455	21/18723	0.00148331	0.0124717	0.0105882	ABCG5/ABCG8/APOA5/CYP8B1	4
BP	GO:0009750	response to fructose	3/455	10/18723	0.00150638	0.0125984	0.0106959	GCKR/KHK/PCK1	3
BP	GO:0015911	long-chain fatty acid import across plasma membrane	3/455	10/18723	0.00150638	0.0125984	0.0106959	ACSL1/AKT1/SLC27A5	3
BP	GO:0019400	alditol metabolic process	4/455	22/18723	0.00177847	0.0148347	0.0125944	COQ3/PCK1/PCK2/SORD	4
BP	GO:0045471	response to ethanol	10/455	137/18723	0.00191715	0.0159493	0.0135407	ABAT/ADH6/ALAD/CAT/FECH/GOT2/MAOB/PRKAA1/SLC10A1/SOD1	10
BP	GO:0009166	nucleotide catabolic process	7/455	73/18723	0.00195665	0.0162351	0.0137833	ACAT1/DPYS/GDA/MLYCD/PDE2A/UPB1/XDH	7
BP	GO:0010269	response to selenium ion	3/455	11/18723	0.00203408	0.0166151	0.014106	ALAD/ARG1/MAOB	3
BP	GO:0033197	response to vitamin E	3/455	11/18723	0.00203408	0.0166151	0.014106	ALAD/ARG1/CAT	3
BP	GO:0042167	heme catabolic process	3/455	11/18723	0.00203408	0.0166151	0.014106	SLCO1B1/SLCO2B1/UGT1A4	3
BP	GO:0046149	pigment catabolic process	3/455	11/18723	0.00203408	0.0166151	0.014106	SLCO1B1/SLCO2B1/UGT1A4	3
BP	GO:0052646	alditol phosphate metabolic process	3/455	11/18723	0.00203408	0.0166151	0.014106	ABHD6/GPAM/GPD1	3
BP	GO:0052697	xenobiotic glucuronidation	3/455	11/18723	0.00203408	0.0166151	0.014106	UGT1A3/UGT1A4/UGT1A9	3
BP	GO:0006541	glutamine metabolic process	4/455	23/18723	0.00211199	0.0171185	0.0145333	CPS1/GLS2/GLYATL1/NIT2	4
BP	GO:0009162	deoxyribonucleoside monophosphate metabolic process	4/455	23/18723	0.00211199	0.0171185	0.0145333	DPYS/GDA/UPB1/XDH	4
BP	GO:0090208	positive regulation of triglyceride metabolic process	4/455	23/18723	0.00211199	0.0171185	0.0145333	AADAC/APOA5/PLIN5/RGN	4
BP	GO:0045913	positive regulation of carbohydrate metabolic process	7/455	75/18723	0.00228695	0.0184891	0.0156969	AKT1/GCK/GPD1/GPT/PHKG2/PRKAA1/RGN	7
BP	GO:0042632	cholesterol homeostasis	8/455	96/18723	0.00234667	0.0188751	0.0160247	ABCG5/ABCG8/ACSM3/APOA5/CES1/CYP7B1/EPHX2/TTC39B	8
BP	GO:1901655	cellular response to ketone	8/455	96/18723	0.00234667	0.0188751	0.0160247	AIFM1/AKT1/ARG1/ASS1/FECH/PCK1/PCK2/PRKAA1	8
BP	GO:0009123	nucleoside monophosphate metabolic process	7/455	76/18723	0.00246742	0.0197456	0.0167637	ADK/AK2/AK3/DPYS/GDA/UPB1/XDH	7
BP	GO:2000379	positive regulation of reactive oxygen species metabolic process	7/455	76/18723	0.00246742	0.0197456	0.0167637	CBR1/DCXR/DHRS4/NNT/NQO2/SOD1/XDH	7
BP	GO:0051923	sulfation	4/455	24/18723	0.00248629	0.0198463	0.0168491	SULT1A1/SULT1A2/SULT1B1/SULT2A1	4
BP	GO:0055092	sterol homeostasis	8/455	97/18723	0.00250461	0.019942	0.0169304	ABCG5/ABCG8/ACSM3/APOA5/CES1/CYP7B1/EPHX2/TTC39B	8
BP	GO:0006534	cysteine metabolic process	3/455	12/18723	0.00266346	0.0209424	0.0177797	AGXT/CTH/TST	3
BP	GO:0006563	L-serine metabolic process	3/455	12/18723	0.00266346	0.0209424	0.0177797	SDS/SHMT1/SHMT2	3
BP	GO:0006787	porphyrin-containing compound catabolic process	3/455	12/18723	0.00266346	0.0209424	0.0177797	SLCO1B1/SLCO2B1/UGT1A4	3
BP	GO:0009086	methionine biosynthetic process	3/455	12/18723	0.00266346	0.0209424	0.0177797	BHMT/BHMT2/MTHFD1	3
BP	GO:0033015	tetrapyrrole catabolic process	3/455	12/18723	0.00266346	0.0209424	0.0177797	SLCO1B1/SLCO2B1/UGT1A4	3
BP	GO:0009394	2'-deoxyribonucleotide metabolic process	5/455	40/18723	0.00270672	0.0211769	0.0179788	ADK/DPYS/GDA/UPB1/XDH	5
BP	GO:0070266	necroptotic process	5/455	40/18723	0.00270672	0.0211769	0.0179788	BOK/FAS/PPIF/PYGL/TLR3	5
BP	GO:0106106	cold-induced thermogenesis	10/455	144/18723	0.00276366	0.0215156	0.0182664	ABHD6/ACADL/ACOT13/ACSL1/ALDH1A1/CPT2/DECR1/HADH/PCTP/PRKAB2	10
BP	GO:0120161	regulation of cold-induced thermogenesis	10/455	144/18723	0.00276366	0.0215156	0.0182664	ABHD6/ACADL/ACOT13/ACSL1/ALDH1A1/CPT2/DECR1/HADH/PCTP/PRKAB2	10
BP	GO:1901654	response to ketone	12/455	194/18723	0.00288004	0.0223664	0.0189887	ABCB4/ABHD2/AIFM1/AKT1/ARG1/ASS1/CPS1/FECH/MAOB/PCK1/PCK2/PRKAA1	12
BP	GO:0046835	carbohydrate phosphorylation	4/455	25/18723	0.00290374	0.0224399	0.0190511	FGGY/GCK/KHK/PFKFB1	4
BP	GO:0050995	negative regulation of lipid catabolic process	4/455	25/18723	0.00290374	0.0224399	0.0190511	ACACB/AKT1/PLIN5/PRKAA1	4
BP	GO:0043434	response to peptide hormone	20/455	414/18723	0.0029272	0.0225659	0.0191581	AKT1/ARG1/ASS1/CAT/CPS1/ECHDC3/GCK/GOT2/GPT/GRB14/HADH/HADHA/KHK/OTC/PCK1/PCK2/PFKFB1/PRKAA1/QDPR/TNS2	20
BP	GO:0009167	purine ribonucleoside monophosphate metabolic process	5/455	41/18723	0.00302215	0.0231283	0.0196355	ADK/AK2/AK3/GDA/XDH	5
BP	GO:0010907	positive regulation of glucose metabolic process	5/455	41/18723	0.00302215	0.0231283	0.0196355	AKT1/GCK/GPT/PHKG2/RGN	5
BP	GO:0050892	intestinal absorption	5/455	41/18723	0.00302215	0.0231283	0.0196355	ABCG5/ABCG8/ACO1/APOA5/CYP8B1	5
BP	GO:0000302	response to reactive oxygen species	13/455	222/18723	0.00315496	0.0240862	0.0204487	AIFM1/AKT1/APOD/ARG1/CAT/GNAO1/HDAC6/NOS3/PPIF/PRKAA1/SOD1/SOD3/TREX1	13
BP	GO:0098869	cellular oxidant detoxification	8/455	101/18723	0.00322123	0.0245327	0.0208279	CAT/GSTA1/GSTZ1/MGST1/NNT/NOS3/SOD1/SOD3	8
BP	GO:0042594	response to starvation	12/455	197/18723	0.00326295	0.0247906	0.0210468	ACADM/ACAT1/CPS1/FAS/GPT/HMGCL/PCK1/PCK2/PFKFB1/PRKAA1/PRKAG1/PRKAG2	12
BP	GO:0009154	purine ribonucleotide catabolic process	5/455	42/18723	0.00336327	0.0251007	0.0213101	ACAT1/GDA/MLYCD/PDE2A/XDH	5
BP	GO:0019692	deoxyribose phosphate metabolic process	5/455	42/18723	0.00336327	0.0251007	0.0213101	ADK/DPYS/GDA/UPB1/XDH	5
BP	GO:0055090	acylglycerol homeostasis	5/455	42/18723	0.00336327	0.0251007	0.0213101	ABCG5/ABCG8/ACSM2A/APOA5/GCKR	5
BP	GO:0070328	triglyceride homeostasis	5/455	42/18723	0.00336327	0.0251007	0.0213101	ABCG5/ABCG8/ACSM2A/APOA5/GCKR	5
BP	GO:0009164	nucleoside catabolic process	4/455	26/18723	0.00336668	0.0251007	0.0213101	CDA/GDA/UPB1/XDH	4
BP	GO:0042278	purine nucleoside metabolic process	4/455	26/18723	0.00336668	0.0251007	0.0213101	ADK/GDA/GNMT/XDH	4
BP	GO:0043094	cellular metabolic compound salvage	4/455	26/18723	0.00336668	0.0251007	0.0213101	ADK/BHMT/BHMT2/CDA	4
BP	GO:0014074	response to purine-containing compound	10/455	148/18723	0.00336746	0.0251007	0.0213101	AGXT/ASS1/CPS1/GPD1/PCK1/PDE2A/PFKFB1/PRKAA1/SLC6A1/SOD1	10
BP	GO:0007494	midgut development	3/455	13/18723	0.00340048	0.0252276	0.0214178	ASS1/CPS1/OTC	3
BP	GO:0019336	phenol-containing compound catabolic process	3/455	13/18723	0.00340048	0.0252276	0.0214178	FAH/MAOA/MAOB	3
BP	GO:0045833	negative regulation of lipid metabolic process	8/455	102/18723	0.00342307	0.0253355	0.0215094	ACACB/ACADL/ACADVL/AKT1/APOD/PLIN5/PRKAA1/SOD1	8
BP	GO:1905039	carboxylic acid transmembrane transport	10/455	149/18723	0.00353368	0.0260756	0.0221378	ACSL1/AKT1/CPT2/MPC1/MPC2/SLC25A11/SLC25A15/SLC25A20/SLC27A5/SLC38A4	10
BP	GO:0046209	nitric oxide metabolic process	7/455	81/18723	0.00353961	0.0260756	0.0221378	AGXT2/AKT1/ASS1/CPS1/DDAH1/NOS3/RGN	7
BP	GO:0071384	cellular response to corticosteroid stimulus	6/455	61/18723	0.00357896	0.0263041	0.0223317	AIFM1/ARG1/ASS1/FECH/PCK1/PCK2	6
BP	GO:1903825	organic acid transmembrane transport	10/455	150/18723	0.00370635	0.027177	0.0230728	ACSL1/AKT1/CPT2/MPC1/MPC2/SLC25A11/SLC25A15/SLC25A20/SLC27A5/SLC38A4	10
BP	GO:1903793	positive regulation of anion transport	5/455	43/18723	0.00373121	0.0272958	0.0231737	ABAT/CYP4A11/CYP4F2/KMO/SLC6A1	5
BP	GO:0046889	positive regulation of lipid biosynthetic process	7/455	82/18723	0.00379099	0.0276689	0.0234904	ABHD6/AKT1/APOA5/HSD17B13/PLIN5/PRKAA1/RGN	7
BP	GO:0014850	response to muscle activity	4/455	27/18723	0.00387737	0.0281445	0.0238942	ABCG5/ABCG8/GOT2/TNS2	4
BP	GO:0009116	nucleoside metabolic process	6/455	62/18723	0.00388293	0.0281445	0.0238942	ADK/CDA/GDA/GNMT/UPB1/XDH	6
BP	GO:0046148	pigment biosynthetic process	6/455	62/18723	0.00388293	0.0281445	0.0238942	ALAD/DDT/FECH/PGRMC1/SHMT1/SHMT2	6
BP	GO:1901292	nucleoside phosphate catabolic process	7/455	83/18723	0.00405569	0.0293294	0.0249001	ACAT1/DPYS/GDA/MLYCD/PDE2A/UPB1/XDH	7
BP	GO:0009126	purine nucleoside monophosphate metabolic process	5/455	44/18723	0.00412712	0.0297096	0.0252229	ADK/AK2/AK3/GDA/XDH	5
BP	GO:0009262	deoxyribonucleotide metabolic process	5/455	44/18723	0.00412712	0.0297096	0.0252229	ADK/DPYS/GDA/UPB1/XDH	5
BP	GO:0006521	regulation of cellular amino acid metabolic process	3/455	14/18723	0.00425046	0.0302522	0.0256836	ACMSD/BCKDK/BHMT	3
BP	GO:0010896	regulation of triglyceride catabolic process	3/455	14/18723	0.00425046	0.0302522	0.0256836	AADAC/APOA5/PLIN5	3
BP	GO:0015812	gamma-aminobutyric acid transport	3/455	14/18723	0.00425046	0.0302522	0.0256836	ABAT/APBA1/SLC6A1	3
BP	GO:0046462	monoacylglycerol metabolic process	3/455	14/18723	0.00425046	0.0302522	0.0256836	ABHD6/FAAH/MGLL	3
BP	GO:0046655	folic acid metabolic process	3/455	14/18723	0.00425046	0.0302522	0.0256836	MTHFS/SHMT1/SHMT2	3
BP	GO:0032496	response to lipopolysaccharide	17/455	343/18723	0.0045464	0.032222	0.0273559	ADH5/AKT1/ALAD/ALPL/ARG1/ASS1/CPS1/CYP1A2/GGT5/GNG12/KMO/MAOB/MGST1/NOS3/PALM3/PCK1/PCK2	17
BP	GO:0006749	glutathione metabolic process	6/455	64/18723	0.00454767	0.032222	0.0273559	GGT5/GSTA1/GSTA2/GSTZ1/HAGH/SOD1	6
BP	GO:0034614	cellular response to reactive oxygen species	10/455	155/18723	0.00467252	0.0330324	0.0280439	AIFM1/AKT1/ARG1/HDAC6/NOS3/PPIF/PRKAA1/SOD1/SOD3/TREX1	10
BP	GO:0015909	long-chain fatty acid transport	6/455	65/18723	0.00490979	0.0346321	0.0294021	ACSL1/AKT1/CPT2/SLC25A20/SLC27A2/SLC27A5	6
BP	GO:0006195	purine nucleotide catabolic process	5/455	46/18723	0.00500735	0.0352415	0.0299194	ACAT1/GDA/MLYCD/PDE2A/XDH	5
BP	GO:0006734	NADH metabolic process	4/455	29/18723	0.00505085	0.0354684	0.0301121	ALDOB/GCK/GPD1/PCK2	4
BP	GO:1990845	adaptive thermogenesis	10/455	157/18723	0.00511031	0.0358063	0.0303989	ABHD6/ACADL/ACOT13/ACSL1/ALDH1A1/CPT2/DECR1/HADH/PCTP/PRKAB2	10
BP	GO:0048732	gland development	20/455	436/18723	0.00519376	0.0363102	0.0308268	ACADM/ACAT1/AKT1/ARF6/ARG1/ASS1/BAAT/CPS1/CYP7B1/ESRP2/GOT2/HMGCL/LIMS2/OTC/PCK1/PCK2/QDPR/RGN/SOD1/XDH	20
BP	GO:1905953	negative regulation of lipid localization	6/455	66/18723	0.00529265	0.0369197	0.0313442	ABCG5/ABCG8/AKT1/CES1/CYP4F2/TTC39B	6
BP	GO:0097300	programmed necrotic cell death	5/455	47/18723	0.00549393	0.0382392	0.0324644	BOK/FAS/PPIF/PYGL/TLR3	5
BP	GO:0009264	deoxyribonucleotide catabolic process	4/455	30/18723	0.00571787	0.0397103	0.0337133	DPYS/GDA/UPB1/XDH	4
BP	GO:0006111	regulation of gluconeogenesis	5/455	48/18723	0.00601295	0.0416678	0.0353752	ACADM/FBP1/GCK/GNMT/GPT	5
BP	GO:0042574	retinal metabolic process	3/455	16/18723	0.00630773	0.0435192	0.036947	ALDH8A1/BCO2/RDH11	3
BP	GO:0070365	hepatocyte differentiation	3/455	16/18723	0.00630773	0.0435192	0.036947	CPS1/PCK1/PCK2	3
BP	GO:0034656	nucleobase-containing small molecule catabolic process	4/455	31/18723	0.00644113	0.0442459	0.037564	CDA/GDA/UPB1/XDH	4
BP	GO:0046386	deoxyribose phosphate catabolic process	4/455	31/18723	0.00644113	0.0442459	0.037564	DPYS/GDA/UPB1/XDH	4
BP	GO:0019751	polyol metabolic process	8/455	114/18723	0.00668843	0.0458448	0.0389214	COQ3/CYP3A4/NAAA/PCBD1/PCK1/PCK2/QDPR/SORD	8
BP	GO:2000191	regulation of fatty acid transport	4/455	32/18723	0.00722256	0.0493985	0.0419385	ACSL1/AKT1/CYP4A11/CYP4F2	4
CC	GO:0005759	mitochondrial matrix	89/464	480/19550	7.99e-54	2.39e-51	2.1e-51	AADAT/AASS/ABAT/ACAA2/ACADL/ACADM/ACADS/ACADVL/ACAT1/ACOT13/ACSF3/ACSM2A/ACSM2B/ACSM3/ACSM5/ACSS2/ACSS3/ADHFE1/AGXT/AGXT2/AK3/ALDH2/ALDH4A1/ALDH5A1/ALDH6A1/ALDH7A1/BCKDHA/BCKDHB/BCKDK/BCO2/BDH1/CA5A/CBR4/COQ3/CPS1/DBT/DECR1/DHTKD1/DMGDH/ECHS1/ECI1/ETFB/ETFDH/ETNPPL/FDXR/FECH/GCDH/GLS2/GLYAT/GOT2/GSTZ1/HADH/HADHA/HAGH/HIBADH/HIBCH/HMGCL/HMGCS2/HSD17B10/HSD17B8/IVD/MCCC1/MCCC2/MCEE/MLYCD/MMAA/MTHFS…	89
CC	GO:0005777	peroxisome	30/464	142/19550	3.21e-20	3.2e-18	2.82e-18	ACAA1/ACAD11/ACOX1/ACOX2/ACSL1/AGXT/BAAT/CAT/CRYM/DAO/DHRS4/ECI2/EHHADH/EPHX2/GRHPR/HAO1/HAO2/HMGCL/ISOC1/MGST1/MLYCD/PECR/PEX11G/PIPOX/PXMP2/RIDA/SCP2/SLC27A2/SOD1/XDH	30
CC	GO:0042579	microbody	30/464	142/19550	3.21e-20	3.2e-18	2.82e-18	ACAA1/ACAD11/ACOX1/ACOX2/ACSL1/AGXT/BAAT/CAT/CRYM/DAO/DHRS4/ECI2/EHHADH/EPHX2/GRHPR/HAO1/HAO2/HMGCL/ISOC1/MGST1/MLYCD/PECR/PEX11G/PIPOX/PXMP2/RIDA/SCP2/SLC27A2/SOD1/XDH	30
CC	GO:0005782	peroxisomal matrix	19/464	51/19550	2.26e-18	1.35e-16	1.19e-16	ACAA1/ACOX1/ACOX2/AGXT/BAAT/CAT/CRYM/DAO/DHRS4/ECI2/EHHADH/EPHX2/GRHPR/HAO1/HAO2/HMGCL/MLYCD/PIPOX/SCP2	19
CC	GO:0031907	microbody lumen	19/464	51/19550	2.26e-18	1.35e-16	1.19e-16	ACAA1/ACOX1/ACOX2/AGXT/BAAT/CAT/CRYM/DAO/DHRS4/ECI2/EHHADH/EPHX2/GRHPR/HAO1/HAO2/HMGCL/MLYCD/PIPOX/SCP2	19
CC	GO:0005743	mitochondrial inner membrane	45/464	495/19550	1.13e-14	5.62e-13	4.95e-13	ACAD11/ACADVL/AIFM1/ATP5MG/BDH1/BOK/CHDH/COQ3/COQ9/COX5A/COX7B/CPS1/CPT2/ETFDH/FDXR/FECH/GOT2/HADHA/L2HGDH/LDHD/MPC1/MPC2/NDUFA11/NDUFA4/NDUFA6/NDUFB1/NDUFC2/NDUFS1/NDUFV1/NDUFV2/NNT/OTC/PDE2A/PRODH/PRODH2/SDHA/SDHB/SDHC/SFXN5/SHMT2/SLC25A11/SLC25A15/SLC25A16/SLC25A20/SLC25A42	45
CC	GO:1990204	oxidoreductase complex	20/464	112/19550	1.87e-12	7.98e-11	7.02e-11	BCKDHA/BCKDHB/BCKDK/CBR4/DBT/GMPR/GPD1/HSD17B8/NDUFA11/NDUFA4/NDUFA6/NDUFB1/NDUFC2/NDUFS1/NDUFV1/NDUFV2/OGDHL/SDHA/SDHB/SDHC	20
CC	GO:0045239	tricarboxylic acid cycle enzyme complex	7/464	13/19550	6.15e-09	2.3e-07	2.02e-07	BCKDHA/BCKDHB/BCKDK/DBT/OGDHL/SUCLG1/SUCLG2	7
CC	GO:0005746	mitochondrial respirasome	14/464	89/19550	2.23e-08	7.39e-07	6.51e-07	COX5A/COX7B/NDUFA11/NDUFA4/NDUFA6/NDUFB1/NDUFC2/NDUFS1/NDUFV1/NDUFV2/NNT/SDHA/SDHB/SDHC	14
CC	GO:0070469	respirasome	14/464	100/19550	1.02e-07	3.04e-06	2.67e-06	COX5A/COX7B/NDUFA11/NDUFA4/NDUFA6/NDUFB1/NDUFC2/NDUFS1/NDUFV1/NDUFV2/NNT/SDHA/SDHB/SDHC	14
CC	GO:0098798	mitochondrial protein-containing complex	23/464	268/19550	1.21e-07	3.28e-06	2.89e-06	ATP5MG/BCKDHA/BCKDHB/BCKDK/COX5A/DBT/HADHA/HSD17B10/MCCC1/MCCC2/NDUFA11/NDUFA4/NDUFA6/NDUFB1/NDUFC2/NDUFS1/NDUFV1/NDUFV2/PPIF/SDHA/SDHB/SDHC/SUCLG2	23
CC	GO:0098803	respiratory chain complex	13/464	90/19550	2e-07	4.98e-06	4.39e-06	COX5A/COX7B/NDUFA11/NDUFA4/NDUFA6/NDUFB1/NDUFC2/NDUFS1/NDUFV1/NDUFV2/SDHA/SDHB/SDHC	13
CC	GO:0005778	peroxisomal membrane	10/464	65/19550	2.87e-06	6.12e-05	5.39e-05	ACOX1/ACSL1/CAT/DAO/DHRS4/MGST1/PECR/PEX11G/PXMP2/SLC27A2	10
CC	GO:0031903	microbody membrane	10/464	65/19550	2.87e-06	6.12e-05	5.39e-05	ACOX1/ACSL1/CAT/DAO/DHRS4/MGST1/PECR/PEX11G/PXMP2/SLC27A2	10
CC	GO:0005747	mitochondrial respiratory chain complex I	8/464	48/19550	1.55e-05	0.000273375	0.000240605	NDUFA11/NDUFA4/NDUFA6/NDUFB1/NDUFC2/NDUFS1/NDUFV1/NDUFV2	8
CC	GO:0030964	NADH dehydrogenase complex	8/464	48/19550	1.55e-05	0.000273375	0.000240605	NDUFA11/NDUFA4/NDUFA6/NDUFB1/NDUFC2/NDUFS1/NDUFV1/NDUFV2	8
CC	GO:0045271	respiratory chain complex I	8/464	48/19550	1.55e-05	0.000273375	0.000240605	NDUFA11/NDUFA4/NDUFA6/NDUFB1/NDUFC2/NDUFS1/NDUFV1/NDUFV2	8
CC	GO:0098800	inner mitochondrial membrane protein complex	13/464	147/19550	4.98e-05	0.000827233	0.00072807	ATP5MG/COX5A/NDUFA11/NDUFA4/NDUFA6/NDUFB1/NDUFC2/NDUFS1/NDUFV1/NDUFV2/SDHA/SDHB/SDHC	13
CC	GO:0005741	mitochondrial outer membrane	15/464	205/19550	0.000119489	0.00188037	0.00165497	ACACB/ACSL1/ARG1/ASS1/BOK/CYB5A/DAO/GPAM/HINT2/KMO/MAOA/MAOB/MGST1/PDE2A/PGRMC1	15
CC	GO:0031968	organelle outer membrane	16/464	230/19550	0.000129316	0.00193327	0.00170152	ACACB/ACSL1/ARG1/ASS1/BOK/CYB5A/DAO/GPAM/HINT2/KMO/MAOA/MAOB/MGST1/PDE2A/PGRMC1/RETSAT	16
CC	GO:0019867	outer membrane	16/464	232/19550	0.00014293	0.00203505	0.0017911	ACACB/ACSL1/ARG1/ASS1/BOK/CYB5A/DAO/GPAM/HINT2/KMO/MAOA/MAOB/MGST1/PDE2A/PGRMC1/RETSAT	16
CC	GO:0009295	nucleoid	6/464	44/19550	0.000568684	0.00739289	0.00650668	ACADVL/CPS1/DBT/HADHA/HSD17B10/SHMT2	6
CC	GO:0042645	mitochondrial nucleoid	6/464	44/19550	0.000568684	0.00739289	0.00650668	ACADVL/CPS1/DBT/HADHA/HSD17B10/SHMT2	6
CC	GO:0005758	mitochondrial intermembrane space	8/464	86/19550	0.000997154	0.0124229	0.0109337	AIFM1/AK2/ALPL/CAT/NDUFS1/SHMT2/SOD1/SUOX	8
CC	GO:0031970	organelle envelope lumen	8/464	96/19550	0.00203002	0.024279	0.0213686	AIFM1/AK2/ALPL/CAT/NDUFS1/SHMT2/SOD1/SUOX	8
MF	GO:0016614	oxidoreductase activity, acting on CH-OH group of donors	43/464	136/18368	1.8e-35	1.03e-32	7.17e-33	ADH1A/ADH1B/ADH1C/ADH4/ADH5/ADH6/ADHFE1/AKR1A1/AKR1C4/AKR1D1/AKR7A2/AKR7A3/BDH1/BDH2/CBR1/CBR4/CHDH/CRYL1/CYP4F2/CYP4F3/DCXR/DHRS4/EHHADH/GPD1/GRHPR/H6PD/HADH/HADHA/HAO1/HAO2/HIBADH/HSD11B1/HSD17B10/HSD17B13/HSD17B6/HSD17B8/L2HGDH/LDHD/PTGR1/RDH11/RDH16/RDH5/SORD	43
MF	GO:0016616	oxidoreductase activity, acting on the CH-OH group of donors, NAD or NADP as acceptor	37/464	124/18368	1.3e-29	3.71e-27	2.59e-27	ADH1A/ADH1B/ADH1C/ADH4/ADH5/ADH6/ADHFE1/AKR1A1/AKR1C4/AKR1D1/AKR7A2/AKR7A3/BDH1/BDH2/CBR1/CBR4/CRYL1/DCXR/DHRS4/EHHADH/GPD1/GRHPR/H6PD/HADH/HADHA/HIBADH/HSD11B1/HSD17B10/HSD17B13/HSD17B6/HSD17B8/LDHD/PTGR1/RDH11/RDH16/RDH5/SORD	37
MF	GO:0050660	flavin adenine dinucleotide binding	29/464	85/18368	2.4e-25	4.57e-23	3.19e-23	ACAD11/ACADL/ACADM/ACADS/ACADVL/ACOX1/ACOX2/AIFM1/AOX1/CHDH/CYB5R2/DAO/ETFDH/FMO3/FMO4/FMO5/GCDH/IVD/KMO/LDHD/MAOA/MAOB/NOS3/NQO2/PRODH/PRODH2/SDHA/STEAP4/XDH	29
MF	GO:0016829	lyase activity	39/464	196/18368	5.79e-24	8.28e-22	5.78e-22	ACMSD/ACO1/ALAD/ALDOB/ASL/BCKDHA/CA5A/CLYBL/CTH/CYP1A2/DDT/ECHDC1/ECHDC2/ECHDC3/ECHS1/ECI1/EHHADH/ENO3/ETNPPL/FAHD2A/FECH/FTCD/GGACT/HADHA/HMGCL/KYAT1/KYAT3/MLYCD/MOCOS/NAXD/PCBD1/PCK1/PCK2/PHYKPL/SDS/SDSL/SHMT1/SHMT2/UROC1	39
MF	GO:0009055	electron transfer activity	31/464	126/18368	3.4e-22	3.89e-20	2.72e-20	ADH5/AKR1A1/AKR1C4/AKR7A2/AKR7A3/ALDH2/ALDH4A1/COX5A/COX7B/CYB5A/CYP1A2/DMGDH/ETFB/ETFDH/HAAO/HSD17B6/MAOB/NDUFA4/NDUFA6/NDUFB1/NDUFC2/NDUFS1/NDUFV1/NDUFV2/NQO2/QDPR/RDH16/SDHA/SDHB/SDHC/STEAP4	31
MF	GO:0019842	vitamin binding	33/464	148/18368	4.32e-22	4.12e-20	2.87e-20	AADAT/ABAT/ACACB/ADH4/AGXT/AGXT2/CTH/DHTKD1/ETNPPL/FTCD/GNMT/GOT2/GPT/KYAT1/KYAT3/MCCC1/MOCOS/MTHFS/OGDHL/PC/PCCA/PHYKPL/PNPO/PYGL/RBP5/SDS/SDSL/SEC14L2/SHMT1/SHMT2/TAT/THNSL2/TTPA	33
MF	GO:0030170	pyridoxal phosphate binding	20/464	55/18368	1.67e-18	1.36e-16	9.51e-17	AADAT/ABAT/AGXT/AGXT2/CTH/ETNPPL/GOT2/GPT/KYAT1/KYAT3/MOCOS/PHYKPL/PNPO/PYGL/SDS/SDSL/SHMT1/SHMT2/TAT/THNSL2	20
MF	GO:0070279	vitamin B6 binding	20/464	56/18368	2.53e-18	1.81e-16	1.26e-16	AADAT/ABAT/AGXT/AGXT2/CTH/ETNPPL/GOT2/GPT/KYAT1/KYAT3/MOCOS/PHYKPL/PNPO/PYGL/SDS/SDSL/SHMT1/SHMT2/TAT/THNSL2	20
MF	GO:0031406	carboxylic acid binding	30/464	176/18368	9.97e-17	6.34e-15	4.42e-15	ACACB/ACOX1/ACOX2/ADH5/AKR1C4/CPS1/CYP4F11/DBT/FTCD/GNMT/GOT2/GRHPR/GSTA1/HMGCL/MCCC1/MTHFS/NAGS/NOS3/PC/PCCA/PCK1/PYGL/RIDA/SCP2/SHMT1/SHMT2/STARD5/THNSL2/UGT1A3/UGT1A9	30
MF	GO:0016903	oxidoreductase activity, acting on the aldehyde or oxo group of donors	17/464	44/18368	1.9e-16	1.09e-14	7.6e-15	ADH4/ADH5/AKR1C4/ALDH1A1/ALDH2/ALDH4A1/ALDH5A1/ALDH6A1/ALDH7A1/ALDH8A1/ALDH9A1/AOX1/BCKDHA/BCKDHB/DHTKD1/FMO5/OGDHL	17
MF	GO:0016627	oxidoreductase activity, acting on the CH-CH group of donors	19/464	60/18368	2.42e-16	1.26e-14	8.78e-15	ACAA1/ACAD11/ACADL/ACADM/ACADS/ACADVL/ACOX1/ACOX2/AKR1D1/BDH2/DECR1/GCDH/IVD/PECR/PTGR1/RETSAT/SDHA/SDHB/SDHC	19
MF	GO:0004497	monooxygenase activity	23/464	102/18368	6.93e-16	3.3e-14	2.3e-14	AKR1C4/AKR1D1/CYP1A2/CYP2A6/CYP2B6/CYP2C8/CYP2C9/CYP2D6/CYP3A4/CYP4A11/CYP4F11/CYP4F2/CYP4F3/CYP4V2/CYP7B1/CYP8B1/FMO3/FMO4/FMO5/KMO/NOS3/PAH/PCBD1	23
MF	GO:0051287	NAD binding	18/464	56/18368	1.11e-15	4.89e-14	3.41e-14	ADH4/ALDH1A1/ALDH2/AOX1/BDH2/CRYL1/EHHADH/GPD1/GRHPR/HADH/HADHA/HIBADH/HSD17B8/NDUFV1/NNT/NUDT6/QDPR/SORD	18
MF	GO:0016651	oxidoreductase activity, acting on NAD(P)H	21/464	88/18368	3.77e-15	1.54e-13	1.07e-13	ADH4/AIFM1/AKR1C4/CBR1/CBR4/CRYZ/CYB5R2/DCXR/DHRS4/FMO5/GMPR/KMO/NDUFA4/NDUFA6/NDUFB1/NDUFC2/NDUFS1/NDUFV1/NDUFV2/NNT/NQO2	21
MF	GO:0043177	organic acid binding	24/464	135/18368	4.68e-14	1.78e-12	1.24e-12	ACACB/AGXT/ASS1/CPS1/DBT/DDAH1/DPYS/FTCD/GNMT/GOT2/MCCC1/MTHFS/NAGS/NOS3/OTC/PC/PCCA/SCP2/SHMT1/SHMT2/TAT/THNSL2/UGT1A3/UGT1A9	24
MF	GO:0016709	oxidoreductase activity, acting on paired donors, with incorporation or reduction of molecular oxygen, NAD(P)H as one donor, and incorporation of one atom of oxygen	15/464	43/18368	6.89e-14	2.46e-12	1.72e-12	AKR1C4/AKR1D1/CYP2B6/CYP2C9/CYP2D6/CYP3A4/CYP4F11/CYP4F2/CYP7B1/CYP8B1/FMO3/FMO4/FMO5/KMO/NOS3	15
MF	GO:0050661	NADP binding	16/464	53/18368	1.34e-13	4.51e-12	3.14e-12	ASPDH/CAT/CBR4/CRYM/CRYZ/DECR1/FMO3/FMO4/FMO5/GRHPR/H6PD/HIBADH/HSD11B1/NNT/NOS3/QDPR	16
MF	GO:0020037	heme binding	23/464	139/18368	7.71e-13	2.45e-11	1.71e-11	CAT/CYB5A/CYP1A2/CYP2A6/CYP2B6/CYP2C8/CYP2C9/CYP2D6/CYP3A4/CYP4A11/CYP4F11/CYP4F2/CYP4F3/CYP4V2/CYP7B1/CYP8B1/NOS3/PGRMC1/PGRMC2/SDHC/STEAP4/SUOX/THAP4	23
MF	GO:0016705	oxidoreductase activity, acting on paired donors, with incorporation or reduction of molecular oxygen	25/464	170/18368	1.2e-12	3.62e-11	2.52e-11	AKR1C4/AKR1D1/BBOX1/CYP1A2/CYP2A6/CYP2B6/CYP2C8/CYP2C9/CYP2D6/CYP3A4/CYP4A11/CYP4F11/CYP4F2/CYP4F3/CYP4V2/CYP7B1/CYP8B1/FMO3/FMO4/FMO5/KMO/NOS3/PAH/PCBD1/PHYHD1	25
MF	GO:0000062	fatty-acyl-CoA binding	11/464	22/18368	1.31e-12	3.73e-11	2.6e-11	ACADL/ACADVL/ACBD4/ACOT12/ALDH6A1/DBI/ECI2/GCDH/HADHA/HMGCL/SCP2	11
MF	GO:0008483	transaminase activity	11/464	23/18368	2.45e-12	6.22e-11	4.34e-11	AADAT/ABAT/AGXT/AGXT2/ETNPPL/GOT2/GPT/KYAT1/KYAT3/PHYKPL/TAT	11
MF	GO:1901567	fatty acid derivative binding	11/464	23/18368	2.45e-12	6.22e-11	4.34e-11	ACADL/ACADVL/ACBD4/ACOT12/ALDH6A1/DBI/ECI2/GCDH/HADHA/HMGCL/SCP2	11
MF	GO:0033293	monocarboxylic acid binding	17/464	73/18368	2.5e-12	6.22e-11	4.34e-11	ACACB/ACOX1/ACOX2/ADH5/AKR1C4/CYP4F11/DBT/GSTA1/MCCC1/PC/PCCA/PYGL/RIDA/SCP2/STARD5/UGT1A3/UGT1A9	17
MF	GO:0071949	FAD binding	13/464	37/18368	2.96e-12	7.06e-11	4.92e-11	ACOX1/ACOX2/AIFM1/AOX1/CYB5R2/DAO/KMO/LDHD/NQO2/PRODH/PRODH2/STEAP4/XDH	13
MF	GO:0016836	hydro-lyase activity	16/464	64/18368	3.41e-12	7.61e-11	5.31e-11	ACO1/ALAD/CA5A/CYP1A2/ECHDC1/ECHDC2/ECHDC3/ECHS1/ECI1/EHHADH/ENO3/FAHD2A/HADHA/NAXD/PCBD1/UROC1	16
MF	GO:0046906	tetrapyrrole binding	23/464	149/18368	3.46e-12	7.61e-11	5.31e-11	CAT/CYB5A/CYP1A2/CYP2A6/CYP2B6/CYP2C8/CYP2C9/CYP2D6/CYP3A4/CYP4A11/CYP4F11/CYP4F2/CYP4F3/CYP4V2/CYP7B1/CYP8B1/NOS3/PGRMC1/PGRMC2/SDHC/STEAP4/SUOX/THAP4	23
MF	GO:0016769	transferase activity, transferring nitrogenous groups	11/464	24/18368	4.41e-12	9.35e-11	6.52e-11	AADAT/ABAT/AGXT/AGXT2/ETNPPL/GOT2/GPT/KYAT1/KYAT3/PHYKPL/TAT	11
MF	GO:0016878	acid-thiol ligase activity	12/464	31/18368	5.36e-12	1.09e-10	7.63e-11	ACSF3/ACSL1/ACSM2A/ACSM2B/ACSM3/ACSM5/ACSS2/ACSS3/SLC27A2/SLC27A5/SUCLG1/SUCLG2	12
MF	GO:0016810	hydrolase activity, acting on carbon-nitrogen (but not peptide) bonds	21/464	125/18368	5.72e-12	1.13e-10	7.87e-11	ACY1/ACY3/AFMID/AMDHD1/ARG1/ASPA/ASPG/CAT/CDA/DDAH1/DPYS/FAAH/GDA/GLS2/HDAC6/HINT2/MTHFD1/NAAA/NIT2/RIDA/UPB1	21
MF	GO:0018455	alcohol dehydrogenase [NAD(P)+] activity	8/464	10/18368	6.73e-12	1.28e-10	8.94e-11	ADH1A/ADH1B/ADH1C/ADH4/ADH5/ADH6/ADHFE1/DHRS4	8
MF	GO:0016655	oxidoreductase activity, acting on NAD(P)H, quinone or similar compound as acceptor	15/464	57/18368	7.26e-12	1.34e-10	9.34e-11	ADH4/AKR1C4/CBR1/CBR4/CRYZ/DCXR/DHRS4/NDUFA4/NDUFA6/NDUFB1/NDUFC2/NDUFS1/NDUFV1/NDUFV2/NQO2	15
MF	GO:0120227	acyl-CoA binding	11/464	25/18368	7.7e-12	1.38e-10	9.6e-11	ACADL/ACADVL/ACBD4/ACOT12/ALDH6A1/DBI/ECI2/GCDH/HADHA/HMGCL/SCP2	11
MF	GO:0016835	carbon-oxygen lyase activity	17/464	79/18368	9.83e-12	1.7e-10	1.19e-10	ACO1/ALAD/CA5A/CYP1A2/ECHDC1/ECHDC2/ECHDC3/ECHS1/ECI1/EHHADH/ENO3/ETNPPL/FAHD2A/HADHA/NAXD/PCBD1/UROC1	17
MF	GO:0016597	amino acid binding	14/464	52/18368	2.61e-11	4.39e-10	3.06e-10	AGXT/ASS1/CPS1/DDAH1/DPYS/GNMT/GOT2/NAGS/NOS3/OTC/SHMT1/SHMT2/TAT/THNSL2	14
MF	GO:0016874	ligase activity	23/464	165/18368	2.98e-11	4.88e-10	3.4e-10	ACACB/ACSF3/ACSL1/ACSM2A/ACSM2B/ACSM3/ACSM5/ACSS2/ACSS3/ASS1/ATP5MG/CPS1/MCCC1/MCCC2/MTHFD1/MTHFS/PC/PCCA/PCCB/SLC27A2/SLC27A5/SUCLG1/SUCLG2	23
MF	GO:0016645	oxidoreductase activity, acting on the CH-NH group of donors	11/464	29/18368	5.46e-11	8.67e-10	6.05e-10	AASS/ALDH4A1/CRYM/DMGDH/ETFDH/MTHFD1/PIPOX/PRODH/PRODH2/QDPR/SARDH	11
MF	GO:0016712	oxidoreductase activity, acting on paired donors, with incorporation or reduction of molecular oxygen, reduced flavin or flavoprotein as one donor, and incorporation of one atom of oxygen	12/464	40/18368	1.72e-10	2.67e-09	1.86e-09	CYP1A2/CYP2A6/CYP2B6/CYP2C8/CYP2C9/CYP2D6/CYP3A4/CYP4A11/CYP4F11/CYP4F2/CYP4F3/CYP7B1	12
MF	GO:0016877	ligase activity, forming carbon-sulfur bonds	12/464	41/18368	2.38e-10	3.59e-09	2.5e-09	ACSF3/ACSL1/ACSM2A/ACSM2B/ACSM3/ACSM5/ACSS2/ACSS3/SLC27A2/SLC27A5/SUCLG1/SUCLG2	12
MF	GO:0004745	NAD-retinol dehydrogenase activity	9/464	19/18368	2.86e-10	4.2e-09	2.93e-09	ADH1A/ADH1B/ADH1C/ADH4/ADH6/HSD17B6/RDH11/RDH16/RDH5	9
MF	GO:0016408	C-acyltransferase activity	9/464	20/18368	5.09e-10	7.28e-09	5.08e-09	ACAA1/ACAA2/ACAT1/ACSM2A/ACSM2B/ACSM3/ACSM5/HADHA/SCP2	9
MF	GO:0016405	CoA-ligase activity	10/464	27/18368	5.52e-10	7.7e-09	5.37e-09	ACSF3/ACSL1/ACSM2A/ACSM2B/ACSM3/ACSM5/ACSS2/ACSS3/SLC27A2/SLC27A5	10
MF	GO:0004300	enoyl-CoA hydratase activity	7/464	10/18368	7.05e-10	9.61e-09	6.7e-09	ECHDC1/ECHDC2/ECHDC3/ECHS1/ECI1/EHHADH/HADHA	7
MF	GO:0016620	oxidoreductase activity, acting on the aldehyde or oxo group of donors, NAD or NADP as acceptor	11/464	37/18368	1.12e-09	1.49e-08	1.04e-08	ADH4/ADH5/AKR1C4/ALDH1A1/ALDH2/ALDH4A1/ALDH5A1/ALDH6A1/ALDH7A1/ALDH8A1/ALDH9A1	11
MF	GO:0005506	iron ion binding	20/464	151/18368	1.48e-09	1.92e-08	1.34e-08	AOX1/BBOX1/CYP1A2/CYP2A6/CYP2B6/CYP2C8/CYP2C9/CYP2D6/CYP3A4/CYP4A11/CYP4F11/CYP4F2/CYP4F3/CYP4V2/CYP7B1/CYP8B1/FECH/HAAO/PAH/XDH	20
MF	GO:1901681	sulfur compound binding	26/464	265/18368	3.9e-09	4.95e-08	3.45e-08	ACACB/ACADL/ACADVL/ACBD4/ACOT12/ALDH6A1/ANXA6/APOA5/DBI/DBT/DHTKD1/ECI2/GCDH/GNMT/HADHA/HMGCL/MCCC1/MGST1/OGDHL/PC/PCCA/SCP2/SOD3/SULT1A1/SULT2A1/TNXB	26
MF	GO:0003995	acyl-CoA dehydrogenase activity	7/464	12/18368	4.46e-09	5.54e-08	3.86e-08	ACAD11/ACADL/ACADM/ACADS/ACADVL/GCDH/IVD	7
MF	GO:0016830	carbon-carbon lyase activity	12/464	52/18368	4.84e-09	5.89e-08	4.11e-08	ACMSD/ALDOB/BCKDHA/CLYBL/DDT/ECHDC1/HMGCL/MLYCD/PCK1/PCK2/SHMT1/SHMT2	12
MF	GO:0016746	acyltransferase activity	25/464	250/18368	5.29e-09	6.3e-08	4.4e-08	ACAA1/ACAA2/ACAT1/ACSM2A/ACSM2B/ACSM3/ACSM5/AGPAT2/ASPG/BAAT/CBR4/CLYBL/CPT2/DBT/GGT5/GLYAT/GLYATL1/GPAM/HADHA/HMGCS2/NAGS/NAT2/PAFAH2/SAT2/SCP2	25
MF	GO:0016811	hydrolase activity, acting on carbon-nitrogen (but not peptide) bonds, in linear amides	13/464	71/18368	2.21e-08	2.58e-07	1.8e-07	ACY1/ACY3/AFMID/ASPA/ASPG/CAT/FAAH/GLS2/HDAC6/HINT2/NAAA/NIT2/UPB1	13
MF	GO:0008391	arachidonic acid monooxygenase activity	8/464	21/18368	2.38e-08	2.72e-07	1.9e-07	CYP2A6/CYP2B6/CYP2C8/CYP2C9/CYP4A11/CYP4F11/CYP4F2/CYP4F3	8
MF	GO:0052689	carboxylic ester hydrolase activity	18/464	147/18368	3.42e-08	3.83e-07	2.67e-07	AADAC/ABHD15/ABHD2/ABHD6/ACOT12/ASPG/BAAT/CES1/CES2/CES3/FAAH/H6PD/MGLL/PAFAH2/PNPLA7/PON1/PON3/RGN	18
MF	GO:0015645	fatty acid ligase activity	8/464	22/18368	3.66e-08	4.02e-07	2.81e-07	ACSF3/ACSL1/ACSM2A/ACSM2B/ACSM3/ACSM5/SLC27A2/SLC27A5	8
MF	GO:0016747	acyltransferase activity, transferring groups other than amino-acyl groups	22/464	222/18368	5.2e-08	5.62e-07	3.92e-07	ACAA1/ACAA2/ACAT1/ACSM2A/ACSM2B/ACSM3/ACSM5/AGPAT2/ASPG/BAAT/CBR4/CPT2/DBT/GLYAT/GLYATL1/GPAM/HADHA/NAGS/NAT2/PAFAH2/SAT2/SCP2	22
MF	GO:0004030	aldehyde dehydrogenase [NAD(P)+] activity	7/464	16/18368	5.89e-08	6.24e-07	4.35e-07	ADH4/ADH5/ALDH1A1/ALDH2/ALDH4A1/ALDH7A1/ALDH9A1	7
MF	GO:0070330	aromatase activity	8/464	25/18368	1.16e-07	1.18e-06	8.26e-07	CYP1A2/CYP2C8/CYP2C9/CYP3A4/CYP4A11/CYP4F11/CYP4F2/CYP4F3	8
MF	GO:0016229	steroid dehydrogenase activity	9/464	34/18368	1.16e-07	1.18e-06	8.26e-07	AKR1C4/AKR1D1/HSD11B1/HSD17B10/HSD17B13/HSD17B6/HSD17B8/RDH16/RDH5	9
MF	GO:0008395	steroid hydroxylase activity	9/464	38/18368	3.3e-07	3.31e-06	2.31e-06	CYP1A2/CYP2A6/CYP2B6/CYP2C8/CYP2C9/CYP2D6/CYP3A4/CYP7B1/CYP8B1	9
MF	GO:0005319	lipid transporter activity	17/464	154/18368	3.74e-07	3.69e-06	2.57e-06	ABCA6/ABCA8/ABCB4/ABCG5/ABCG8/AKR1C4/APOD/APOL3/ATP11C/PCTP/SLC10A1/SLC27A2/SLC27A5/SLCO1B1/SLCO2B1/STARD5/TTPA	17
MF	GO:0004033	aldo-keto reductase (NADP) activity	8/464	29/18368	4.2e-07	4.07e-06	2.84e-06	ADH4/AKR1A1/AKR1C4/AKR1D1/AKR7A2/AKR7A3/DHRS4/RDH11	8
MF	GO:0008106	alcohol dehydrogenase (NADP+) activity	7/464	22/18368	7.7e-07	7.34e-06	5.12e-06	ADH4/AKR1A1/AKR1C4/AKR1D1/AKR7A2/DHRS4/RDH11	7
MF	GO:0004029	aldehyde dehydrogenase (NAD+) activity	6/464	15/18368	1.04e-06	9.73e-06	6.79e-06	ADH5/ALDH1A1/ALDH2/ALDH4A1/ALDH7A1/ALDH9A1	6
MF	GO:0003955	NAD(P)H dehydrogenase (quinone) activity	9/464	45/18368	1.53e-06	1.41e-05	9.85e-06	CBR4/NDUFA4/NDUFA6/NDUFB1/NDUFC2/NDUFS1/NDUFV1/NDUFV2/NQO2	9
MF	GO:0010181	FMN binding	6/464	16/18368	1.62e-06	1.48e-05	1.03e-05	HAO1/HAO2/IYD/NDUFV1/NOS3/PNPO	6
MF	GO:0047760	butyrate-CoA ligase activity	5/464	10/18368	2.28e-06	2.04e-05	1.42e-05	ACSM2A/ACSM2B/ACSM3/ACSM5/ACSS3	5
MF	GO:0008392	arachidonic acid epoxygenase activity	6/464	17/18368	2.46e-06	2.16e-05	1.51e-05	CYP2A6/CYP2B6/CYP2C8/CYP2C9/CYP4A11/CYP4F2	6
MF	GO:0005504	fatty acid binding	8/464	39/18368	4.83e-06	4.18e-05	2.92e-05	ACOX1/ACOX2/ADH5/CYP4F11/DBT/GSTA1/RIDA/SCP2	8
MF	GO:0004032	alditol:NADP+ 1-oxidoreductase activity	5/464	12/18368	6.89e-06	5.88e-05	4.1e-05	ADH4/AKR1A1/AKR1C4/AKR1D1/AKR7A2	5
MF	GO:0016638	oxidoreductase activity, acting on the CH-NH2 group of donors	6/464	20/18368	7.22e-06	6.07e-05	4.23e-05	AOC3/ASPDH/DAO/MAOA/MAOB/PNPO	6
MF	GO:0051536	iron-sulfur cluster binding	10/464	68/18368	7.53e-06	6.15e-05	4.29e-05	ABAT/ACO1/AOX1/ETFDH/FECH/NDUFS1/NDUFV1/NDUFV2/SDHB/XDH	10
MF	GO:0051540	metal cluster binding	10/464	68/18368	7.53e-06	6.15e-05	4.29e-05	ABAT/ACO1/AOX1/ETFDH/FECH/NDUFS1/NDUFV1/NDUFV2/SDHB/XDH	10
MF	GO:0033764	steroid dehydrogenase activity, acting on the CH-OH group of donors, NAD or NADP as acceptor	7/464	30/18368	7.72e-06	6.22e-05	4.34e-05	AKR1C4/HSD11B1/HSD17B10/HSD17B6/HSD17B8/RDH16/RDH5	7
MF	GO:0016840	carbon-nitrogen lyase activity	5/464	13/18368	1.1e-05	8.71e-05	6.07e-05	ASL/FTCD/GGACT/SDS/SDSL	5
MF	GO:0015453	oxidoreduction-driven active transmembrane transporter activity	10/464	72/18368	1.27e-05	9.94e-05	6.93e-05	COX5A/COX7B/CYB5A/NDUFA4/NDUFA6/NDUFB1/NDUFC2/NDUFS1/NDUFV1/NDUFV2	10
MF	GO:0008028	monocarboxylic acid transmembrane transporter activity	9/464	58/18368	1.38e-05	0.000106354	7.42e-05	AKR1C4/MPC1/MPC2/SLC10A1/SLC27A2/SLC27A5/SLC6A1/SLCO1B1/SLCO2B1	9
MF	GO:0003954	NADH dehydrogenase activity	8/464	45/18368	1.48e-05	0.000111163	7.75e-05	AIFM1/NDUFA4/NDUFA6/NDUFB1/NDUFC2/NDUFS1/NDUFV1/NDUFV2	8
MF	GO:0015399	primary active transmembrane transporter activity	16/464	181/18368	1.5e-05	0.000111163	7.75e-05	ABCA6/ABCA8/ABCB4/ABCC6/ABCG5/ABCG8/COX5A/COX7B/CYB5A/NDUFA4/NDUFA6/NDUFB1/NDUFC2/NDUFS1/NDUFV1/NDUFV2	16
MF	GO:0022804	active transmembrane transporter activity	26/464	406/18368	1.5e-05	0.000111163	7.75e-05	ABCA6/ABCA8/ABCB4/ABCC6/ABCG5/ABCG8/COX5A/COX7B/CYB5A/NDUFA4/NDUFA6/NDUFB1/NDUFC2/NDUFS1/NDUFV1/NDUFV2/SLC10A1/SLC22A1/SLC22A7/SLC25A11/SLC25A16/SLC37A4/SLC38A4/SLC6A1/SLCO1B1/SLCO2B1	26
MF	GO:0016863	intramolecular oxidoreductase activity, transposing C=C bonds	5/464	14/18368	1.67e-05	0.000122406	8.54e-05	DDT/ECI1/ECI2/EHHADH/GSTA1	5
MF	GO:0016831	carboxy-lyase activity	7/464	34/18368	1.87e-05	0.000135314	9.44e-05	ACMSD/BCKDHA/DDT/ECHDC1/MLYCD/PCK1/PCK2	7
MF	GO:0051537	2 iron, 2 sulfur cluster binding	6/464	24/18368	2.3e-05	0.000164436	0.000114688	AOX1/FECH/NDUFS1/NDUFV2/SDHB/XDH	6
MF	GO:0047372	acylglycerol lipase activity	5/464	15/18368	2.45e-05	0.000173145	0.000120762	ABHD15/ABHD2/ABHD6/FAAH/MGLL	5
MF	GO:0016208	AMP binding	5/464	16/18368	3.49e-05	0.000237824	0.000165873	ACSS2/FBP1/PRKAG1/PRKAG2/PYGL	5
MF	GO:0016641	oxidoreductase activity, acting on the CH-NH2 group of donors, oxygen as acceptor	5/464	16/18368	3.49e-05	0.000237824	0.000165873	AOC3/DAO/MAOA/MAOB/PNPO	5
MF	GO:0070402	NADPH binding	5/464	16/18368	3.49e-05	0.000237824	0.000165873	CBR4/CRYZ/DECR1/GRHPR/QDPR	5
MF	GO:0005496	steroid binding	11/464	100/18368	4.45e-05	0.000299394	0.000208815	AKR1D1/ANXA6/APOA5/APOD/CD81/CYP3A4/HSD11B1/PGRMC1/PGRMC2/SCP2/STARD5	11
MF	GO:0047834	D-threo-aldose 1-dehydrogenase activity	5/464	18/18368	6.57e-05	0.000431967	0.00030128	AKR1A1/AKR1C4/AKR1D1/AKR7A2/AKR7A3	5
MF	GO:0048038	quinone binding	5/464	18/18368	6.57e-05	0.000431967	0.00030128	AOC3/CBR4/ETFDH/HSD17B8/SDHB	5
MF	GO:0016634	oxidoreductase activity, acting on the CH-CH group of donors, oxygen as acceptor	4/464	10/18368	7.48e-05	0.000486216	0.000339116	ACAA1/ACADL/ACOX1/ACOX2	4
MF	GO:0008137	NADH dehydrogenase (ubiquinone) activity	7/464	42/18368	7.87e-05	0.000505957	0.000352885	NDUFA4/NDUFA6/NDUFB1/NDUFC2/NDUFS1/NDUFV1/NDUFV2	7
MF	GO:0016646	oxidoreductase activity, acting on the CH-NH group of donors, NAD or NADP as acceptor	5/464	19/18368	8.73e-05	0.000554984	0.000387079	AASS/ALDH4A1/CRYM/MTHFD1/QDPR	5
MF	GO:0033218	amide binding	24/464	400/18368	8.86e-05	0.000556736	0.000388301	ACACB/ACADL/ACADVL/ACBD4/ACOT12/ALDH6A1/APBA1/CAT/DBI/ECI2/FTCD/GCDH/GNMT/HADHA/HMGCL/MCCC1/MGST1/MTHFS/NQO2/PC/PCCA/PGRMC1/PPIF/SCP2	24
MF	GO:0050136	NADH dehydrogenase (quinone) activity	7/464	43/18368	9.2e-05	0.000572046	0.000398979	NDUFA4/NDUFA6/NDUFB1/NDUFC2/NDUFS1/NDUFV1/NDUFV2	7
MF	GO:0030283	testosterone dehydrogenase [NAD(P)] activity	4/464	11/18368	0.000115203	0.000708559	0.000494192	AKR1C4/HSD17B10/HSD17B6/HSD17B8	4
MF	GO:0015020	glucuronosyltransferase activity	6/464	34/18368	0.000185529	0.00112896	0.000787406	UGT1A3/UGT1A4/UGT1A9/UGT2B15/UGT2B4/UGT2B7	6
MF	GO:0046943	carboxylic acid transmembrane transporter activity	13/464	163/18368	0.000261487	0.00157443	0.0010981	AKR1C4/MPC1/MPC2/SFXN5/SLC10A1/SLC25A11/SLC25A15/SLC27A2/SLC27A5/SLC38A4/SLC6A1/SLCO1B1/SLCO2B1	13
MF	GO:0005342	organic acid transmembrane transporter activity	13/464	164/18368	0.000277617	0.00165414	0.00115369	AKR1C4/MPC1/MPC2/SFXN5/SLC10A1/SLC25A11/SLC25A15/SLC27A2/SLC27A5/SLC38A4/SLC6A1/SLCO1B1/SLCO2B1	13
MF	GO:0044594	17-beta-hydroxysteroid dehydrogenase (NAD+) activity	4/464	14/18368	0.000328991	0.00194003	0.00135309	AKR1C4/HSD17B10/HSD17B6/HSD17B8	4
MF	GO:0016289	CoA hydrolase activity	5/464	25/18368	0.000352082	0.00205501	0.00143329	ACAA2/ACOT12/ACOT13/BAAT/HIBCH	5
MF	GO:0048029	monosaccharide binding	8/464	71/18368	0.000412076	0.00238088	0.00166057	ALDOB/COLEC10/ENG/FBP1/FUOM/GCK/PYGL/UGP2	8
MF	GO:0016407	acetyltransferase activity	9/464	91/18368	0.000486034	0.00278012	0.00193902	ACAA1/ACAA2/ACAT1/DBT/HADHA/NAGS/NAT2/PAFAH2/SAT2	9
MF	GO:0070403	NAD+ binding	4/464	16/18368	0.000574636	0.00325437	0.0022698	CRYL1/EHHADH/HADH/HADHA	4
MF	GO:0016853	isomerase activity	12/464	158/18368	0.000692415	0.00385553	0.00268908	DDT/ECI1/ECI2/EHHADH/FUOM/GSTA1/GSTZ1/MCEE/PBLD/PGM1/PPIF/THAP4	12
MF	GO:0016790	thiolester hydrolase activity	6/464	43/18368	0.000694266	0.00385553	0.00268908	ACAA2/ACOT12/ACOT13/BAAT/HAGH/HIBCH	6
MF	GO:0016628	oxidoreductase activity, acting on the CH-CH group of donors, NAD or NADP as acceptor	5/464	29/18368	0.000724197	0.00398308	0.00277804	AKR1D1/BDH2/DECR1/PECR/PTGR1	5
MF	GO:0004303	estradiol 17-beta-dehydrogenase activity	4/464	18/18368	0.000928206	0.00505651	0.00352672	AKR1C4/HSD17B10/HSD17B6/HSD17B8	4
MF	GO:0015485	cholesterol binding	6/464	50/18368	0.00155984	0.00833859	0.00581584	ANXA6/APOA5/APOD/CD81/SCP2/STARD5	6
MF	GO:0140359	ABC-type transporter activity	6/464	50/18368	0.00155984	0.00833859	0.00581584	ABCA6/ABCA8/ABCB4/ABCC6/ABCG5/ABCG8	6
MF	GO:0016782	transferase activity, transferring sulphur-containing groups	7/464	68/18368	0.00161087	0.00853166	0.0059505	ACAA1/MOCOS/SULT1A1/SULT1A2/SULT1B1/SULT2A1/TST	7
MF	GO:0031957	very long-chain fatty acid-CoA ligase activity	3/464	10/18368	0.00168363	0.00881089	0.00614524	ACSF3/SLC27A2/SLC27A5	3
MF	GO:0015125	bile acid transmembrane transporter activity	4/464	21/18368	0.00170981	0.00881089	0.00614524	AKR1C4/SLC10A1/SLCO1B1/SLCO2B1	4
MF	GO:0019200	carbohydrate kinase activity	4/464	21/18368	0.00170981	0.00881089	0.00614524	FGGY/GCK/KHK/PFKFB1	4
MF	GO:0043178	alcohol binding	8/464	89/18368	0.00184498	0.00942259	0.00657188	ADH4/ANXA6/APOA5/APOD/CD81/RBP5/SCP2/STARD5	8
MF	GO:0005536	glucose binding	3/464	11/18368	0.00227179	0.0112997	0.00788107	GCK/PYGL/UGP2	3
MF	GO:0016832	aldehyde-lyase activity	3/464	11/18368	0.00227179	0.0112997	0.00788107	ALDOB/SHMT1/SHMT2	3
MF	GO:0032052	bile acid binding	3/464	11/18368	0.00227179	0.0112997	0.00788107	AKR1C4/PYGL/STARD5	3
MF	GO:0016702	oxidoreductase activity, acting on single donors with incorporation of molecular oxygen, incorporation of two atoms of oxygen	4/464	23/18368	0.0024308	0.0118839	0.00828856	BCO2/HAAO/HGD/HPD	4
MF	GO:0047617	acyl-CoA hydrolase activity	4/464	23/18368	0.0024308	0.0118839	0.00828856	ACAA2/ACOT12/ACOT13/BAAT	4
MF	GO:0016701	oxidoreductase activity, acting on single donors with incorporation of molecular oxygen	4/464	24/18368	0.00285944	0.013861	0.00966752	BCO2/HAAO/HGD/HPD	4
MF	GO:0005542	folic acid binding	3/464	13/18368	0.00379244	0.0180773	0.0126082	FTCD/GNMT/MTHFS	3
MF	GO:0042301	phosphate ion binding	3/464	13/18368	0.00379244	0.0180773	0.0126082	GNG12/OTC/PDE2A	3
MF	GO:0004364	glutathione transferase activity	4/464	26/18368	0.00386614	0.0182763	0.012747	GSTA1/GSTA2/GSTZ1/MGST1	4
MF	GO:0051539	4 iron, 4 sulfur cluster binding	5/464	42/18368	0.00396545	0.0185011	0.0129038	ACO1/ETFDH/NDUFS1/NDUFV1/SDHB	5
MF	GO:0032934	sterol binding	6/464	60/18368	0.00397839	0.0185011	0.0129038	ANXA6/APOA5/APOD/CD81/SCP2/STARD5	6
MF	GO:0102991	myristoyl-CoA hydrolase activity	3/464	14/18368	0.00473702	0.0218514	0.0152405	ACAA2/ACOT13/BAAT	3
MF	GO:0016298	lipase activity	9/464	129/18368	0.00550149	0.0251748	0.0175584	AADAC/ABHD15/ABHD2/ABHD6/ASPG/CES1/FAAH/MGLL/PNPLA7	9
MF	GO:0004467	long-chain fatty acid-CoA ligase activity	3/464	15/18368	0.00581135	0.0257682	0.0179723	ACSL1/SLC27A2/SLC27A5	3
MF	GO:0016846	carbon-sulfur lyase activity	3/464	15/18368	0.00581135	0.0257682	0.0179723	CTH/KYAT1/KYAT3	3
MF	GO:0050664	oxidoreductase activity, acting on NAD(P)H, oxygen as acceptor	3/464	15/18368	0.00581135	0.0257682	0.0179723	AIFM1/FMO5/KMO	3
MF	GO:0051371	muscle alpha-actinin binding	3/464	15/18368	0.00581135	0.0257682	0.0179723	PDLIM2/PDLIM5/SYNPO2	3
MF	GO:0015347	sodium-independent organic anion transmembrane transporter activity	3/464	16/18368	0.00701982	0.0308131	0.0214909	SLC22A7/SLCO1B1/SLCO2B1	3
MF	GO:0016879	ligase activity, forming carbon-nitrogen bonds	5/464	48/18368	0.00705684	0.0308131	0.0214909	ASS1/CPS1/MCCC1/MTHFD1/MTHFS	5
MF	GO:0042910	xenobiotic transmembrane transporter activity	4/464	31/18368	0.00736914	0.0319329	0.022272	ABCA8/ABCB4/ABCC6/SLC22A1	4
MF	GO:0016290	palmitoyl-CoA hydrolase activity	3/464	17/18368	0.00836624	0.0359811	0.0250954	ACAA2/ACOT13/BAAT	3
MF	GO:0016860	intramolecular oxidoreductase activity	5/464	51/18368	0.00910453	0.0388641	0.0271062	DDT/ECI1/ECI2/EHHADH/GSTA1	5
MF	GO:0072341	modified amino acid binding	7/464	93/18368	0.00921263	0.0390343	0.0272248	ANXA6/ANXA9/CPS1/FTCD/GNMT/MGST1/MTHFS	7
MF	GO:0030246	carbohydrate binding	14/464	271/18368	0.00929219	0.0390819	0.027258	AGL/ALDOB/COLEC10/ENG/FBP1/FUOM/GBE1/GCK/GCKR/H6PD/PYGL/SORD/STBD1/UGP2	14
MF	GO:0008194	UDP-glycosyltransferase activity	9/464	143/18368	0.0105366	0.0439924	0.030683	GYG2/GYS2/UGT1A3/UGT1A4/UGT1A9/UGT2B10/UGT2B15/UGT2B4/UGT2B7	9
MF	GO:1901618	organic hydroxy compound transmembrane transporter activity	5/464	53/18368	0.0106771	0.0442557	0.0308666	AKR1C4/SLC10A1/SLC22A1/SLCO1B1/SLCO2B1	5
MF	GO:0004129	cytochrome-c oxidase activity	3/464	19/18368	0.0114854	0.0472635	0.0329644	COX5A/COX7B/CYB5A	3
MF	GO:0016758	hexosyltransferase activity	11/464	197/18368	0.0117146	0.0478626	0.0333823	AGL/GBE1/GYG2/GYS2/PYGL/UGT1A3/UGT1A4/UGT1A9/UGT2B15/UGT2B4/UGT2B7	11

## Sheet: KEGG1
Table S14C KEGG pathways enriched by proteins that are positively correlated with PUS proteins
ID	Description	GeneRatio	BgRatio	pvalue	p.adjust	qvalue	geneID	Count
hsa03030	DNA replication	15/101	36/8115	4.08e-20	4.77e-18	4.42e-18	FEN1/LIG1/MCM2/MCM3/MCM4/MCM5/MCM6/MCM7/PCNA/POLE3/RFC1/RFC2/RFC3/RFC4/RFC5	15
hsa03430	Mismatch repair	9/101	23/8115	3.53e-12	2.07e-10	1.91e-10	LIG1/MSH2/MSH6/PCNA/RFC1/RFC2/RFC3/RFC4/RFC5	9
hsa03420	Nucleotide excision repair	8/101	47/8115	9.17e-08	3.58e-06	3.31e-06	LIG1/PCNA/POLE3/RFC1/RFC2/RFC3/RFC4/RFC5	8
hsa03410	Base excision repair	7/101	33/8115	1.23e-07	3.6e-06	3.33e-06	FEN1/LIG1/LIG3/PARP1/PCNA/POLE3/XRCC1	7
hsa03040	Spliceosome	12/101	147/8115	2.38e-07	5.57e-06	5.16e-06	ALYREF/BUD31/FUS/HNRNPA1/HNRNPU/PRPF6/PUF60/RBMX/SRSF9/THOC1/THOC2/U2AF2	12
hsa04110	Cell cycle	9/101	126/8115	2.47e-05	0.000481766	0.000446441	MAD2L1/MCM2/MCM3/MCM4/MCM5/MCM6/MCM7/PCNA/PRKDC	9
hsa03008	Ribosome biogenesis in eukaryotes	8/101	109/8115	5.87e-05	0.000981921	0.000909922	FBL/GNL2/GNL3/GTPBP4/NAT10/RBM28/RPP40/TCOF1	8
hsa03013	Nucleocytoplasmic transport	7/101	108/8115	0.000374658	0.00547937	0.0050776	ALYREF/KPNA2/NUP153/THOC1/THOC2/THOC5/XPO5	7

## Sheet: KEGG2
Table S14D KEGG pathways enriched by proteins that are negatively correlated with PUS proteins
ID	Description	GeneRatio	BgRatio	pvalue	p.adjust	qvalue	geneID	Count
hsa00280	Valine, leucine and isoleucine degradation	31/333	48/8115	5.79e-32	1.43e-29	1.07e-29	ABAT/ACAA1/ACAA2/ACADM/ACADS/ACAT1/ACSF3/AGXT2/ALDH2/ALDH6A1/ALDH7A1/ALDH9A1/AOX1/BCKDHA/BCKDHB/DBT/ECHS1/EHHADH/HADH/HADHA/HIBADH/HIBCH/HMGCL/HMGCS2/HSD17B10/IVD/MCCC1/MCCC2/MCEE/PCCA/PCCB	31
hsa00071	Fatty acid degradation	26/333	43/8115	7.48e-26	9.24e-24	6.93e-24	ACAA1/ACAA2/ACADL/ACADM/ACADS/ACADVL/ACAT1/ACOX1/ACSL1/ADH1A/ADH1B/ADH1C/ADH4/ADH5/ADH6/ALDH2/ALDH7A1/ALDH9A1/CPT2/ECHS1/ECI1/ECI2/EHHADH/GCDH/HADH/HADHA	26
hsa01200	Carbon metabolism	37/333	115/8115	7.22e-24	5.94e-22	4.46e-22	ACADS/ACAT1/ACO1/ACOX1/ACSS2/ADH5/AGXT/ALDH6A1/ALDOB/CAT/CPS1/ECHS1/ENO3/FBP1/GCK/GLYCTK/GOT2/GPT/H6PD/HAO1/HAO2/HIBCH/MCEE/OGDHL/PC/PCCA/PCCB/RGN/SDHA/SDHB/SDHC/SDS/SDSL/SHMT1/SHMT2/SUCLG1/SUCLG2	37
hsa00640	Propanoate metabolism	21/333	32/8115	3.46e-22	2.08e-20	1.56e-20	ABAT/ACACB/ACADS/ACOX1/ACSS2/ACSS3/ALDH6A1/BCKDHA/BCKDHB/DBT/ECHDC1/ECHS1/EHHADH/HADHA/HIBCH/MCEE/MLYCD/PCCA/PCCB/SUCLG1/SUCLG2	21
hsa00982	Drug metabolism - cytochrome P450	29/333	72/8115	4.22e-22	2.08e-20	1.56e-20	ADH1A/ADH1B/ADH1C/ADH4/ADH5/ADH6/AOX1/CYP1A2/CYP2A6/CYP2B6/CYP2C8/CYP2C9/CYP2D6/CYP3A4/FMO3/FMO4/FMO5/GSTA1/GSTA2/MAOA/MAOB/MGST1/UGT1A3/UGT1A4/UGT1A9/UGT2B10/UGT2B15/UGT2B4/UGT2B7	29
hsa00380	Tryptophan metabolism	23/333	42/8115	1.32e-21	5.42e-20	4.07e-20	AADAT/ACAT1/ACMSD/AFMID/ALDH2/ALDH7A1/ALDH8A1/ALDH9A1/AOX1/CAT/CYP1A2/DHTKD1/ECHS1/EHHADH/GCDH/HAAO/HADH/HADHA/KMO/KYAT1/KYAT3/MAOA/MAOB	23
hsa00830	Retinol metabolism	27/333	68/8115	1.88e-20	6.63e-19	4.97e-19	ADH1A/ADH1B/ADH1C/ADH4/ADH5/ADH6/ALDH1A1/AOX1/CYP1A2/CYP2A6/CYP2B6/CYP2C8/CYP2C9/CYP3A4/DHRS4/HSD17B6/RDH11/RDH16/RDH5/RETSAT/UGT1A3/UGT1A4/UGT1A9/UGT2B10/UGT2B15/UGT2B4/UGT2B7	27
hsa00260	Glycine, serine and threonine metabolism	21/333	40/8115	2.61e-19	8.06e-18	6.04e-18	AGXT/AGXT2/ALDH7A1/AOC3/BHMT/CHDH/CTH/DAO/DMGDH/GAMT/GLYCTK/GNMT/GRHPR/MAOA/MAOB/PIPOX/SARDH/SDS/SDSL/SHMT1/SHMT2	21
hsa00980	Metabolism of xenobiotics by cytochrome P450	27/333	78/8115	1.27e-18	3.5e-17	2.62e-17	ADH1A/ADH1B/ADH1C/ADH4/ADH5/ADH6/AKR7A2/AKR7A3/CBR1/CYP1A2/CYP2A6/CYP2B6/CYP2C9/CYP2D6/CYP3A4/GSTA1/GSTA2/HSD11B1/MGST1/SULT2A1/UGT1A3/UGT1A4/UGT1A9/UGT2B10/UGT2B15/UGT2B4/UGT2B7	27
hsa00620	Pyruvate metabolism	21/333	47/8115	1.92e-17	4.74e-16	3.55e-16	ACACB/ACAT1/ACOT12/ACSS2/ACYP2/ADH1A/ADH1B/ADH1C/ADH4/ADH5/ADH6/AKR1A1/ALDH2/ALDH7A1/ALDH9A1/GRHPR/HAGH/LDHD/PC/PCK1/PCK2	21
hsa00650	Butanoate metabolism	17/333	28/8115	2.53e-17	5.68e-16	4.26e-16	ABAT/ACADS/ACAT1/ACSM2A/ACSM2B/ACSM3/ACSM5/ALDH5A1/BDH1/BDH2/ECHS1/EHHADH/HADH/HADHA/HMGCL/HMGCS2/L2HGDH	17
hsa00410	beta-Alanine metabolism	16/333	31/8115	7.79e-15	1.6e-13	1.2e-13	ABAT/ACADS/ACOX1/ALDH2/ALDH6A1/ALDH7A1/ALDH9A1/AOC3/CNDP2/DPYS/ECHS1/EHHADH/HADHA/HIBCH/MLYCD/UPB1	16
hsa04146	Peroxisome	24/333	82/8115	8.56e-15	1.63e-13	1.22e-13	ACAA1/ACOX1/ACOX2/ACSL1/AGXT/BAAT/CAT/DAO/DHRS4/ECI2/EHHADH/EPHX2/HAO1/HAO2/HMGCL/MLYCD/PECR/PEX11G/PIPOX/PXMP2/SCP2/SLC27A2/SOD1/XDH	24
hsa00630	Glyoxylate and dicarboxylate metabolism	15/333	30/8115	1.02e-13	1.81e-12	1.36e-12	ACAT1/ACO1/ACSS2/AFMID/AGXT/CAT/GLYCTK/GRHPR/HAO1/HAO2/MCEE/PCCA/PCCB/SHMT1/SHMT2	15
hsa00350	Tyrosine metabolism	16/333	36/8115	1.57e-13	2.58e-12	1.94e-12	ADH1A/ADH1B/ADH1C/ADH4/ADH5/ADH6/AOC3/AOX1/FAH/GOT2/GSTZ1/HGD/HPD/MAOA/MAOB/TAT	16
hsa05204	Chemical carcinogenesis - DNA adducts	21/333	69/8115	1.81e-13	2.79e-12	2.09e-12	CBR1/CYP1A2/CYP2A6/CYP2C8/CYP2C9/CYP3A4/GSTA1/GSTA2/HSD11B1/MGST1/NAT2/SULT1A1/SULT1A2/SULT2A1/UGT1A3/UGT1A4/UGT1A9/UGT2B10/UGT2B15/UGT2B4/UGT2B7	21
hsa01240	Biosynthesis of cofactors	29/333	153/8115	2.71e-12	3.94e-11	2.96e-11	AFMID/AK2/AK3/AKR1A1/ALAD/ALDH2/ALPL/ASPDH/COQ3/FECH/HAAO/HPD/HSD17B6/KMO/MTHFD1/NADK2/PNPO/RDH11/RGN/SHMT1/SHMT2/UGP2/UGT1A3/UGT1A4/UGT1A9/UGT2B10/UGT2B15/UGT2B4/UGT2B7	29
hsa01212	Fatty acid metabolism	18/333	57/8115	4.98e-12	6.84e-11	5.13e-11	ACAA1/ACAA2/ACADL/ACADM/ACADS/ACADVL/ACAT1/ACOX1/ACSF3/ACSL1/CBR4/CPT2/ECHS1/EHHADH/HADH/HADHA/HSD17B8/SCP2	18
hsa00330	Arginine and proline metabolism	16/333	51/8115	8.78e-11	1.11e-09	8.35e-10	ALDH2/ALDH4A1/ALDH7A1/ALDH9A1/ARG1/CNDP2/DAO/GAMT/GOT2/LAP3/MAOA/MAOB/NOS3/PRODH/PRODH2/SAT2	16
hsa01230	Biosynthesis of amino acids	19/333	75/8115	9.46e-11	1.11e-09	8.35e-10	ACO1/ACY1/ALDOB/ARG1/ASL/ASS1/CPS1/CTH/ENO3/GOT2/GPT/NAGS/OTC/PAH/PC/SDS/SDSL/SHMT1/SHMT2	19
hsa03320	PPAR signaling pathway	19/333	75/8115	9.46e-11	1.11e-09	8.35e-10	ACAA1/ACADL/ACADM/ACOX1/ACOX2/ACSL1/APOA5/CPT2/CYP8B1/DBI/EHHADH/HMGCS2/PCK1/PCK2/PLIN4/PLIN5/SCP2/SLC27A2/SLC27A5	19
hsa00010	Glycolysis / Gluconeogenesis	18/333	67/8115	1.03e-10	1.16e-09	8.7e-10	ACSS2/ADH1A/ADH1B/ADH1C/ADH4/ADH5/ADH6/AKR1A1/ALDH2/ALDH7A1/ALDH9A1/ALDOB/ENO3/FBP1/GCK/PCK1/PCK2/PGM1	18
hsa00220	Arginine biosynthesis	11/333	22/8115	2.22e-10	2.38e-09	1.79e-09	ACY1/ARG1/ASL/ASS1/CPS1/GLS2/GOT2/GPT/NAGS/NOS3/OTC	11
hsa00983	Drug metabolism - other enzymes	19/333	80/8115	3.17e-10	3.26e-09	2.45e-09	CDA/CES1/CES2/CYP2A6/CYP3A4/DPYS/GSTA1/GSTA2/MGST1/NAT2/UGT1A3/UGT1A4/UGT1A9/UGT2B10/UGT2B15/UGT2B4/UGT2B7/UPB1/XDH	19
hsa00053	Ascorbate and aldarate metabolism	12/333	30/8115	8.32e-10	8.23e-09	6.17e-09	AKR1A1/ALDH2/ALDH7A1/ALDH9A1/RGN/UGT1A3/UGT1A4/UGT1A9/UGT2B10/UGT2B15/UGT2B4/UGT2B7	12
hsa00250	Alanine, aspartate and glutamate metabolism	13/333	37/8115	1.08e-09	1.03e-08	7.72e-09	ABAT/AGXT/AGXT2/ALDH4A1/ALDH5A1/ASL/ASPA/ASS1/CPS1/GLS2/GOT2/GPT/NIT2	13
hsa00140	Steroid hormone biosynthesis	16/333	61/8115	1.71e-09	1.56e-08	1.17e-08	AKR1C4/AKR1D1/CYP1A2/CYP3A4/CYP7B1/HSD11B1/HSD17B6/HSD17B8/STS/UGT1A3/UGT1A4/UGT1A9/UGT2B10/UGT2B15/UGT2B4/UGT2B7	16
hsa00040	Pentose and glucuronate interconversions	12/333	34/8115	4.55e-09	4.01e-08	3.01e-08	AKR1A1/CRYL1/DCXR/SORD/UGP2/UGT1A3/UGT1A4/UGT1A9/UGT2B10/UGT2B15/UGT2B4/UGT2B7	12
hsa00340	Histidine metabolism	10/333	22/8115	4.93e-09	4.2e-08	3.15e-08	ALDH2/ALDH7A1/ALDH9A1/AMDHD1/ASPA/CNDP2/FTCD/MAOA/MAOB/UROC1	10
hsa04976	Bile secretion	18/333	89/8115	1.46e-08	1.21e-07	9.04e-08	ABCB4/ABCG5/ABCG8/BAAT/CYP3A4/SLC10A1/SLC22A1/SLC22A7/SLC27A5/SLCO1B1/SULT2A1/UGT1A3/UGT1A4/UGT1A9/UGT2B10/UGT2B15/UGT2B4/UGT2B7	18
hsa00310	Lysine degradation	15/333	63/8115	2.34e-08	1.87e-07	1.4e-07	AADAT/AASS/ACAT1/ALDH2/ALDH7A1/ALDH9A1/BBOX1/DHTKD1/ECHS1/EHHADH/GCDH/HADH/HADHA/PHYKPL/PIPOX	15
hsa00120	Primary bile acid biosynthesis	8/333	17/8115	1.3e-07	1e-06	7.53e-07	ACOX2/AKR1C4/AKR1D1/BAAT/CYP7B1/CYP8B1/SCP2/SLC27A5	8
hsa00020	Citrate cycle (TCA cycle)	10/333	30/8115	1.71e-07	1.28e-06	9.59e-07	ACO1/OGDHL/PC/PCK1/PCK2/SDHA/SDHB/SDHC/SUCLG1/SUCLG2	10
hsa04936	Alcoholic liver disease	20/333	142/8115	1.2e-06	8.74e-06	6.56e-06	ACACB/ACADM/ACADVL/ACOX1/ADH1A/ADH1B/ADH1C/ADH4/ADH5/ADH6/AKT1/ALDH2/ALDH7A1/ALDH9A1/FAS/MLYCD/PRKAA1/PRKAB2/PRKAG1/PRKAG2	20
hsa04922	Glucagon signaling pathway	17/333	107/8115	1.41e-06	9.96e-06	7.47e-06	ACACB/AKT1/CAMK2B/FBP1/GCK/GYS2/PCK1/PCK2/PFKFB1/PHKA2/PHKB/PHKG2/PRKAA1/PRKAB2/PRKAG1/PRKAG2/PYGL	17
hsa00360	Phenylalanine metabolism	7/333	16/8115	1.53e-06	1.05e-05	7.87e-06	AOC3/GOT2/HPD/MAOA/MAOB/PAH/TAT	7
hsa05208	Chemical carcinogenesis - reactive oxygen species	25/333	223/8115	4.28e-06	2.85e-05	2.14e-05	AKR1A1/AKR1C4/AKT1/CAT/CBR1/COX5A/COX7B/CYP1A2/EPHX2/GSTA1/GSTA2/MGST1/NDUFA11/NDUFA4/NDUFA6/NDUFB1/NDUFC2/NDUFS1/NDUFV1/NDUFV2/PPIF/SDHA/SDHB/SDHC/SOD1	25
hsa00270	Cysteine and methionine metabolism	11/333	51/8115	5.14e-06	3.34e-05	2.5e-05	AGXT2/BHMT/BHMT2/CTH/GOT2/KYAT1/KYAT3/SDS/SDSL/TAT/TST	11
hsa00500	Starch and sucrose metabolism	9/333	36/8115	1.04e-05	6.61e-05	4.96e-05	AGL/GBA3/GBE1/GCK/GYG2/GYS2/PGM1/PYGL/UGP2	9
hsa04932	Non-alcoholic fatty liver disease	19/333	155/8115	1.76e-05	0.000108783	8.16e-05	AKT1/COX5A/COX7B/FAS/NDUFA11/NDUFA4/NDUFA6/NDUFB1/NDUFC2/NDUFS1/NDUFV1/NDUFV2/PRKAA1/PRKAB2/PRKAG1/PRKAG2/SDHA/SDHB/SDHC	19
hsa00860	Porphyrin metabolism	9/333	43/8115	4.85e-05	0.000292266	0.000219215	ALAD/FECH/UGT1A3/UGT1A4/UGT1A9/UGT2B10/UGT2B15/UGT2B4/UGT2B7	9
hsa01210	2-Oxocarboxylic acid metabolism	6/333	19/8115	7.87e-05	0.000462588	0.000346966	AADAT/ACO1/ACY1/GOT2/GPT/NAGS	6
hsa05415	Diabetic cardiomyopathy	21/333	203/8115	8.38e-05	0.000481613	0.000361235	AKT1/CAMK2B/COX5A/COX7B/CPT2/GYS2/MPC1/MPC2/NDUFA11/NDUFA4/NDUFA6/NDUFB1/NDUFC2/NDUFS1/NDUFV1/NDUFV2/NOS3/PPIF/SDHA/SDHB/SDHC	21
hsa04714	Thermogenesis	22/333	232/8115	0.000205543	0.00115384	0.000865443	ACSL1/ATP5MG/COX5A/COX7B/CPT2/MGLL/NDUFA11/NDUFA4/NDUFA6/NDUFB1/NDUFC2/NDUFS1/NDUFV1/NDUFV2/PRKAA1/PRKAB2/PRKAG1/PRKAG2/SDHA/SDHB/SDHC/SLC25A20	22
hsa00430	Taurine and hypotaurine metabolism	5/333	16/8115	0.000339213	0.0018619	0.00139653	BAAT/FMO3/FMO4/FMO5/GGT5	5
hsa00190	Oxidative phosphorylation	15/333	134/8115	0.000371795	0.00199638	0.00149739	ATP5MG/COX5A/COX7B/LHPP/NDUFA11/NDUFA4/NDUFA6/NDUFB1/NDUFC2/NDUFS1/NDUFV1/NDUFV2/SDHA/SDHB/SDHC	15
hsa04931	Insulin resistance	13/333	108/8115	0.00044955	0.00236253	0.00177202	ACACB/AKT1/GYS2/NOS3/PCK1/PCK2/PRKAA1/PRKAB2/PRKAG1/PRKAG2/PYGL/SLC27A2/SLC27A5	13
hsa00450	Selenocompound metabolism	5/333	17/8115	0.000464521	0.00237337	0.00178015	CTH/KYAT1/KYAT3/PAPSS2/SEPSECS	5
hsa04910	Insulin signaling pathway	15/333	137/8115	0.000472299	0.00237337	0.00178015	ACACB/AKT1/FBP1/GCK/GYS2/PCK1/PCK2/PHKA2/PHKB/PHKG2/PRKAA1/PRKAB2/PRKAG1/PRKAG2/PYGL	15
hsa00920	Sulfur metabolism	4/333	10/8115	0.000480439	0.00237337	0.00178015	PAPSS2/SELENBP1/SUOX/TST	4
hsa00790	Folate biosynthesis	6/333	26/8115	0.000523207	0.00253397	0.00190061	ALPL/CBR1/MOCOS/PAH/PCBD1/QDPR	6
hsa00061	Fatty acid biosynthesis	5/333	18/8115	0.000621749	0.00295331	0.00221514	ACACB/ACSF3/ACSL1/CBR4/HSD17B8	5
hsa00670	One carbon pool by folate	5/333	20/8115	0.00105144	0.00490011	0.00367534	FTCD/MTHFD1/MTHFS/SHMT1/SHMT2	5
hsa00030	Pentose phosphate pathway	6/333	30/8115	0.00117478	0.00537353	0.00403043	ALDOB/FBP1/GLYCTK/H6PD/PGM1/RGN	6
hsa04920	Adipocytokine signaling pathway	9/333	69/8115	0.0019085	0.00857089	0.00642862	ACACB/ACSL1/AKT1/PCK1/PCK2/PRKAA1/PRKAB2/PRKAG1/PRKAG2	9
hsa04723	Retrograde endocannabinoid signaling	14/333	148/8115	0.00296336	0.0130706	0.00980361	ABHD6/FAAH/GNAO1/GNG12/GNG7/MGLL/NDUFA11/NDUFA4/NDUFA6/NDUFB1/NDUFC2/NDUFS1/NDUFV1/NDUFV2	14
hsa00561	Glycerolipid metabolism	8/333	61/8115	0.00325688	0.0138698	0.0104031	AGPAT2/AKR1A1/ALDH2/ALDH7A1/ALDH9A1/GLYCTK/GPAM/MGLL	8
hsa00590	Arachidonic acid metabolism	8/333	61/8115	0.00325688	0.0138698	0.0104031	CBR1/CYP2B6/CYP2C8/CYP2C9/CYP4F2/CYP4F3/EPHX2/GGT5	8
hsa04152	AMPK signaling pathway	12/333	120/8115	0.00367517	0.0153859	0.0115402	ACACB/AKT1/FBP1/GYS2/MLYCD/PCK1/PCK2/PFKFB1/PRKAA1/PRKAB2/PRKAG1/PRKAG2	12
hsa00130	Ubiquinone and other terpenoid-quinone biosynthesis	3/333	11/8115	0.00883714	0.0363796	0.0272866	COQ3/HPD/TAT	3
hsa02010	ABC transporters	6/333	45/8115	0.00962323	0.0389662	0.0292267	ABCA6/ABCA8/ABCB4/ABCC6/ABCG5/ABCG8	6
hsa00051	Fructose and mannose metabolism	5/333	33/8115	0.010403	0.041444	0.0310852	ALDOB/FBP1/KHK/PFKFB1/SORD	5
hsa04213	Longevity regulating pathway - multiple species	7/333	62/8115	0.0130248	0.0510654	0.0383018	AKT1/CAT/PRKAA1/PRKAB2/PRKAG1/PRKAG2/SOD1	7
hsa00760	Nicotinate and nicotinamide metabolism	5/333	36/8115	0.0149546	0.0577155	0.0432897	AOX1/ASPDH/NADK2/NMRK1/NNT	5
