# Supplementary material for: Integrative multiomics evaluation reveals the importance of pseudouridine synthases in hepatocellular carcinoma
Source: Front Genet. 2022 Nov 10;13:944681. doi: 10.3389/fgene.2022.944681 (PMC9686406; doi:10.3389/fgene.2022.944681)
Supplement: Supplementary file 6 [file Table3.XLSX]

## Sheet: TCGA-LIHC
Table S3A: Results of differential expression analysis of PUS mRNA in TCGA-LIHC
gene	Normal mean TPM	HCC mean TPM	Fold Change	pValue
DKC1	10.1402	26.6309	2.62626	1.42e-20
PUS1	4.70347	12.3986	2.63604	5.32e-24
PUS10	3.34479	3.31269	0.990404	0.528053
PUS3	19.7158	23.6327	1.19867	0.000575184
PUS7	2.66173	7.52969	2.82887	6.13e-19
PUS7L	0.989579	2.28425	2.3083	8.25e-16
PUSL1	4.1795	11.663	2.79053	1.4e-22
RPUSD1	6.23751	16.9716	2.72089	6.76e-25
RPUSD2	6.10315	11.3314	1.85665	6.01e-21
RPUSD3	6.83609	13.6813	2.00133	9.23e-22
RPUSD4	8.05841	12.1846	1.51203	3.03e-08
TRUB1	7.23896	9.48385	1.31011	0.0156746
TRUB2	17.0006	21.2019	1.24713	1.48e-05

## Sheet: LIRI-JP
Table S3B: Results of differential expression analysis of PUS mRNA in LIRI-JP
gene	Normal mean TPM	HCC mean TPM	Fold Change	pValue
DKC1	21.0483	38.5512	1.83156	4.76e-34
PUS1	16.7523	30.895	1.84422	2.4e-31
PUS10	9.70036	7.358	0.758528	5.77e-15
PUS3	21.1734	22.6847	1.07138	0.0688438
PUS7	5.25982	10.6415	2.02317	9.8e-33
PUS7L	2.31304	3.3679	1.45605	2.16e-08
PUSL1	8.05513	16.0979	1.99846	2.64e-27
RPUSD1	5.80669	12.3323	2.1238	2.26e-41
RPUSD2	4.97914	8.35966	1.67894	1.25e-45
RPUSD3	16.8893	30.3058	1.79438	7.97e-47
RPUSD4	13.0039	17.331	1.33276	1.42e-21
TRUB1	6.99944	8.87467	1.26791	2.14e-06
TRUB2	30.3294	39.4157	1.29959	4.42e-15
