# Supplementary material for: Integrative multiomics evaluation reveals the importance of pseudouridine synthases in hepatocellular carcinoma
Source: Front Genet. 2022 Nov 10;13:944681. doi: 10.3389/fgene.2022.944681 (PMC9686406; doi:10.3389/fgene.2022.944681)
Supplement: Supplementary file 7 [file Table9.XLSX]

## Sheet: Sheet1
Table S9 GSEA results for high PUSs expression samples in TCGA-LIHC
DKC1					PUS1					PUS7					PUSL1					RPUSD3
Pathways	ES	NES	NOM p-val	FDR q-val	Pathways	ES	NES	NOM p-val	FDR q-val	Pathways	ES	NES	NOM p-val	FDR q-val	Pathways	ES	NES	NOM p-val	FDR q-val	Pathways	ES	NES	NOM p-val	FDR q-val
KEGG_OOCYTE_MEIOSIS	0.736116	2.2381	0	0	KEGG_PYRIMIDINE_METABOLISM	0.688711	2.0941	0	0.0052154	KEGG_OOCYTE_MEIOSIS	0.714758	2.19145	0	0	KEGG_HUNTINGTONS_DISEASE	0.606862	2.05162	0	0.00568056	KEGG_HUNTINGTONS_DISEASE	0.606862	1.99368	0	0.0447641
KEGG_REGULATION_OF_AUTOPHAGY	0.759301	2.20947	0	0	KEGG_PURINE_METABOLISM	0.588585	2.00398	0	0.0107532	KEGG_PURINE_METABOLISM	0.625809	2.13802	0	0.00115714	KEGG_PROTEASOME	0.778703	2.00685	0	0.0080741	KEGG_LYSOSOME	0.640216	1.97265	0	0.0319443
KEGG_UBIQUITIN_MEDIATED_PROTEOLYSIS	0.781171	2.13988	0	0.000706667	KEGG_RNA_DEGRADATION	0.738785	1.99937	0	0.00748786	KEGG_BASAL_TRANSCRIPTION_FACTORS	0.789496	2.07921	0	0.000771429	KEGG_PATHOGENIC_ESCHERICHIA_COLI_INFECTION	0.705982	1.95734	0.00194553	0.0128838	KEGG_PATHOGENIC_ESCHERICHIA_COLI_INFECTION	0.705982	1.95805	0	0.0264297
KEGG_BASAL_TRANSCRIPTION_FACTORS	0.812056	2.12468	0	0.00108986	KEGG_SPLICEOSOME	0.78522	1.98792	0	0.00733249	KEGG_UBIQUITIN_MEDIATED_PROTEOLYSIS	0.745508	2.07608	0	0.000578571	KEGG_ALZHEIMERS_DISEASE	0.559689	1.94399	0.00189394	0.0112053	KEGG_PROTEASOME	0.778703	1.95481	0	0.0205073
KEGG_RIG_I_LIKE_RECEPTOR_SIGNALING_PATHWAY	0.692406	2.08328	0	0.00131977	KEGG_PROTEIN_EXPORT	0.771628	1.96178	0	0.00949947	KEGG_PYRIMIDINE_METABOLISM	0.663185	2.05919	0	0.00117975	KEGG_PYRIMIDINE_METABOLISM	0.622386	1.92063	0	0.0118824	KEGG_PYRIMIDINE_METABOLISM	0.622386	1.89965	0	0.0370673
KEGG_PURINE_METABOLISM	0.615191	2.0762	0	0.00153424	KEGG_BASE_EXCISION_REPAIR	0.76578	1.95974	0	0.00805324	KEGG_ADHERENS_JUNCTION	0.726632	2.03834	0	0.000983126	KEGG_LYSOSOME	0.640216	1.90156	0.00195695	0.0173409	KEGG_ALZHEIMERS_DISEASE	0.559689	1.89258	0	0.0325509
KEGG_PROGESTERONE_MEDIATED_OOCYTE_MATURATION	0.698365	2.05769	0	0.00131506	KEGG_RIBOSOME	0.92026	1.93101	0	0.0115896	KEGG_WNT_SIGNALING_PATHWAY	0.63564	2.03703	0	0.000842679	KEGG_PARKINSONS_DISEASE	0.587019	1.87118	0.00378072	0.0253272	KEGG_VIBRIO_CHOLERAE_INFECTION	0.623273	1.85288	0	0.0423808
KEGG_SELENOAMINO_ACID_METABOLISM	0.748926	2.05241	0	0.00115068	KEGG_PROTEASOME	0.762584	1.93039	0	0.0101409	KEGG_RNA_DEGRADATION	0.766604	2.03689	0	0.000737344	KEGG_PURINE_METABOLISM	0.554438	1.86268	0	0.0250593	KEGG_PARKINSONS_DISEASE	0.587019	1.84485	0.0115163	0.0395455
KEGG_INSULIN_SIGNALING_PATHWAY	0.622298	2.03835	0	0.00144352	KEGG_RNA_POLYMERASE	0.761506	1.92498	0	0.00953395	KEGG_CELL_CYCLE	0.730074	2.02288	0	0.00188313	KEGG_SPLICEOSOME	0.718252	1.85174	0	0.0266211	KEGG_OXIDATIVE_PHOSPHORYLATION	0.594463	1.83902	0.0116732	0.0376414
KEGG_RNA_DEGRADATION	0.768272	2.02454	0	0.00202937	KEGG_HOMOLOGOUS_RECOMBINATION	0.784996	1.90837	0	0.0105638	KEGG_SELENOAMINO_ACID_METABOLISM	0.723364	2.01575	0	0.00249915	KEGG_OXIDATIVE_PHOSPHORYLATION	0.594463	1.83924	0.00385356	0.0285301	KEGG_PURINE_METABOLISM	0.554438	1.82819	0	0.0393058
KEGG_CELL_CYCLE	0.750776	2.02199	0	0.00199089	KEGG_AMINOACYL_TRNA_BIOSYNTHESIS	0.749705	1.88124	0	0.015329	KEGG_RIG_I_LIKE_RECEPTOR_SIGNALING_PATHWAY	0.64871	1.99924	0	0.00272035	KEGG_VIBRIO_CHOLERAE_INFECTION	0.623273	1.82737	0	0.0296041	KEGG_AMINOACYL_TRNA_BIOSYNTHESIS	0.707786	1.79776	0	0.0501721
KEGG_NEUROTROPHIN_SIGNALING_PATHWAY	0.690826	2.01247	0	0.00254556	KEGG_NOD_LIKE_RECEPTOR_SIGNALING_PATHWAY	0.64817	1.8646	0.00204918	0.0172561	KEGG_CYSTEINE_AND_METHIONINE_METABOLISM	0.643903	1.99584	0.00196464	0.00249365	KEGG_AMINOACYL_TRNA_BIOSYNTHESIS	0.707786	1.82239	0	0.0295454	KEGG_SPLICEOSOME	0.718252	1.79485	0	0.0477923
KEGG_N_GLYCAN_BIOSYNTHESIS	0.72981	1.98811	0	0.00282842	KEGG_CELL_CYCLE	0.691678	1.85441	0.00204082	0.018018	KEGG_NEUROTROPHIN_SIGNALING_PATHWAY	0.680907	1.99252	0	0.00292372	KEGG_DNA_REPLICATION	0.770037	1.78569	0.0078125	0.0429835	KEGG_N_GLYCAN_BIOSYNTHESIS	0.633181	1.77187	0.00386847	0.0607632
KEGG_SPLICEOSOME	0.798256	1.9856	0	0.00293748	KEGG_UBIQUITIN_MEDIATED_PROTEOLYSIS	0.65697	1.84897	0	0.0180887	KEGG_ENDOCYTOSIS	0.632099	1.98497	0	0.00287573	KEGG_RIBOSOME	0.86295	1.78543	0.00785855	0.0399133	KEGG_DNA_REPLICATION	0.770037	1.7645	0.00385356	0.060405
KEGG_AMINOACYL_TRNA_BIOSYNTHESIS	0.790148	1.98261	0	0.0030531	KEGG_DNA_REPLICATION	0.816226	1.84346	0	0.0189536	KEGG_SPLICEOSOME	0.770237	1.97412	0	0.00332373	KEGG_CYTOSOLIC_DNA_SENSING_PATHWAY	0.595872	1.76266	0.00200401	0.0473067	KEGG_RIBOSOME	0.86295	1.75244	0.00814664	0.0642976
KEGG_PYRIMIDINE_METABOLISM	0.661092	1.98059	0	0.00286228	KEGG_BASAL_TRANSCRIPTION_FACTORS	0.694167	1.84292	0.0020202	0.0178171	KEGG_REGULATION_OF_AUTOPHAGY	0.652756	1.96782	0	0.0034356	KEGG_N_GLYCAN_BIOSYNTHESIS	0.633181	1.75996	0.00584795	0.0460109	KEGG_GLYCOSPHINGOLIPID_BIOSYNTHESIS_GANGLIO_SERIES	0.685863	1.7519	0.00589391	0.0605414
KEGG_PATHWAYS_IN_CANCER	0.602765	1.96542	0	0.00385968	KEGG_N_GLYCAN_BIOSYNTHESIS	0.660265	1.83921	0	0.0179613	KEGG_PATHWAYS_IN_CANCER	0.59489	1.95046	0	0.00449279	KEGG_BASE_EXCISION_REPAIR	0.666159	1.75077	0.00974659	0.0485844	KEGG_BLADDER_CANCER	0.611079	1.74171	0.0019685	0.062261
KEGG_ADHERENS_JUNCTION	0.694649	1.95391	0	0.00472437	KEGG_CYTOSOLIC_DNA_SENSING_PATHWAY	0.620363	1.83331	0.00199601	0.0182711	KEGG_PROGESTERONE_MEDIATED_OOCYTE_MATURATION	0.656387	1.94879	0	0.00446527	KEGG_RNA_POLYMERASE	0.669411	1.73462	0.00562852	0.0536728	KEGG_HOMOLOGOUS_RECOMBINATION	0.71316	1.73522	0.00784314	0.062951
KEGG_CHRONIC_MYELOID_LEUKEMIA	0.693106	1.94836	0	0.00453042	KEGG_NUCLEOTIDE_EXCISION_REPAIR	0.707109	1.81322	0	0.0209795	KEGG_THYROID_CANCER	0.706493	1.94598	0	0.00429534	KEGG_GLYCOSPHINGOLIPID_BIOSYNTHESIS_GANGLIO_SERIES	0.685863	1.7275	0	0.0545878	KEGG_SNARE_INTERACTIONS_IN_VESICULAR_TRANSPORT	0.622019	1.73463	0.00754717	0.0599938
KEGG_BASE_EXCISION_REPAIR	0.742073	1.94315	0	0.00460805	KEGG_HUNTINGTONS_DISEASE	0.533405	1.80903	0.006	0.0212032	KEGG_REGULATION_OF_ACTIN_CYTOSKELETON	0.6064	1.93084	0	0.00523612	KEGG_CARDIAC_MUSCLE_CONTRACTION	0.520716	1.72421	0.00934579	0.0542596	KEGG_OTHER_GLYCAN_DEGRADATION	0.680564	1.73347	0.00811359	0.0574936
KEGG_THYROID_CANCER	0.717186	1.93952	0	0.00466701	KEGG_SNARE_INTERACTIONS_IN_VESICULAR_TRANSPORT	0.653317	1.80348	0	0.0218017	KEGG_N_GLYCAN_BIOSYNTHESIS	0.691101	1.92741	0	0.00546088	KEGG_NOD_LIKE_RECEPTOR_SIGNALING_PATHWAY	0.614662	1.72234	0.0157791	0.0522266	KEGG_BASE_EXCISION_REPAIR	0.666159	1.72241	0	0.0602782
KEGG_LONG_TERM_POTENTIATION	0.624461	1.9363	0	0.00464477	KEGG_FC_GAMMA_R_MEDIATED_PHAGOCYTOSIS	0.61179	1.79294	0	0.0229292	KEGG_P53_SIGNALING_PATHWAY	0.612608	1.92345	0	0.00530532	KEGG_BLADDER_CANCER	0.611079	1.71729	0.00198807	0.0527138	KEGG_CARDIAC_MUSCLE_CONTRACTION	0.520716	1.71233	0.00776699	0.0624378
KEGG_ENDOCYTOSIS	0.627952	1.9319	0	0.00485344	KEGG_PATHOGENIC_ESCHERICHIA_COLI_INFECTION	0.635274	1.77725	0.00203666	0.0263184	KEGG_TIGHT_JUNCTION	0.584217	1.92136	0	0.00517416	KEGG_HOMOLOGOUS_RECOMBINATION	0.71316	1.71305	0.00392927	0.0523386	KEGG_CYTOSOLIC_DNA_SENSING_PATHWAY	0.595872	1.71209	0.00801603	0.0599073
KEGG_NUCLEOTIDE_EXCISION_REPAIR	0.760561	1.92589	0	0.0049239	KEGG_MISMATCH_REPAIR	0.783211	1.76866	0.00201207	0.0283828	KEGG_MAPK_SIGNALING_PATHWAY	0.570271	1.92001	0	0.00527114	KEGG_CELL_CYCLE	0.627573	1.68296	0.00792079	0.0685735	KEGG_CELL_CYCLE	0.627573	1.70784	0.00764818	0.0595921
KEGG_WNT_SIGNALING_PATHWAY	0.616164	1.92476	0	0.00479118	KEGG_SELENOAMINO_ACID_METABOLISM	0.624034	1.76651	0.00192678	0.0277056	KEGG_NUCLEOTIDE_EXCISION_REPAIR	0.738555	1.91677	0	0.00522507	KEGG_SNARE_INTERACTIONS_IN_VESICULAR_TRANSPORT	0.622019	1.68223	0.0077821	0.0661976	KEGG_NOD_LIKE_RECEPTOR_SIGNALING_PATHWAY	0.614662	1.68588	0.00201613	0.0697526
KEGG_EPITHELIAL_CELL_SIGNALING_IN_HELICOBACTER_PYLORI_INFECTION	0.656837	1.922	0	0.00460691	KEGG_VIBRIO_CHOLERAE_INFECTION	0.582896	1.7521	0.004	0.0310974	KEGG_AMINOACYL_TRNA_BIOSYNTHESIS	0.746987	1.91446	0	0.0050241	KEGG_FC_GAMMA_R_MEDIATED_PHAGOCYTOSIS	0.587137	1.66878	0.0136452	0.0733052	KEGG_RNA_POLYMERASE	0.669411	1.67324	0.0019802	0.0766611
KEGG_SNARE_INTERACTIONS_IN_VESICULAR_TRANSPORT	0.720125	1.92136	0	0.00443628	KEGG_RIBOFLAVIN_METABOLISM	0.647398	1.74171	0.0039604	0.0323811	KEGG_COLORECTAL_CANCER	0.682378	1.91265	0	0.00483802	KEGG_ANTIGEN_PROCESSING_AND_PRESENTATION	0.611294	1.66517	0.0436508	0.0735668	KEGG_AMINO_SUGAR_AND_NUCLEOTIDE_SUGAR_METABOLISM	0.544049	1.66581	0.0117417	0.0773231
KEGG_PROSTATE_CANCER	0.638087	1.91862	0	0.0043352	KEGG_OOCYTE_MEIOSIS	0.561016	1.72857	0.00398406	0.0357571	KEGG_APOPTOSIS	0.645031	1.90607	0	0.00549917	KEGG_ENDOCYTOSIS	0.536162	1.66459	0.00954198	0.0712012	KEGG_ANTIGEN_PROCESSING_AND_PRESENTATION	0.611294	1.66524	0.0345489	0.075064
KEGG_SMALL_CELL_LUNG_CANCER	0.661502	1.9149	0	0.00441449	KEGG_THYROID_CANCER	0.624447	1.71742	0.00384615	0.0394693	KEGG_HOMOLOGOUS_RECOMBINATION	0.780381	1.89967	0	0.00564869	KEGG_OTHER_GLYCAN_DEGRADATION	0.680564	1.65581	0.0167364	0.0751451	KEGG_LEISHMANIA_INFECTION	0.618621	1.64937	0.0291262	0.082045
KEGG_TIGHT_JUNCTION	0.587295	1.91135	0	0.00488141	KEGG_ENDOCYTOSIS	0.542581	1.70781	0.00394477	0.0425687	KEGG_SMALL_CELL_LUNG_CANCER	0.649922	1.89771	0	0.00574522	KEGG_LEISHMANIA_INFECTION	0.618621	1.64879	0.0377734	0.0777845	KEGG_ENDOCYTOSIS	0.536162	1.64796	0.00968992	0.0800662
KEGG_REGULATION_OF_ACTIN_CYTOSKELETON	0.611694	1.90194	0	0.00518458	KEGG_PROGESTERONE_MEDIATED_OOCYTE_MATURATION	0.56013	1.69334	0.00589391	0.0469271	KEGG_ENDOMETRIAL_CANCER	0.667281	1.89041	0	0.00594582	KEGG_PENTOSE_PHOSPHATE_PATHWAY	0.561966	1.63032	0.0154739	0.0876	KEGG_FC_GAMMA_R_MEDIATED_PHAGOCYTOSIS	0.587137	1.6421	0.0139165	0.0809963
KEGG_HOMOLOGOUS_RECOMBINATION	0.796791	1.90163	0	0.00502257						KEGG_INOSITOL_PHOSPHATE_METABOLISM	0.674395	1.88556	0	0.00597543	KEGG_GLUTATHIONE_METABOLISM	0.493135	1.61956	0.027933	0.0934857	KEGG_PENTOSE_PHOSPHATE_PATHWAY	0.561966	1.63214	0.0154739	0.0860561
KEGG_ERBB_SIGNALING_PATHWAY	0.642913	1.89825	0	0.00523835						KEGG_INSULIN_SIGNALING_PATHWAY	0.581183	1.88286	0	0.00601346	KEGG_GLYCOSAMINOGLYCAN_BIOSYNTHESIS_CHONDROITIN_SULFATE	0.635582	1.61712	0.0209924	0.0925291	KEGG_GLYCOSAMINOGLYCAN_BIOSYNTHESIS_CHONDROITIN_SULFATE	0.635582	1.62784	0.023301	0.0858604
KEGG_APOPTOSIS	0.639366	1.88136	0	0.0059869						KEGG_GNRH_SIGNALING_PATHWAY	0.593383	1.88252	0	0.00600588	KEGG_RNA_DEGRADATION	0.595874	1.61602	0.0208333	0.0907866	KEGG_GLYCOSAMINOGLYCAN_DEGRADATION	0.59988	1.62201	0.0134357	0.0871368
KEGG_GLIOMA	0.617945	1.87875	0.00192308	0.00611706						KEGG_BASE_EXCISION_REPAIR	0.70685	1.8806	0	0.00583428	KEGG_AMINO_SUGAR_AND_NUCLEOTIDE_SUGAR_METABOLISM	0.544049	1.61581	0.0313112	0.0882814	KEGG_EPITHELIAL_CELL_SIGNALING_IN_HELICOBACTER_PYLORI_INFECTION	0.554966	1.61867	0.0238569	0.086888
KEGG_COLORECTAL_CANCER	0.668335	1.87517	0	0.00628291						KEGG_EPITHELIAL_CELL_SIGNALING_IN_HELICOBACTER_PYLORI_INFECTION	0.643584	1.87752	0	0.00595115	KEGG_EPITHELIAL_CELL_SIGNALING_IN_HELICOBACTER_PYLORI_INFECTION	0.554966	1.61334	0.0256917	0.0871018	KEGG_MISMATCH_REPAIR	0.69252	1.59954	0.0291829	0.098665
KEGG_ENDOMETRIAL_CANCER	0.662434	1.86805	0	0.00656446						KEGG_PROSTATE_CANCER	0.616655	1.87339	0	0.00625019	KEGG_GLYCOSAMINOGLYCAN_DEGRADATION	0.59988	1.60883	0.0226843	0.0873908	KEGG_GLUTATHIONE_METABOLISM	0.493135	1.59844	0.0156863	0.0966953
KEGG_INOSITOL_PHOSPHATE_METABOLISM	0.661997	1.86134	0.00194175	0.00695559						KEGG_LONG_TERM_POTENTIATION	0.607299	1.87148	0.00203252	0.00631851	KEGG_PROTEIN_EXPORT	0.623189	1.60391	0.027668	0.0883963	KEGG_RNA_DEGRADATION	0.595874	1.59057	0.023622	0.0996192
KEGG_LYSOSOME	0.612582	1.85923	0.00395257	0.00698982						KEGG_SNARE_INTERACTIONS_IN_VESICULAR_TRANSPORT	0.678113	1.86756	0	0.00653732	KEGG_MISMATCH_REPAIR	0.69252	1.59587	0.0295276	0.0919789	KEGG_OOCYTE_MEIOSIS	0.524297	1.58392	0.0234375	0.101743
KEGG_VIBRIO_CHOLERAE_INFECTION	0.636676	1.84861	0.00203252	0.00766662						KEGG_MISMATCH_REPAIR	0.820076	1.86087	0	0.00685158	KEGG_OOCYTE_MEIOSIS	0.524297	1.58693	0.0273438	0.0953471	KEGG_VEGF_SIGNALING_PATHWAY	0.500515	1.58358	0.0294695	0.0994201
KEGG_RNA_POLYMERASE	0.728164	1.84657	0	0.0076214						KEGG_GLYCOSYLPHOSPHATIDYLINOSITOL_GPI_ANCHOR_BIOSYNTHESIS	0.71928	1.86066	0	0.00668447	KEGG_NEUROTROPHIN_SIGNALING_PATHWAY	0.537362	1.58053	0.040856	0.0978641	KEGG_PROGESTERONE_MEDIATED_OOCYTE_MATURATION	0.527103	1.55546	0.0215686	0.118186
KEGG_P53_SIGNALING_PATHWAY	0.60167	1.84602	0	0.00747565						KEGG_VIBRIO_CHOLERAE_INFECTION	0.627005	1.85653	0.00195695	0.00691195	KEGG_NUCLEOTIDE_EXCISION_REPAIR	0.594845	1.56343	0.0352941	0.107533	KEGG_PROTEIN_EXPORT	0.623189	1.54941	0.037037	0.120442
KEGG_VASOPRESSIN_REGULATED_WATER_REABSORPTION	0.682913	1.84566	0.00198413	0.00738334						KEGG_LYSOSOME	0.601513	1.85153	0.00575816	0.00705885	KEGG_RENAL_CELL_CARCINOMA	0.550557	1.55905	0.03	0.108599	KEGG_NEUROTROPHIN_SIGNALING_PATHWAY	0.537362	1.54693	0.0402414	0.116943
KEGG_ACUTE_MYELOID_LEUKEMIA	0.648612	1.8456	0	0.00723784						KEGG_OTHER_GLYCAN_DEGRADATION	0.737834	1.85128	0.0019802	0.00689843	KEGG_NOTCH_SIGNALING_PATHWAY	0.564903	1.55056	0.0344828	0.112745	KEGG_NUCLEOTIDE_EXCISION_REPAIR	0.594845	1.54655	0.0478012	0.114624
KEGG_MELANOGENESIS	0.57136	1.84338	0	0.00721309						KEGG_RNA_POLYMERASE	0.701143	1.84941	0	0.00703937	KEGG_REGULATION_OF_ACTIN_CYTOSKELETON	0.489495	1.54829	0.0313112	0.112013	KEGG_NOTCH_SIGNALING_PATHWAY	0.564903	1.54537	0.0441459	0.113142
KEGG_MTOR_SIGNALING_PATHWAY	0.646457	1.83998	0	0.00753684						KEGG_TOLL_LIKE_RECEPTOR_SIGNALING_PATHWAY	0.602349	1.84808	0.00391389	0.00693178	KEGG_PROGESTERONE_MEDIATED_OOCYTE_MATURATION	0.527103	1.54474	0.0255403	0.112178	KEGG_GAP_JUNCTION	0.513449	1.541	0.0335968	0.114511
KEGG_PHOSPHATIDYLINOSITOL_SIGNALING_SYSTEM	0.638396	1.83963	0.0019305	0.0074459						KEGG_RENAL_CELL_CARCINOMA	0.648644	1.84227	0.00193798	0.00744126	KEGG_GAP_JUNCTION	0.513449	1.54307	0.0219124	0.109157	KEGG_REGULATION_OF_ACTIN_CYTOSKELETON	0.489495	1.52957	0.0403226	0.121609
KEGG_CYTOSOLIC_DNA_SENSING_PATHWAY	0.624769	1.83945	0	0.00729077						KEGG_MTOR_SIGNALING_PATHWAY	0.648763	1.83976	0	0.00754155	KEGG_VEGF_SIGNALING_PATHWAY	0.500515	1.53734	0.0219561	0.111104	KEGG_GLYCEROPHOSPHOLIPID_METABOLISM	0.441448	1.50582	0.0264228	0.137754
KEGG_MAPK_SIGNALING_PATHWAY	0.551659	1.83355	0	0.00801431						KEGG_SPHINGOLIPID_METABOLISM	0.634062	1.83272	0	0.00809967	KEGG_UBIQUITIN_MEDIATED_PROTEOLYSIS	0.549942	1.53238	0.0472441	0.112802	KEGG_UBIQUITIN_MEDIATED_PROTEOLYSIS	0.549942	1.49021	0.0479042	0.149364
KEGG_PROTEIN_EXPORT	0.735383	1.83123	0.004	0.00799997						KEGG_CHRONIC_MYELOID_LEUKEMIA	0.660488	1.83257	0	0.00793767	KEGG_GLYCEROPHOSPHOLIPID_METABOLISM	0.441448	1.46834	0.0419162	0.155807
KEGG_RIBOFLAVIN_METABOLISM	0.699264	1.82932	0.00403226	0.00798745						KEGG_PHOSPHATIDYLINOSITOL_SIGNALING_SYSTEM	0.629776	1.82653	0	0.00811405
KEGG_MISMATCH_REPAIR	0.800739	1.82734	0	0.00836054						KEGG_CYTOSOLIC_DNA_SENSING_PATHWAY	0.605513	1.81825	0.00198807	0.00870657
KEGG_FC_GAMMA_R_MEDIATED_PHAGOCYTOSIS	0.651378	1.8273	0.00196078	0.00820279						KEGG_AXON_GUIDANCE	0.589237	1.81336	0	0.00911842
KEGG_AXON_GUIDANCE	0.598348	1.82723	0.00192678	0.00805089						KEGG_NOD_LIKE_RECEPTOR_SIGNALING_PATHWAY	0.639475	1.81218	0	0.00903003
KEGG_NOTCH_SIGNALING_PATHWAY	0.67445	1.82615	0	0.0080775						KEGG_MELANOGENESIS	0.552712	1.81113	0.00191571	0.00888473
KEGG_PANCREATIC_CANCER	0.654399	1.82407	0	0.00816187						KEGG_ACUTE_MYELOID_LEUKEMIA	0.635966	1.81059	0.00398406	0.00883581
KEGG_RENAL_CELL_CARCINOMA	0.640427	1.82397	0	0.00801868						KEGG_RIBOFLAVIN_METABOLISM	0.699368	1.80747	0.00200401	0.00915079
KEGG_GLYCOSYLPHOSPHATIDYLINOSITOL_GPI_ANCHOR_BIOSYNTHESIS	0.707755	1.81425	0.0019685	0.00928669						KEGG_PATHOGENIC_ESCHERICHIA_COLI_INFECTION	0.63229	1.80679	0.00193798	0.00899302
KEGG_OTHER_GLYCAN_DEGRADATION	0.731602	1.81411	0.00408163	0.00912929						KEGG_ERBB_SIGNALING_PATHWAY	0.608416	1.8041	0.00194932	0.00907104
KEGG_SPHINGOLIPID_METABOLISM	0.628655	1.80638	0.00203252	0.010067						KEGG_PROTEIN_EXPORT	0.703284	1.80103	0.00195695	0.0093245
KEGG_NON_SMALL_CELL_LUNG_CANCER	0.635266	1.8032	0	0.0100422						KEGG_NOTCH_SIGNALING_PATHWAY	0.649066	1.79924	0.00394477	0.00937454
KEGG_CYSTEINE_AND_METHIONINE_METABOLISM	0.58811	1.80135	0.00194932	0.0102052						KEGG_GLYCEROPHOSPHOLIPID_METABOLISM	0.520881	1.78626	0	0.0109559
KEGG_GLYCEROPHOSPHOLIPID_METABOLISM	0.527835	1.79692	0	0.0107262						KEGG_BASAL_CELL_CARCINOMA	0.581587	1.78538	0.00195312	0.0108485
KEGG_FC_EPSILON_RI_SIGNALING_PATHWAY	0.57599	1.7874	0.00196464	0.0118275						KEGG_PANCREATIC_CANCER	0.638233	1.78281	0.00587084	0.0109135
KEGG_TGF_BETA_SIGNALING_PATHWAY	0.602882	1.77741	0	0.0128939						KEGG_NON_SMALL_CELL_LUNG_CANCER	0.61655	1.78177	0.00580271	0.0108512
KEGG_PATHOGENIC_ESCHERICHIA_COLI_INFECTION	0.635223	1.77281	0.00980392	0.0134308						KEGG_DNA_REPLICATION	0.781746	1.77506	0.002	0.0117013
KEGG_TOLL_LIKE_RECEPTOR_SIGNALING_PATHWAY	0.579433	1.76973	0	0.0134963						KEGG_TGF_BETA_SIGNALING_PATHWAY	0.591756	1.77432	0.00194175	0.0115405
KEGG_DNA_REPLICATION	0.779162	1.76841	0.0135135	0.0135209						KEGG_GLIOMA	0.591373	1.77332	0.00394477	0.0113708
KEGG_GNRH_SIGNALING_PATHWAY	0.567969	1.76406	0	0.0141521						KEGG_FC_EPSILON_RI_SIGNALING_PATHWAY	0.568632	1.77242	0	0.0113343
KEGG_FOCAL_ADHESION	0.570589	1.76258	0.00793651	0.0143238						KEGG_VASOPRESSIN_REGULATED_WATER_REABSORPTION	0.649107	1.76966	0.00193424	0.0115323
KEGG_ADIPOCYTOKINE_SIGNALING_PATHWAY	0.534921	1.75085	0.0078125	0.0159231						KEGG_FC_GAMMA_R_MEDIATED_PHAGOCYTOSIS	0.610577	1.75287	0.00396825	0.0135615
KEGG_BLADDER_CANCER	0.607796	1.74713	0	0.0163818						KEGG_VEGF_SIGNALING_PATHWAY	0.557269	1.74403	0.00396825	0.0149943
KEGG_VEGF_SIGNALING_PATHWAY	0.546268	1.73702	0.00386847	0.0174746						KEGG_ADIPOCYTOKINE_SIGNALING_PATHWAY	0.522924	1.7227	0.00766283	0.0187072
KEGG_PROTEASOME	0.67845	1.72767	0.0243902	0.018731						KEGG_LONG_TERM_DEPRESSION	0.528486	1.72146	0.00194932	0.0187656
KEGG_LONG_TERM_DEPRESSION	0.548837	1.72568	0	0.0186991						KEGG_FOCAL_ADHESION	0.559095	1.71391	0.00596422	0.0197064
KEGG_GAP_JUNCTION	0.573664	1.72323	0.00196464	0.0189323						KEGG_MELANOMA	0.531566	1.71127	0	0.0200456
KEGG_LEUKOCYTE_TRANSENDOTHELIAL_MIGRATION	0.549055	1.71374	0.00389864	0.020547						KEGG_BLADDER_CANCER	0.593394	1.70687	0.0117878	0.020469
KEGG_HUNTINGTONS_DISEASE	0.511247	1.7129	0.0133843	0.0205287						KEGG_GAP_JUNCTION	0.557785	1.70584	0.0039604	0.0203757
KEGG_AMINO_SUGAR_AND_NUCLEOTIDE_SUGAR_METABOLISM	0.580009	1.71232	0.008	0.0203804						KEGG_LEUKOCYTE_TRANSENDOTHELIAL_MIGRATION	0.545268	1.7003	0.00402414	0.0209369
KEGG_LYSINE_DEGRADATION	0.612376	1.70317	0.00793651	0.0215684						KEGG_ETHER_LIPID_METABOLISM	0.537682	1.69395	0.00411523	0.0220401
KEGG_NOD_LIKE_RECEPTOR_SIGNALING_PATHWAY	0.60714	1.69925	0.00387597	0.0221889						KEGG_LYSINE_DEGRADATION	0.600726	1.67473	0.015873	0.0263874
KEGG_MELANOMA	0.531939	1.69865	0.00603622	0.0219772						KEGG_T_CELL_RECEPTOR_SIGNALING_PATHWAY	0.586546	1.67313	0.0117647	0.0263879
KEGG_B_CELL_RECEPTOR_SIGNALING_PATHWAY	0.597957	1.69309	0.00764818	0.0227054						KEGG_GLYCOSAMINOGLYCAN_DEGRADATION	0.615878	1.66735	0.0113422	0.0275732
KEGG_VASCULAR_SMOOTH_MUSCLE_CONTRACTION	0.521169	1.6882	0.00996016	0.0235181						KEGG_ARRHYTHMOGENIC_RIGHT_VENTRICULAR_CARDIOMYOPATHY_ARVC	0.542634	1.65659	0.0117417	0.0302801
KEGG_CHEMOKINE_SIGNALING_PATHWAY	0.532607	1.65608	0.0271318	0.0308286						KEGG_GLYCOSAMINOGLYCAN_BIOSYNTHESIS_HEPARAN_SULFATE	0.603682	1.65456	0.0172414	0.0303494
KEGG_JAK_STAT_SIGNALING_PATHWAY	0.512029	1.64883	0.00775194	0.0321618						KEGG_B_CELL_RECEPTOR_SIGNALING_PATHWAY	0.585055	1.64879	0.0177515	0.0318614
KEGG_T_CELL_RECEPTOR_SIGNALING_PATHWAY	0.585766	1.63743	0.0155945	0.0353247						KEGG_CHEMOKINE_SIGNALING_PATHWAY	0.528324	1.64718	0.0237154	0.0319694
KEGG_BASAL_CELL_CARCINOMA	0.542728	1.63611	0.00817996	0.035404						KEGG_AMINO_SUGAR_AND_NUCLEOTIDE_SUGAR_METABOLISM	0.545138	1.64508	0.0294695	0.0322947
KEGG_GLYCOSPHINGOLIPID_BIOSYNTHESIS_LACTO_AND_NEOLACTO_SERIES	0.565482	1.63148	0.0211132	0.0363828						KEGG_VASCULAR_SMOOTH_MUSCLE_CONTRACTION	0.502294	1.64005	0.0176817	0.0330188
KEGG_GLYCOSAMINOGLYCAN_BIOSYNTHESIS_KERATAN_SULFATE	0.665924	1.62115	0.0155945	0.0389578						KEGG_AMYOTROPHIC_LATERAL_SCLEROSIS_ALS	0.49588	1.63709	0.0139442	0.0334937
KEGG_GLYCOSAMINOGLYCAN_BIOSYNTHESIS_HEPARAN_SULFATE	0.590931	1.61106	0.0193424	0.0423468						KEGG_ONE_CARBON_POOL_BY_FOLATE	0.594679	1.6262	0.00809717	0.0361898
KEGG_GLYCOSPHINGOLIPID_BIOSYNTHESIS_GANGLIO_SERIES	0.626396	1.60573	0.0230326	0.0436977						KEGG_HEDGEHOG_SIGNALING_PATHWAY	0.52911	1.61778	0.0136452	0.0382976
KEGG_ETHER_LIPID_METABOLISM	0.515626	1.58363	0.0215264	0.052552						KEGG_PANTOTHENATE_AND_COA_BIOSYNTHESIS	0.591777	1.59066	0.0234834	0.0461583
KEGG_ONE_CARBON_POOL_BY_FOLATE	0.57956	1.58155	0.0266393	0.0529861						KEGG_ABC_TRANSPORTERS	0.505314	1.58555	0.0251451	0.047668
KEGG_DORSO_VENTRAL_AXIS_FORMATION	0.595932	1.57057	0.0417495	0.0569284						KEGG_GLYCOSPHINGOLIPID_BIOSYNTHESIS_LACTO_AND_NEOLACTO_SERIES	0.547508	1.58211	0.0181818	0.048196
KEGG_ARRHYTHMOGENIC_RIGHT_VENTRICULAR_CARDIOMYOPATHY_ARVC	0.522346	1.56546	0.0141988	0.0583612						KEGG_DORSO_VENTRAL_AXIS_FORMATION	0.59246	1.57752	0.0271318	0.0493302
KEGG_AMYOTROPHIC_LATERAL_SCLEROSIS_ALS	0.478576	1.56467	0.0159681	0.0581605						KEGG_JAK_STAT_SIGNALING_PATHWAY	0.482309	1.57334	0.0237624	0.050371
KEGG_HEDGEHOG_SIGNALING_PATHWAY	0.518062	1.55333	0.0242424	0.0619217						KEGG_HYPERTROPHIC_CARDIOMYOPATHY_HCM	0.501366	1.55018	0.0203252	0.0585981
KEGG_GLYCOSAMINOGLYCAN_DEGRADATION	0.566563	1.5299	0.045098	0.0699568						KEGG_GLYCEROLIPID_METABOLISM	0.457408	1.54318	0.0178926	0.0608567
KEGG_HYPERTROPHIC_CARDIOMYOPATHY_HCM	0.492227	1.52524	0.04	0.0708951						KEGG_GLYCOSAMINOGLYCAN_BIOSYNTHESIS_KERATAN_SULFATE	0.61695	1.52279	0.0439122	0.0690201
KEGG_O_GLYCAN_BIOSYNTHESIS	0.560475	1.5106	0.0399202	0.0771161						KEGG_TYPE_II_DIABETES_MELLITUS	0.494207	1.50948	0.0420842	0.0746361
										KEGG_GLUTATHIONE_METABOLISM	0.462661	1.50202	0.0394477	0.0776347
										KEGG_CALCIUM_SIGNALING_PATHWAY	0.428325	1.47547	0.0355731	0.0908743
										KEGG_ALDOSTERONE_REGULATED_SODIUM_REABSORPTION	0.473709	1.47385	0.0444015	0.0909999
										KEGG_TASTE_TRANSDUCTION	0.448868	1.41926	0.0487805	0.119152
