# Supplementary material for: Integrative multiomics evaluation reveals the importance of pseudouridine synthases in hepatocellular carcinoma
Source: Front Genet. 2022 Nov 10;13:944681. doi: 10.3389/fgene.2022.944681 (PMC9686406; doi:10.3389/fgene.2022.944681)
Supplement: Supplementary file 9 [file Table6.XLSX]

## Sheet: Sheet1
Table S6 TMB data of HCC patients
TCGA-LIHC patient id	TMB (log2+1)	LIRI-JP patient id	TMB (log2+1)
TCGA-2V-A95S	1.59756	DO23508	2.36678
TCGA-2Y-A9GS	1.33703	DO23509	1.65896
TCGA-2Y-A9GT	1.52026	DO23510	1.25987
TCGA-2Y-A9GU	2.01886	DO23511	1.2115
TCGA-2Y-A9GV	1.29123	DO23512	1.65896
TCGA-2Y-A9GW	1.43857	DO23513	1.95174
TCGA-2Y-A9GX	1.05585	DO23514	1.35199
TCGA-2Y-A9GY	1.29123	DO23515	1.2115
TCGA-2Y-A9GZ	1.57225	DO23516	2.46632
TCGA-2Y-A9H0	1.41028	DO23517	1.70627
TCGA-2Y-A9H1	1.91194	DO23518	1.64689
TCGA-2Y-A9H2	1.03747	DO23519	1.52026
TCGA-2Y-A9H3	2.16146	DO23520	1.50696
TCGA-2Y-A9H4	1.29123	DO23521	1.63472
TCGA-2Y-A9H5	1.46632	DO23522	1.53343
TCGA-2Y-A9H6	1.05585	DO23523	0.178337
TCGA-2Y-A9H7	1.43857	DO23524	1.4245
TCGA-2Y-A9H8	1.32193	DO23525	2.04669
TCGA-2Y-A9H9	1.91194	DO23526	1.27563
TCGA-2Y-A9HA	2.01886	DO23527	1.46632
TCGA-2Y-A9HB	1.32193	DO23528	0.961526
TCGA-3K-AAZ8	1.9419	DO23529	1.074
TCGA-4R-AA8I	4.69752	DO23530	0.424498
TCGA-5C-A9VG	1.93198	DO23531	0.0740006
TCGA-5C-A9VH	1.71786	DO23532	1.16146
TCGA-5C-AAPD	1.25987	DO23533	1.8501
TCGA-5R-AA1C	1.53343	DO23534	1.22781
TCGA-5R-AA1D	0.337035	DO23535	1.64689
TCGA-5R-AAAM	1.43857	DO23536	1.99048
TCGA-BC-4073	1.95174	DO23537	1.9419
TCGA-BC-A10Q	0.796467	DO23538	1.54649
TCGA-BC-A10R	1.80735	DO23539	1.58496
TCGA-BC-A10T	1.30666	DO23540	2.05585
TCGA-BC-A10U	2.0282	DO23541	1.88136
TCGA-BC-A10W	1.62244	DO23542	1.8501
TCGA-BC-A10X	0.0374747	DO23544	1.922
TCGA-BC-A10Y	1.12711	DO23545	1.77444
TCGA-BC-A10Z	2.28345	DO23546	1.35199
TCGA-BC-A112	4.64537	DO23547	0.452512
TCGA-BC-A216	1.14439	DO23548	1.62244
TCGA-BC-A217	1.70627	DO23549	1.62244
TCGA-BC-A3KF	1.46632	DO23550	1.65896
TCGA-BC-A3KG	2.3295	DO23551	2.06496
TCGA-BC-A5W4	1.25987	DO23552	1.49354
TCGA-BC-A69H	1.41028	DO45091	2.19502
TCGA-BC-A8YO	1.32193	DO45092	1.70627
TCGA-BD-A2L6	1.43857	DO45093	1.38143
TCGA-BD-A3EP	1.67094	DO45094	1.98089
TCGA-BD-A3ER	1.09192	DO45095	1.12711
TCGA-BW-A5NO	1.7855	DO45097	1.63472
TCGA-BW-A5NP	1.35199	DO45099	1.33703
TCGA-BW-A5NQ	1.65896	DO45101	1.10962
TCGA-CC-5258	1.91194	DO45103	0.961526
TCGA-CC-5259	2.04669	DO45105	1.74076
TCGA-CC-5260	1.10962	DO45107	1.43857
TCGA-CC-5262	1.87101	DO45109	1.074
TCGA-CC-5263	1.80735	DO45111	1.74076
TCGA-CC-5264	1.57225	DO45113	0.961526
TCGA-CC-A123	1.41028	DO45115	1.99048
TCGA-CC-A1HT	1.49354	DO45117	2.0282
TCGA-CC-A3M9	1.88136	DO45119	2.2115
TCGA-CC-A3MA	0.90182	DO45121	0.796467
TCGA-CC-A3MB	1.29123	DO45123	1.58496
TCGA-CC-A3MC	1.65896	DO45125	1.074
TCGA-CC-A5UC	1.09192	DO45127	2.58496
TCGA-CC-A5UD	2.33703	DO45129	1.67094
TCGA-CC-A5UE	1.95174	DO45131	1.39593
TCGA-CC-A7IE	2.15295	DO45133	1.83954
TCGA-CC-A7IF	1.88136	DO45135	0.961526
TCGA-CC-A7IG	2	DO45137	1.05585
TCGA-CC-A7IH	4.02354	DO45143	1.19502
TCGA-CC-A7II	2.19502	DO45145	2.1867
TCGA-CC-A7IJ	2.06496	DO45147	1.59756
TCGA-CC-A7IK	2.97607	DO45149	1.46632
TCGA-CC-A7IL	1.67094	DO45153	1.88136
TCGA-CC-A8HS	1.10962	DO45155	1.77444
TCGA-CC-A8HT	2.45943	DO45157	0.921997
TCGA-CC-A8HU	1.54649	DO45159	1.53343
TCGA-CC-A8HV	2.00946	DO45161	1.69459
TCGA-CC-A9FS	1.72935	DO45163	2.16146
TCGA-CC-A9FU	0.980891	DO45165	1.36678
TCGA-CC-A9FV	0.337035	DO45167	0.729352
TCGA-CC-A9FW	2.03747	DO45169	2.32193
TCGA-DD-A113	2.08299	DO45171	1.12711
TCGA-DD-A114	1.67094	DO45173	1.75207
TCGA-DD-A115	1.45251	DO45175	1.54649
TCGA-DD-A116	1.77444	DO45177	1.05585
TCGA-DD-A118	1.80735	DO45179	1.39593
TCGA-DD-A119	1.22781	DO45181	1.71786
TCGA-DD-A11A	1.90182	DO45183	1.41028
TCGA-DD-A11B	1.05585	DO45185	1.64689
TCGA-DD-A11C	1.57225	DO45187	0.610053
TCGA-DD-A11D	1.8501	DO45189	1.32193
TCGA-DD-A1E9	1.19502	DO45191	1.10962
TCGA-DD-A1EA	1.54649	DO45193	1.95174
TCGA-DD-A1EB	2.15295	DO45195	0.559427
TCGA-DD-A1EC	0.584963	DO45197	1.59756
TCGA-DD-A1ED	0.50696	DO45199	1.91194
TCGA-DD-A1EF	1.79647	DO45201	1.61005
TCGA-DD-A1EG	3.52026	DO45203	1.96153
TCGA-DD-A1EH	0.881356	DO45205	1.53343
TCGA-DD-A1EI	1.14439	DO45207	2.0282
TCGA-DD-A1EJ	1.17834	DO45209	1.52026
TCGA-DD-A1EK	1.12711	DO45211	1.32193
TCGA-DD-A1EL	1.55943	DO45213	1.38143
TCGA-DD-A39V	1.30666	DO45215	1.074
TCGA-DD-A39W	0.796467	DO45217	1.24393
TCGA-DD-A39X	1.25987	DO45219	1.36678
TCGA-DD-A39Y	3.24393	DO45221	1.43857
TCGA-DD-A39Z	1.32193	DO45223	0.77444
TCGA-DD-A3A0	3.19502	DO45225	1.99048
TCGA-DD-A3A1	2.3295	DO45227	1.79647
TCGA-DD-A3A2	1.36678	DO45229	1.53343
TCGA-DD-A3A3	1.12711	DO45231	1.41028
TCGA-DD-A3A4	0.752072	DO45233	1.22781
TCGA-DD-A3A5	1.17834	DO45235	0.961526
TCGA-DD-A3A6	0.584963	DO45237	2.79099
TCGA-DD-A3A7	1.83954	DO45239	0.941897
TCGA-DD-A3A8	1.93198	DO45241	1.29123
TCGA-DD-A3A9	3.11839	DO45243	1.32193
TCGA-DD-A4NA	0.729352	DO45245	1.2115
TCGA-DD-A4NB	0.634716	DO45247	0.796467
TCGA-DD-A4ND	1.17834	DO45249	0.658963
TCGA-DD-A4NE	1.14439	DO45251	1.09192
TCGA-DD-A4NF	1.82889	DO45253	1.29123
TCGA-DD-A4NG	1.35199	DO45255	1.46632
TCGA-DD-A4NH	1.05585	DO45257	1.074
TCGA-DD-A4NI	1.98089	DO45259	2.16146
TCGA-DD-A4NJ	1.39593	DO45261	1.57225
TCGA-DD-A4NK	1.35199	DO45263	0.961526
TCGA-DD-A4NL	0.634716	DO45265	1.79647
TCGA-DD-A4NN	1.074	DO45267	2.25192
TCGA-DD-A4NO	1.14439	DO45269	1.7633
TCGA-DD-A4NP	0.559427	DO45275	1.19502
TCGA-DD-A4NQ	1.47999	DO45277	1.72935
TCGA-DD-A4NR	1.03747	DO45279	0.839535
TCGA-DD-A4NS	0.961526	DO45283	1.10962
TCGA-DD-A4NV	1.8606	DO45285	0.479993
TCGA-DD-A73A	1.69459	DO45287	1.77444
TCGA-DD-A73B	1.43857	DO45289	1.05585
TCGA-DD-A73C	1.49354	DO45291	1.12711
TCGA-DD-A73D	1.30666	DO45293	1.77444
TCGA-DD-A73E	1.65896	DO45295	0.337035
TCGA-DD-A73F	1.2115	DO45297	1.03747
TCGA-DD-A73G	1.75207	DO45299	6.08523
TCGA-DD-AA3A	0.90182	DO45301	1.41028
TCGA-DD-AAC8	3.67985	DO45303	0.706269
TCGA-DD-AAC9	1.49354	DO45305	0.818162
TCGA-DD-AACA	3.19502	DO45307	0.941897
TCGA-DD-AACB	1.68281	DO45309	0.90182
TCGA-DD-AACC	1.52026	DO48672	1.79647
TCGA-DD-AACD	1.47999	DO48674	1.54649
TCGA-DD-AACE	1.33703	DO48677	2.05585
TCGA-DD-AACF	1.90182	DO48679	1.47999
TCGA-DD-AACG	1.65896	DO48681	1.70627
TCGA-DD-AACH	1.57225	DO48682	3.85273
TCGA-DD-AACI	3.10962	DO48684	1.35199
TCGA-DD-AACJ	1.61005	DO48686	1.49354
TCGA-DD-AACK	2.03747	DO48687	1.12711
TCGA-DD-AACL	2.87101	DO48689	1.65896
TCGA-DD-AACM	1.12711	DO48691	1.19502
TCGA-DD-AACN	1.01886	DO48692	1.29123
TCGA-DD-AACO	0.941897	DO48693	0.818162
TCGA-DD-AACP	2.2115	DO48694	1
TCGA-DD-AACQ	2.45943	DO48695	1.75207
TCGA-DD-AACS	1.10962	DO48697	0.961526
TCGA-DD-AACT	2.3295	DO48700	1.12711
TCGA-DD-AACU	1.7855	DO48701	2.12711
TCGA-DD-AACV	1.71786	DO48703	1.29123
TCGA-DD-AACW	1.03747	DO48704	1.50696
TCGA-DD-AACX	1.8606	DO48706	2.05585
TCGA-DD-AACY	1.43857	DO48709	1.49354
TCGA-DD-AACZ	2.23589	DO48712	0.980891
TCGA-DD-AAD0	1.69459	DO48715	1.27563
TCGA-DD-AAD1	1.88136	DO48716	2.00946
TCGA-DD-AAD2	1.47999	DO48717	0.452512
TCGA-DD-AAD3	1.25987	DO48719	2.96153
TCGA-DD-AAD5	1.88136	DO48720	0.980891
TCGA-DD-AAD6	1.64689	DO48721	2
TCGA-DD-AAD8	1.7633	DO48723	1.57225
TCGA-DD-AADA	1.88136	DO48725	0.860597
TCGA-DD-AADB	1.81816	DO48727	1.68281
TCGA-DD-AADC	1.49354	DO48728	0.90182
TCGA-DD-AADD	1.46632	DO48730	1.33703
TCGA-DD-AADE	1.74076	DO48732	2.05585
TCGA-DD-AADF	2.51362	DO48733	1.54649
TCGA-DD-AADG	2.1867	DO48736	0.90182
TCGA-DD-AADI	1.69459	DO48737	1.58496
TCGA-DD-AADJ	1.22781	DO48738	1
TCGA-DD-AADK	1.22781	DO48741	1.71786
TCGA-DD-AADL	1.91194	DO48742	2.24393
TCGA-DD-AADM	2.3594	DO48743	1.55943
TCGA-DD-AADN	1.75207	DO48746	2.0282
TCGA-DD-AADO	2.48678	DO48747	0.860597
TCGA-DD-AADP	1.67094	DO48751	1.99048
TCGA-DD-AADQ	1.82889	DO48753	1
TCGA-DD-AADR	1.59756	DO48757	1.57225
TCGA-DD-AADS	2.01886	DO48759	1.22781
TCGA-DD-AADU	1.59756	DO48760	1.61005
TCGA-DD-AADV	1.70627	DO48761	1.36678
TCGA-DD-AADW	0.980891	DO50772	1.58496
TCGA-DD-AADY	0.980891	DO50774	1.32193
TCGA-DD-AAE0	1.29123	DO50776	2.23589
TCGA-DD-AAE1	1	DO50778	0.839535
TCGA-DD-AAE2	1.41028	DO50780	2.1867
TCGA-DD-AAE3	2.17834	DO50783	1.33703
TCGA-DD-AAE4	1.2115	DO50785	1.17834
TCGA-DD-AAE6	1.41028	DO50787	1.25987
TCGA-DD-AAE7	2.64082	DO50789	1.55943
TCGA-DD-AAE8	1.22781	DO50791	1.33703
TCGA-DD-AAE9	1.71786	DO50796	1.16146
TCGA-DD-AAEA	2.32193	DO50798	2.20328
TCGA-DD-AAEB	1.87101	DO50799	1.61005
TCGA-DD-AAED	1.25987	DO50800	1.46632
TCGA-DD-AAEE	1.39593	DO50802	1.43857
TCGA-DD-AAEG	1.71786	DO50803	1.922
TCGA-DD-AAEH	1.55943	DO50804	2.41028
TCGA-DD-AAEI	1.81816	DO50805	2
TCGA-DD-AAEK	1.4245	DO50806	1.64689
TCGA-DD-AAVP	1.35199	DO50807	1.81816
TCGA-DD-AAVQ	1.14439	DO50808	1.55943
TCGA-DD-AAVR	1.2115	DO50809	1.38143
TCGA-DD-AAVS	1.10962	DO50811	1.57225
TCGA-DD-AAVU	1.074	DO50813	1.90182
TCGA-DD-AAVV	1.8606	DO50815	1.77444
TCGA-DD-AAVW	0.77444	DO50816	1.72935
TCGA-DD-AAVX	1.30666	DO50817	2.06496
TCGA-DD-AAVY	1.59756	DO50818	2.14439
TCGA-DD-AAVZ	0.90182	DO50819	0.90182
TCGA-DD-AAW0	1.59756	DO50820	1.32193
TCGA-DD-AAW1	1.7855	DO50822	1.54649
TCGA-DD-AAW2	1.80735	DO50825	2.11839
TCGA-DD-AAW3	1.62244	DO50827	1.24393
TCGA-ED-A459	2.61005	DO50829	1.57225
TCGA-ED-A4XI	2	DO50831	1.10962
TCGA-ED-A5KG	0.366782	DO50832	1.80735
TCGA-ED-A66X	0.921997	DO50834	1.97124
TCGA-ED-A66Y	1.54649	DO50837	0.584963
TCGA-ED-A7PX	0.77444	DO50839	0.961526
TCGA-ED-A7PY	0.610053	DO50840	1.45251
TCGA-ED-A7PZ	2.7577	DO50845	0.796467
TCGA-ED-A7XO	1.17834	DO50848	1.36678
TCGA-ED-A7XP	1.25987	DO50850	1.61005
TCGA-ED-A82E	0.658963	DO50851	2.10962
TCGA-ED-A8O5	1.77444	DO50855	1.2115
TCGA-ED-A8O6	1.32193	DO50857	1.50696
TCGA-ED-A97K	1.05585	DO50859	1.99048
TCGA-EP-A12J	1.074
TCGA-EP-A26S	1.55943
TCGA-EP-A2KA	1.69459
TCGA-EP-A2KB	1.47999
TCGA-EP-A2KC	1.38143
TCGA-EP-A3JL	1.54649
TCGA-EP-A3RK	1.19502
TCGA-ES-A2HS	1.25987
TCGA-ES-A2HT	1.35199
TCGA-FV-A23B	1.47999
TCGA-FV-A2QQ	1.88136
TCGA-FV-A2QR	1.75207
TCGA-FV-A3I0	1.49354
TCGA-FV-A3I1	1.32193
TCGA-FV-A3R2	1.39593
TCGA-FV-A3R3	1.09192
TCGA-FV-A495	1.69459
TCGA-FV-A496	1.80735
TCGA-FV-A4ZP	1.47999
TCGA-FV-A4ZQ	1.30666
TCGA-G3-A25S	1.82889
TCGA-G3-A25T	0.860597
TCGA-G3-A25U	1.12711
TCGA-G3-A25V	1.03747
TCGA-G3-A25W	1.4245
TCGA-G3-A25Y	1.45251
TCGA-G3-A25Z	1.35199
TCGA-G3-A3CG	1.63472
TCGA-G3-A3CH	0.90182
TCGA-G3-A3CI	0.366782
TCGA-G3-A3CJ	3.3557
TCGA-G3-A3CK	2.52686
TCGA-G3-A5SI	0.68281
TCGA-G3-A5SJ	1.68281
TCGA-G3-A5SK	1.52026
TCGA-G3-A5SL	1.98089
TCGA-G3-A5SM	1.72935
TCGA-G3-A6UC	1.79647
TCGA-G3-A7M5	2.30666
TCGA-G3-A7M6	1.55943
TCGA-G3-A7M8	0.559427
TCGA-G3-A7M9	1.80735
TCGA-G3-AAUZ	1.43857
TCGA-G3-AAV0	2.25987
TCGA-G3-AAV1	1.09192
TCGA-G3-AAV2	1.01886
TCGA-G3-AAV3	1.54649
TCGA-G3-AAV4	1.62244
TCGA-G3-AAV5	1.36678
TCGA-G3-AAV6	1.25987
TCGA-G3-AAV7	1.43857
TCGA-GJ-A3OU	1.14439
TCGA-GJ-A6C0	1
TCGA-GJ-A9DB	1.35199
TCGA-HP-A5MZ	1.05585
TCGA-HP-A5N0	1.91194
TCGA-K7-A5RF	1.03747
TCGA-K7-A5RG	1.87101
TCGA-K7-A6G5	1.32193
TCGA-K7-AAU7	1.36678
TCGA-KR-A7K0	1.59756
TCGA-KR-A7K2	1.05585
TCGA-KR-A7K7	1.25987
TCGA-KR-A7K8	1.01886
TCGA-LG-A6GG	2.31431
TCGA-LG-A9QC	1.01886
TCGA-LG-A9QD	1.67094
TCGA-MI-A75C	1.80735
TCGA-MI-A75E	1.8501
TCGA-MI-A75G	2.60382
TCGA-MI-A75H	1.88136
TCGA-MI-A75I	2.25192
TCGA-MR-A520	0.452512
TCGA-MR-A8JO	0.752072
TCGA-NI-A4U2	1.81816
TCGA-NI-A8LF	1.64689
TCGA-O8-A75V	1.38143
TCGA-PD-A5DF	0.941897
TCGA-QA-A7B7	1.49354
TCGA-RC-A6M3	1.38143
TCGA-RC-A6M4	2.2115
TCGA-RC-A6M5	0.533432
TCGA-RC-A6M6	2.36678
TCGA-RC-A7S9	1.16146
TCGA-RC-A7SB	1.09192
TCGA-RC-A7SF	1.45251
TCGA-RC-A7SH	1.29123
TCGA-RC-A7SK	1.922
TCGA-RG-A7D4	1.58496
TCGA-T1-A6J8	1.46632
TCGA-UB-A7MA	1.43857
TCGA-UB-A7MB	4.95297
TCGA-UB-A7MC	1.36678
TCGA-UB-A7MD	1.75207
TCGA-UB-A7ME	1.50696
TCGA-UB-A7MF	1.69459
TCGA-UB-AA0U	1.45251
TCGA-UB-AA0V	0.839535
TCGA-WJ-A86L	1.91194
TCGA-WQ-A9G7	3.54649
TCGA-WQ-AB4B	1.32193
TCGA-WX-AA44	1.38143
TCGA-WX-AA46	1.17834
TCGA-WX-AA47	0.881356
TCGA-XR-A8TC	1.09192
TCGA-XR-A8TD	1.12711
TCGA-XR-A8TE	0.337035
TCGA-XR-A8TF	1.98089
TCGA-XR-A8TG	1.43857
TCGA-YA-A8S7	1.30666
TCGA-ZP-A9CV	1.68281
TCGA-ZP-A9CY	1.46632
TCGA-ZP-A9CZ	1.05585
TCGA-ZP-A9D0	1.10962
TCGA-ZP-A9D1	1.922
TCGA-ZP-A9D2	1.16146
TCGA-ZP-A9D4	1.17834
TCGA-ZS-A9CD	1.58496
TCGA-ZS-A9CE	1.88136
TCGA-ZS-A9CF	2.46632
TCGA-ZS-A9CG	1.4245
