# Supplementary material for: Integrative multiomics evaluation reveals the importance of pseudouridine synthases in hepatocellular carcinoma
Source: Front Genet. 2022 Nov 10;13:944681. doi: 10.3389/fgene.2022.944681 (PMC9686406; doi:10.3389/fgene.2022.944681)
Supplement: Supplementary file 13 [file Table4.XLSX]

## Sheet: TCGA-LIHC
Table S4A 344 Patients involved in multivariate Cox analysis
Patient ID	time	status	Grade	Stage	futime	fustat	DKC1	PUS1	PUS7	PUSL1	RPUSD1	RPUSD2	RPUSD3	PUS Score	Nomogram score
TCGA-2Y-A9GT	51	1	0	0	1624	1	18.8341	4.67056	2.45912	4.50441	10.4045	4.90039	8.05522	0.597577	0.838887
TCGA-2Y-A9GU	55	0	0	0	1939	0	10.966	4.27749	3.07959	22.4484	10.5788	4.27437	5.75282	0.497388	0.813309
TCGA-2Y-A9GV	54	0	0	0	2532	1	13.764	5.92985	5.21038	5.87843	11.0016	6.25777	7.09922	0.565507	0.830613
TCGA-2Y-A9GW	64	1	0	0	1271	1	36.0719	11.0688	6.35015	9.73823	10.4465	7.16866	8.83539	0.937951	0.931947
TCGA-2Y-A9GX	68	1	0	0	2442	0	21.3899	9.67639	7.24157	8.99432	11.4126	8.56751	8.51563	0.733241	0.87481
TCGA-2Y-A9GY	64	0	1	0	757	1	51.7518	21.7529	11.243	28.2267	37.2052	18.5071	24.3773	2.54768	1.53272
TCGA-2Y-A9GZ	82	0	0	0	848	1	18.0887	5.9543	6.55704	5.36188	11.2394	10.8642	10.708	0.666122	0.856849
TCGA-2Y-A9H0	49	1	0	1	3675	0	32.6992	19.2953	4.92727	9.81769	18.4236	11.0786	10.9509	1.23685	2.25351
TCGA-2Y-A9H1	58	1	0	0	1229	1	7.62762	10.5327	1.13801	21.3182	12.2538	10.6774	10.217	0.660839	0.855451
TCGA-2Y-A9H2	64	0	1	0	1731	0	54.2692	6.05285	26.9362	7.77473	25.1423	14.4169	6.06995	0.938089	0.931987
TCGA-2Y-A9H3	45	1	0	0	1516	0	7.76446	8.06264	1.01404	16.899	14.5235	6.48117	8.9744	0.590562	0.83707
TCGA-2Y-A9H4	68	1	0	0	1452	0	40.7236	14.9055	3.40851	6.13992	17.43	15.0351	13.3309	1.284	1.03715
TCGA-2Y-A9H5	59	0	1	0	555	1	23.8772	9.90434	6.96911	4.63308	18.5805	10.1977	10.2285	0.802486	0.893734
TCGA-2Y-A9H6	68	0	0	0	357	0	12.209	8.86385	2.6756	6.97024	13.8531	5.56015	12.3125	0.708302	0.868093
TCGA-2Y-A9H7	81	0	0	0	1168	0	24.2833	14.532	5.84255	15.462	8.13874	14.0039	15.7212	1.09678	0.978838
TCGA-2Y-A9H9	70	1	0	0	697	0	14.0988	7.42134	4.02618	8.70837	15.4277	10.494	12.2599	0.69284	0.863954
TCGA-2Y-A9HA	70	1	0	0	36	1	25.4101	15.3396	6.21268	15.3207	20.6182	14.5113	18.8636	1.25233	1.02705
TCGA-2Y-A9HB	66	1	0	0	260	0	12.8664	9.69565	4.02085	6.68048	12.2443	16.0944	12.5486	0.7385	0.876233
TCGA-3K-AAZ8	65	1	0	1	396	0	22.6947	11.1123	10.6036	10.9796	18.0495	12.1328	17.9439	1.02973	2.11377
TCGA-4R-AA8I	66	1	0	0	262	1	18.5677	9.77244	7.6886	8.46505	16.7813	13.7208	13.8306	0.828561	0.900965
TCGA-5C-A9VG	58	1	0	0	328	0	76.2109	39.1354	18.0408	37.4136	27.4817	10.4247	11.4106	4.14614	2.51199
TCGA-5C-A9VH	70	1	0	0	322	0	25.8882	14.6893	9.15104	9.08476	14.3081	9.13634	14.961	1.10084	0.980066
TCGA-5C-AAPD	61	1	0	0	20	0	40.9463	17.0834	5.80443	28.9806	36.2627	16.4344	7.04231	1.14623	0.993912
TCGA-5R-AA1C	57	1	0	0	520	0	35.1018	11.9655	5.75463	10.8537	8.95106	16.3793	22.3635	1.41796	1.08099
TCGA-5R-AA1D	17	0	1	1	449	0	12.7339	6.96261	4.96762	8.19331	11.6804	5.68829	6.59982	0.567918	1.83261
TCGA-5R-AAAM	65	0	0	0	46	1	14.5156	7.94313	3.20036	5.63594	9.1276	6.91862	8.46824	0.633454	0.848241
TCGA-BC-4072	74	0	1	1	1490	1	18.9378	5.40089	3.35483	10.3129	15.321	12.4879	13.7075	0.723019	1.9226
TCGA-BC-4073	73	1	1	1	849	0	47.3415	9.9759	11.173	10.6894	13.7796	10.5741	9.46775	1.07071	2.14071
TCGA-BC-A10X	52	0	0	1	770	1	15.399	6.25154	4.47133	6.05619	8.93057	5.85801	7.19991	0.585401	1.84254
TCGA-BC-A10Z	62	0	0	0	34	1	14.7677	4.89694	4.29233	7.08407	14.4059	7.83676	13.6758	0.673056	0.858687
TCGA-BC-A216	62	0	0	1	1351	0	18.9583	10.177	7.7356	18.396	13.0115	9.12739	7.94252	0.709385	1.91451
TCGA-BC-A217	75	0	1	0	1397	1	22.8866	5.46545	2.38142	7.38687	28.8781	22.8439	22.2888	0.982137	0.944762
TCGA-BC-A3KF	66	0	0	0	8	0	14.2752	9.28191	6.65508	12.0594	12.0073	10.0867	13.026	0.753078	0.880189
TCGA-BC-A3KG	68	0	1	0	680	0	20.5247	12.8123	4.25614	14.4614	21.4003	19.7072	10.3977	0.845628	0.905731
TCGA-BC-A5W4	69	1	1	1	547	1	17.179	7.45686	3.70208	14.5171	13.1401	12.0472	14.6663	0.775241	1.95388
TCGA-BC-A69H	64	1	1	0	444	0	14.8655	20.0282	8.89539	37.9613	25.2078	12.3694	37.5527	2.189	1.37188
TCGA-BC-A69I	69	1	0	0	387	0	24.5866	13.6762	2.99795	9.41615	16.8891	11.7871	9.9837	0.905496	0.922646
TCGA-BC-A8YO	66	0	1	1	562	0	75.635	15.9278	12.3618	11.5369	18.6916	9.21354	13.2826	2.0953	2.93823
TCGA-BD-A3EP	75	0	0	0	409	0	30.1768	11.3758	7.73221	10.3545	15.2539	10.1433	14.9815	1.05005	0.964802
TCGA-BD-A3ER	62	1	0	0	1115	0	20.3007	11.0113	5.74062	5.19341	11.4569	8.79456	8.55265	0.754633	0.880613
TCGA-BW-A5NO	50	1	0	1	20	0	24.9576	12.5432	4.52372	7.59316	13.109	12.8521	16.903	1.07621	2.14435
TCGA-BW-A5NP	26	0	1	1	0	0	41.6283	15.9797	15.9716	9.41449	9.38398	14.4133	20.2916	1.64931	2.55989
TCGA-BW-A5NQ	63	1	1	0	0	0	51.7239	21.1886	25.0759	15.5523	27.2584	16.557	26.101	2.63203	1.5732
TCGA-CC-5258	48	1	0	0	129	1	35.2522	19.0285	22.4273	25.5624	9.26515	11.4981	18.8962	1.60222	1.14434
TCGA-CC-5259	60	0	0	1	250	0	8.53104	7.91908	1.36611	10.0636	11.9159	4.09827	3.91099	0.511699	1.80104
TCGA-CC-5260	61	0	0	1	87	1	52.4003	8.62811	30.1326	9.68132	37.1275	18.3998	15.6423	1.31524	2.30877
TCGA-CC-5261	44	1	0	0	97	1	43.1934	12.4983	10.2997	12.4098	18.4956	15.2951	13.3398	1.22998	1.01997
TCGA-CC-5262	67	1	0	1	103	1	24.1104	16.6331	7.10948	9.44758	12.402	15.9233	15.7921	1.17149	2.20844
TCGA-CC-5263	35	1	0	1	129	1	46.1313	7.5269	12.8338	7.26683	20.3657	10.3508	7.56112	0.922484	2.04485
TCGA-CC-5264	71	1	0	1	102	1	99.4115	12.6427	24.5569	12.5692	17.841	12.4034	17.1843	2.89705	3.76447
TCGA-CC-A123	24	0	0	1	219	0	15.2633	12.8613	2.55145	7.06637	9.47947	9.17558	12.9351	0.851557	2.00052
TCGA-CC-A1HT	50	1	1	1	101	1	69.5987	24.0703	17.8777	18.9544	44.558	19.5633	20.0847	3.05407	3.95166
TCGA-CC-A3M9	45	1	1	1	300	1	125.31	22.8565	19.5719	25.5399	35.4051	20.5184	30.5636	8.32192	20.1312
TCGA-CC-A3MA	61	1	0	1	303	1	88.4439	8.11712	24.4785	6.70422	24.6548	8.84737	9.4114	1.73079	2.62518
TCGA-CC-A3MB	36	1	0	1	315	1	49.0384	15.0894	13.1759	9.79083	19.6992	11.209	11.7656	1.37582	2.3524
TCGA-CC-A3MC	54	1	0	1	363	0	16.9481	9.69163	5.82194	16.8067	15.6661	10.8066	10.2621	0.728449	1.92583
TCGA-CC-A5UC	63	1	1	1	347	1	35.1513	24.0617	9.07309	16.3994	12.4465	8.71413	21.3611	2.01549	2.86664
TCGA-CC-A5UD	45	1	0	1	304	1	21.8515	8.40748	9.41677	17.005	39.4324	12.7071	39.9723	1.7877	2.67176
TCGA-CC-A5UE	48	1	0	1	272	1	80.3527	18.7478	15.9226	39.4639	13.9757	22.8889	26.7882	3.624	4.71281
TCGA-CC-A7IE	57	1	0	1	217	1	41.4821	21.7414	8.86887	11.859	13.0265	7.52154	23.9409	2.19674	3.03181
TCGA-CC-A7IF	59	1	0	1	649	1	9.94522	6.66729	3.49178	5.68679	12.3161	10.8888	7.84077	0.562572	1.82958
TCGA-CC-A7IG	47	1	0	0	299	1	21.6128	17.8243	2.87349	32.5745	34.3821	12.2524	19.7737	1.32313	1.04977
TCGA-CC-A7IH	58	1	0	1	365	0	33.7268	8.27071	4.17253	7.80734	15.8495	11.6873	15.6929	1.01894	2.10673
TCGA-CC-A7II	54	1	1	1	399	0	96.4905	30.9013	30.1678	38.2109	39.6543	19.3046	28.3709	6.87959	12.8905
TCGA-CC-A7IJ	56	1	1	0	382	0	64.2566	25.1273	16.3861	9.93119	54.556	15.9741	22.378	3.14851	1.84548
TCGA-CC-A7IK	59	1	1	1	262	1	25.5501	11.3901	10.1319	6.02709	30.5982	8.08716	22.0651	1.21746	2.24004
TCGA-CC-A7IL	61	1	0	1	278	1	10.5168	5.24707	6.42283	7.64387	15.5242	11.21	12.2039	0.616261	1.8602
TCGA-CC-A8HS	18	1	0	1	300	1	30.0429	33.0164	20.5317	9.41691	13.5839	9.7691	7.21925	1.64788	2.55876
TCGA-CC-A8HT	74	1	0	1	140	1	24.2216	22.1888	12.31	15.4614	18.2743	14.8232	16.8719	1.44231	2.40125
TCGA-CC-A8HU	39	0	1	1	344	1	47.3791	18.8724	7.56358	24.7637	46.9524	11.1851	24.3569	2.19568	3.03082
TCGA-CC-A8HV	51	0	0	0	279	1	22.7206	30.5303	8.78653	21.2426	12.3459	6.93614	15.9027	1.78672	1.21149
TCGA-CC-A9FS	55	1	0	0	211	0	57.9633	15.5441	10.5746	7.07377	10.2405	14.8035	10.0845	1.49368	1.10659
TCGA-CC-A9FU	52	0	0	1	0	0	50.6061	28.8544	10.2718	20.8764	34.815	15.853	14.5968	2.35343	3.18225
TCGA-CC-A9FV	57	1	0	1	0	0	16.7479	6.72182	3.66875	10.1482	17.48	14.3354	12.4789	0.706318	1.9127
TCGA-CC-A9FW	68	1	0	1	248	0	46.7433	26.2894	14.7191	24.9734	20.8607	13.4363	36.8249	3.96727	5.2403
TCGA-DD-A113	55	0	1	0	2425	0	21.0526	7.49768	10.0349	12.1014	12.4843	8.36991	11.1421	0.736381	0.875659
TCGA-DD-A114	42	1	1	0	1149	1	63.476	12.716	10.1551	30.7115	30.2499	10.1937	19.3464	1.92925	1.26605
TCGA-DD-A115	53	1	0	1	2542	1	12.8755	6.17162	3.97113	13.0504	17.7387	8.26563	12.7623	0.665262	1.88858
TCGA-DD-A116	68	1	1	1	1622	1	16.4945	9.24977	5.92423	6.27702	15.2161	15.5625	11.4044	0.73852	1.93183
TCGA-DD-A118	77	0	0	0	3437	0	24.8107	6.56881	3.45761	16.703	17.453	10.9424	7.93665	0.683808	0.861545
TCGA-DD-A119	40	1	1	1	223	1	14.9302	11.2213	3.41776	11.2457	10.6303	8.64932	9.77289	0.73371	1.92896
TCGA-DD-A11A	67	1	1	0	79	0	22.6823	10.3074	6.22816	4.20637	19.9212	9.58858	10.2196	0.799848	0.893005
TCGA-DD-A11B	73	1	0	0	14	1	17.197	6.68771	5.51303	3.60178	5.00811	9.7447	11.2277	0.684097	0.861622
TCGA-DD-A11C	69	1	1	0	662	0	17.7642	6.77931	5.15954	2.4384	14.7103	9.89598	19.6504	0.885478	0.916955
TCGA-DD-A11D	57	0	0	0	1560	1	12.2024	5.5757	4.28629	6.0604	10.6568	7.29299	9.18443	0.582525	0.834994
TCGA-DD-A1EA	68	1	0	0	2415	0	29.1709	9.49917	8.86016	5.07744	16.1216	13.8314	10.7103	0.861552	0.910199
TCGA-DD-A1EB	72	0	0	0	2017	0	14.9567	4.71988	4.34071	3.97424	8.87734	9.26618	11.5695	0.630683	0.847515
TCGA-DD-A1EC	20	0	1	0	602	0	26.3422	10.204	16.4482	14.3254	34.8766	9.25109	9.70201	0.823914	0.899672
TCGA-DD-A1ED	68	1	0	0	2301	0	11.8406	5.21574	2.97111	5.18813	7.95069	6.45501	5.76321	0.518368	0.8186
TCGA-DD-A1EE	73	1	1	1	349	1	39.851	13.0071	16.3344	8.94111	16.4319	12.2879	14.8003	1.24858	2.26169
TCGA-DD-A1EF	57	0	1	0	394	1	29.0093	14.856	9.19294	11.7744	17.1404	7.72321	9.46058	0.980785	0.944367
TCGA-DD-A1EG	76	1	1	0	1372	1	27.472	13.5107	8.0318	16.0536	19.3396	10.5722	13.0789	1.02478	0.957296
TCGA-DD-A1EH	23	1	1	1	1495	0	42.4861	13.8969	19.3063	8.73856	7.80392	13.1258	12.8172	1.25397	2.26546
TCGA-DD-A1EI	46	1	0	0	183	0	44.0364	17.0743	11.7662	12.725	11.817	10.5467	15.4843	1.5297	1.11898
TCGA-DD-A1EJ	71	0	0	1	1005	1	45.6702	22.451	12.5474	10.7087	31.8995	12.5118	32.6483	3.06613	3.96643
TCGA-DD-A1EK	64	0	0	1	558	1	11.0047	7.56306	3.521	10.1544	11.8276	7.50805	8.32519	0.595183	1.84812
TCGA-DD-A1EL	23	1	1	0	415	1	62.7188	14.1782	10.051	10.1619	27.8648	9.06293	16.0684	1.81625	1.2226
TCGA-DD-A39V	77	1	1	0	643	1	23.241	16.423	5.42004	15.3003	28.9854	14.6785	11.6014	1.01715	0.955041
TCGA-DD-A39W	29	0	0	1	827	1	20.3784	8.30985	7.93226	9.8977	16.3339	14.0411	21.3981	1.01235	2.10245
TCGA-DD-A39X	78	0	0	0	1694	1	13.3473	12.7972	2.68679	15.6733	26.2803	17.8501	20.7456	1.04268	0.962606
TCGA-DD-A39Y	67	1	1	0	171	1	36.2169	32.8828	10.9246	87.9944	31.1449	11.1148	33.1468	3.81489	2.26754
TCGA-DD-A39Z	43	0	0	0	601	1	11.1894	6.82137	5.09293	18.0193	8.656	12.6076	16.3426	0.737847	0.876056
TCGA-DD-A3A1	65	1	0	1	233	1	21.4127	44.4844	2.9308	9.13172	17.138	6.17749	13.4263	2.53265	3.3635
TCGA-DD-A3A2	76	0	0	0	2131	1	8.361	3.96072	3.63577	3.79456	6.53855	6.83511	8.86341	0.52146	0.819382
TCGA-DD-A3A3	45	1	0	0	535	1	9.24465	9.3515	1.74791	22.804	15.5652	7.49852	8.52715	0.618886	0.844431
TCGA-DD-A3A4	37	1	1	1	612	1	21.1398	11.0075	5.6268	11.6567	9.18922	8.79321	8.77107	0.76783	1.94941
TCGA-DD-A3A5	66	0	0	1	3125	1	8.14025	4.892	1.343	6.09353	23.0983	10.3266	30.2394	1.00388	2.09695
TCGA-DD-A3A6	72	0	0	0	3258	1	6.68043	6.49907	1.606	18.2456	24.2429	10.3281	13.3797	0.630927	0.847579
TCGA-DD-A3A7	67	1	1	1	419	1	6.09003	33.2041	0.974509	41.8989	18.6938	10.0831	11.5508	1.37418	2.35122
TCGA-DD-A3A8	75	1	0	0	11	1	10.9238	7.78228	3.72276	9.71703	12.3768	5.86284	12.0941	0.668832	0.857567
TCGA-DD-A3A9	64	0	0	1	931	1	12.2651	10.6026	2.82869	18.7106	15.8172	11.5134	7.67113	0.653151	1.88153
TCGA-DD-A4NA	67	0	1	1	1008	0	37.2407	7.70555	5.22382	16.4	16.639	8.58366	4.39391	0.751948	1.93987
TCGA-DD-A4NB	25	1	0	0	989	0	13.1425	7.80164	5.60756	5.81899	13.7255	6.51691	8.01588	0.611175	0.84242
TCGA-DD-A4ND	56	0	1	0	2746	0	16.4084	9.74677	4.83107	7.06806	7.81481	6.70302	6.86282	0.655627	0.854074
TCGA-DD-A4NE	75	0	1	1	660	1	20.5308	6.02941	6.26888	10.3585	11.923	7.27365	7.62886	0.629794	1.86799
TCGA-DD-A4NF	72	1	0	0	942	0	28.5922	8.24972	4.91802	5.74475	11.1787	11.3061	10.1238	0.808017	0.895263
TCGA-DD-A4NG	77	1	0	1	802	1	15.0549	6.78645	11.2386	3.69207	8.50777	7.62461	7.28101	0.594061	1.84748
TCGA-DD-A4NH	65	0	1	1	917	0	28.5636	28.4017	7.67541	12.0469	11.2213	9.70617	8.80594	1.46455	2.41781
TCGA-DD-A4NI	67	1	0	0	816	0	9.37599	3.73599	3.13614	3.72781	4.11531	5.89888	6.3527	0.487395	0.810801
TCGA-DD-A4NJ	54	0	0	0	928	0	29.9483	7.89736	11.3117	9.09355	18.0927	11.7865	14.6538	0.929402	0.929488
TCGA-DD-A4NK	80	0	0	1	1210	1	13.7873	10.9855	7.24185	7.80803	12.757	13.066	12.3156	0.77313	1.95261
TCGA-DD-A4NL	46	1	0	0	1711	0	6.71199	5.74184	2.24373	4.69949	6.60562	6.46848	6.30422	0.500555	0.814105
TCGA-DD-A4NN	56	0	1	0	899	1	33.8836	15.4102	8.53592	10.9164	15.1323	15.8126	18.6579	1.39456	1.0732
TCGA-DD-A4NO	65	1	0	0	2245	0	25.2636	6.51184	7.58086	7.46671	8.99289	10.6638	9.63451	0.721815	0.871726
TCGA-DD-A4NP	32	1	1	0	3308	0	10.7984	7.1044	3.87951	7.28864	12.4573	9.98581	11.4666	0.641692	0.850404
TCGA-DD-A4NQ	60	1	1	0	373	1	39.8119	13.3993	14.6345	16.8339	14.5245	3.82067	11.3055	1.14003	0.99201
TCGA-DD-A4NR	85	0	1	0	9	1	31.8566	28.1035	8.00435	13.8303	31.8238	10.8495	14.1147	1.77106	1.20564
TCGA-DD-A4NS	61	0	0	0	2456	1	20.39	10.7384	8.46082	9.06682	17.441	10.9563	10.6233	0.79609	0.891969
TCGA-DD-A4NV	61	1	0	1	2398	0	22.8409	9.62054	10.4186	5.78055	14.524	14.0074	12.3956	0.836222	1.99106
TCGA-DD-A73A	71	1	0	0	728	0	17.2144	10.8821	3.57481	4.30063	13.6415	7.69975	7.75469	0.70495	0.867194
TCGA-DD-A73B	72	0	0	0	283	1	17.8419	7.93793	4.23325	5.00128	7.20838	4.85973	13.0107	0.756222	0.881045
TCGA-DD-A73C	65	0	0	1	701	0	18.9061	8.07597	7.8499	7.46219	11.6306	15.3784	12.851	0.766606	1.94867
TCGA-DD-A73D	68	0	0	0	693	0	24.6062	7.13997	6.1963	8.55181	10.5888	13.4224	14.2422	0.835794	0.902982
TCGA-DD-A73E	66	1	0	0	44	0	25.3447	9.65324	12.3705	9.12179	23.1285	19.3594	18.8638	1.04634	0.963695
TCGA-DD-A73F	77	0	0	0	1085	0	14.5248	7.49843	3.99866	7.72687	13.8209	9.58799	12.0235	0.693582	0.864152
TCGA-DD-A73G	73	0	1	0	3478	0	8.05091	22.5736	1.60297	21.2316	27.5253	8.05522	7.87173	0.905815	0.922737
TCGA-DD-AA3A	81	0	1	0	410	1	69.414	20.1465	24.9555	17.489	34.8519	13.9062	17.6116	2.50403	1.51218
TCGA-DD-AAC8	72	1	1	0	16	1	37.2103	11.7243	8.99448	6.69405	22.637	12.5524	15.9711	1.19886	1.01021
TCGA-DD-AAC9	51	1	0	0	347	0	9.07409	7.60545	3.37245	8.22568	9.01315	7.1824	8.10104	0.577223	0.833627
TCGA-DD-AACA	65	1	1	0	2301	0	22.0256	11.0348	14.2919	5.22257	29.6616	16.3146	18.7597	1.04295	0.962687
TCGA-DD-AACB	74	0	1	0	2324	0	24.6867	10.3991	3.97855	27.1606	19.5057	14.6029	17.3084	1.01447	0.95425
TCGA-DD-AACC	61	1	0	0	1685	1	17.2936	10.8979	2.89278	6.55831	8.1	7.89734	10.5028	0.765461	0.883565
TCGA-DD-AACD	48	1	1	0	381	1	27.4886	11.9057	3.3504	10.8201	14.4333	10.091	9.04417	0.865508	0.911313
TCGA-DD-AACE	62	1	1	0	2184	0	10.374	5.00265	4.92489	6.87639	12.0379	6.60187	8.35232	0.54503	0.825373
TCGA-DD-AACF	68	1	1	0	365	1	31.658	10.2951	8.00178	6.80646	17.7595	10.892	9.64777	0.884676	0.916728
TCGA-DD-AACG	52	1	1	0	469	1	17.4752	14.702	4.91047	12.7689	3.38909	9.67929	17.9218	1.07566	0.972469
TCGA-DD-AACH	69	1	1	0	195	1	39.6006	27.7876	10.1739	22.3171	25.2699	19.0301	15.4159	2.01721	1.30094
TCGA-DD-AACI	69	1	1	0	1618	0	29.0747	14.611	2.92123	23.8603	13.1795	12.3777	12.1293	1.05362	0.965866
TCGA-DD-AACJ	75	1	0	0	2102	0	14.7156	10.5365	4.48452	5.31031	14.9367	13.9502	16.9159	0.883428	0.916374
TCGA-DD-AACK	70	1	0	0	9	0	37.8627	27.5611	10.6542	3.93033	11.5251	14.9551	15.3578	1.95431	1.27589
TCGA-DD-AACL	66	0	1	0	107	1	28.4346	25.0129	10.5077	33.7523	18.1895	10.0085	24.907	2.11013	1.33884
TCGA-DD-AACN	32	1	1	0	1302	0	32.5849	15.1468	16.581	11.0623	12.7589	13.3986	17.0902	1.29838	1.04177
TCGA-DD-AACO	40	1	1	0	1876	0	8.78706	7.05815	1.51887	7.45277	9.76075	10.0778	10.3743	0.604313	0.840636
TCGA-DD-AACP	64	1	1	0	415	0	72.893	27.6143	18.0071	13.4742	16.5422	20.4429	17.4915	3.30355	1.93606
TCGA-DD-AACQ	50	1	1	0	432	1	15.251	12.8895	5.19538	10.8003	21.7512	14.2925	11.9381	0.827555	0.900685
TCGA-DD-AACS	39	1	1	0	1804	0	35.4658	8.68431	15.5127	12.6638	45.8283	11.199	11.6009	0.936411	0.931503
TCGA-DD-AACT	69	0	0	0	1562	0	9.3119	7.90527	4.81982	11.4264	13.1606	6.20235	7.38328	0.572308	0.832361
TCGA-DD-AACU	59	1	1	0	1567	0	25.7132	12.2904	8.46635	21.8404	14.923	16.3089	28.4805	1.51572	1.11415
TCGA-DD-AACV	53	1	1	0	1531	0	23.2118	7.1883	4.35605	6.65766	16.4977	14.2551	17.7816	0.912014	0.924506
TCGA-DD-AACW	43	1	1	0	1424	0	47.6968	20.5709	7.15462	6.05968	12.8565	15.278	19.2049	1.99889	1.29359
TCGA-DD-AACX	66	1	1	0	170	0	15.3238	9.02638	7.46316	9.2547	14.6641	13.0466	11.7087	0.728639	0.873566
TCGA-DD-AACY	61	1	1	0	1450	0	33.0147	20.5617	4.53159	10.5478	13.7707	8.17447	8.34056	1.19696	1.00962
TCGA-DD-AACZ	63	0	1	0	171	1	54.0442	31.7642	13.9533	16.7971	10.359	12.717	22.3032	3.38455	1.98515
TCGA-DD-AAD0	73	0	0	0	137	0	20.2835	11.4757	8.91413	4.84316	18.7323	14.5004	11.7795	0.841771	0.904651
TCGA-DD-AAD1	51	0	1	0	564	0	27.8281	11.2523	9.5981	10.229	13.9034	11.9053	13.8347	0.980543	0.944296
TCGA-DD-AAD2	66	1	0	0	658	0	20.2339	9.04791	4.56839	10.259	8.88294	9.59042	7.98465	0.697076	0.865086
TCGA-DD-AAD3	43	1	0	0	1295	0	17.8158	4.68368	4.55126	10.8763	12.9543	6.0293	9.89323	0.622633	0.845409
TCGA-DD-AAD5	54	1	1	0	1345	0	21.547	32.1761	10.5474	24.0112	13.2735	17.7618	21.4457	2.18086	1.36843
TCGA-DD-AAD6	66	1	1	1	672	0	19.3991	13.8057	8.23171	8.71056	14.3452	9.67103	13.3491	0.937599	2.05443
TCGA-DD-AAD8	73	0	0	0	1219	0	19.4053	10.7656	6.12331	8.05962	14.1383	11.9977	11.2271	0.800613	0.893217
TCGA-DD-AADA	66	0	1	0	1233	0	10.1037	7.20089	2.59519	5.96765	5.29543	6.08038	6.76543	0.555441	0.828033
TCGA-DD-AADB	51	1	1	0	1242	0	46.9219	23.0633	16.5691	8.25212	16.745	8.43238	17.2879	2.02268	1.30314
TCGA-DD-AADC	53	1	1	0	425	1	49.3628	15.6267	16.2684	8.08382	18.8034	18.7377	17.0127	1.6397	1.15767
TCGA-DD-AADD	51	1	1	0	1231	0	36.6306	16.1984	13.9013	9.58522	33.4813	17.7068	27.8749	1.94359	1.27167
TCGA-DD-AADF	64	0	1	0	115	1	11.0572	6.38405	1.26522	6.23786	26.6951	15.1226	11.7006	0.633801	0.848332
TCGA-DD-AADG	70	1	1	1	1145	0	16.9198	9.62446	7.45908	10.2218	16.3076	15.1784	11.7244	0.758569	1.94384
TCGA-DD-AADI	43	0	1	0	1085	0	20.4003	17.1669	5.53047	9.82331	12.6555	15.6757	16.7551	1.16721	1.00038
TCGA-DD-AADJ	70	0	1	0	1066	0	12.9626	12.7295	3.13174	6.3136	6.6502	11.2403	17.7081	0.946751	0.934485
TCGA-DD-AADK	68	0	1	0	1049	0	14.3743	11.7739	4.73576	11.8874	13.26	5.58579	10.8015	0.7639	0.883138
TCGA-DD-AADL	58	1	1	0	636	0	19.3795	8.29383	11.3306	8.68022	11.0453	12.0654	13.0144	0.780437	0.887664
TCGA-DD-AADM	58	1	1	0	12	1	13.7436	6.91032	4.42142	8.80658	13.6901	11.5328	13.5014	0.70385	0.866899
TCGA-DD-AADN	59	1	1	0	898	0	16.0491	24.735	2.97477	18.4423	43.4505	14.9048	25.2736	1.79671	1.21524
TCGA-DD-AADO	55	1	1	0	453	0	13.4717	17.6054	2.7185	12.9041	8.38141	8.41134	13.8906	0.9931	0.947968
TCGA-DD-AADP	45	1	1	0	458	0	23.6034	14.5424	8.10047	5.5529	21.7403	13.4635	12.5772	0.991353	0.947456
TCGA-DD-AADQ	59	1	1	0	436	0	15.266	13.4606	5.26518	9.65442	12.8089	10.2476	8.09534	0.752675	0.88008
TCGA-DD-AADR	58	1	1	0	2028	0	22.9786	12.6773	6.98957	4.29918	10.2132	14.1217	11.4029	0.895748	0.91987
TCGA-DD-AADS	63	1	0	0	474	0	4.00952	5.31951	1.05813	7.63107	5.1293	9.12861	10.8338	0.54463	0.825271
TCGA-DD-AADU	60	1	1	0	554	0	7.11216	8.45077	2.82171	7.84893	8.4493	10.6212	11.8039	0.644138	0.851047
TCGA-DD-AADV	50	1	1	0	574	0	24.1125	8.47284	5.91667	9.42619	20.2014	13.3561	15.264	0.892354	0.918906
TCGA-DD-AADW	48	1	1	0	587	0	45.1214	17.1206	21.7725	10.9444	13.3192	13.724	14.2731	1.49957	1.1086
TCGA-DD-AADY	55	0	0	0	555	0	24.8188	3.88186	11.405	5.86409	4.90251	9.37612	7.82496	0.626398	0.846393
TCGA-DD-AAE0	45	0	1	1	555	0	25.5448	20.3627	10.453	22.4934	15.4288	14.0066	21.1982	1.5737	2.50076
TCGA-DD-AAE1	52	1	1	0	552	0	18.0434	13.5666	4.49512	6.51562	5.90477	8.11394	11.3716	0.862491	0.910463
TCGA-DD-AAE2	51	1	1	0	638	0	20.9031	7.70675	4.66569	7.16786	19.6375	12.9458	9.67181	0.708481	0.86814
TCGA-DD-AAE3	50	1	0	0	566	0	8.9004	5.06613	2.69622	3.94842	7.87685	12.4662	11.0376	0.579653	0.834253
TCGA-DD-AAE4	49	0	0	0	608	0	7.66513	5.16812	1.9061	7.16194	8.87236	9.89829	10.7633	0.567551	0.831138
TCGA-DD-AAE6	59	0	0	0	141	0	16.0261	20.2779	5.41984	16.0191	13.9348	11.1894	16.7636	1.21556	1.01544
TCGA-DD-AAE7	72	1	0	0	644	0	13.411	7.74235	2.96148	4.61123	9.73295	8.56341	10.9531	0.667422	0.857193
TCGA-DD-AAE9	69	1	1	0	722	0	19.204	13.1181	5.21347	13.0629	15.9198	11.7227	19.0581	1.08249	0.974523
TCGA-DD-AAEA	65	1	1	0	575	0	12.7346	8.38485	7.80345	14.1532	9.66478	11.4425	16.2547	0.788905	0.88999
TCGA-DD-AAEB	60	1	0	0	478	0	5.09933	6.63053	2.30793	5.33571	7.05777	8.72217	6.98549	0.514143	0.817532
TCGA-DD-AAED	51	1	1	0	763	0	19.5996	14.6731	7.07152	11.9214	5.67019	10.2551	6.58296	0.791768	0.890778
TCGA-DD-AAEE	55	1	1	0	810	0	22.0674	8.18008	5.24229	10.2264	16.6269	17.5419	17.0506	0.907149	0.923117
TCGA-DD-AAEG	59	0	1	0	719	0	13.36	13.8947	6.48079	16.8044	14.8434	16.5083	14.2626	0.89211	0.918836
TCGA-DD-AAEH	73	1	0	0	784	0	26.3652	8.60525	6.06251	4.95433	11.2859	15.404	10.9183	0.812283	0.896444
TCGA-DD-AAEI	72	1	0	0	1531	0	16.4084	13.1499	6.07204	10.906	17.4359	8.51533	11.8652	0.845339	0.90565
TCGA-DD-AAEK	51	1	1	0	1067	0	13.7177	6.4988	5.20705	4.33014	8.54034	12.9427	8.25678	0.595291	0.838295
TCGA-DD-AAVP	48	1	0	0	2752	0	33.4112	16.2112	6.39134	8.60953	19.5186	20.4384	10.567	1.12034	0.985991
TCGA-DD-AAVQ	38	1	0	0	2728	0	29.4517	14.1436	6.4375	8.12394	19.1369	12.268	11.2986	1.01822	0.955357
TCGA-DD-AAVR	44	1	0	0	2513	0	13.0418	7.58049	3.65734	14.6417	9.54542	5.1229	7.15132	0.590919	0.837163
TCGA-DD-AAVS	56	1	0	0	1823	0	30.7463	11.8717	7.91889	6.17021	11.4939	11.439	15.0196	1.07577	0.972503
TCGA-DD-AAVU	46	1	0	0	2202	0	21.6583	10.519	7.35731	21.7053	12.5757	18.8568	29.9495	1.41915	1.08139
TCGA-DD-AAVV	56	1	1	0	2455	0	19.4881	16.405	9.13761	11.657	49.0401	13.7338	10.0755	0.925175	0.928274
TCGA-DD-AAVW	35	1	0	0	2317	0	20.6936	6.95691	5.65189	5.72556	5.83896	8.08473	9.94191	0.695566	0.864682
TCGA-DD-AAVX	38	1	0	0	1718	0	19.544	14.8054	7.63598	4.37301	14.1878	14.4237	10.1761	0.883033	0.916262
TCGA-DD-AAVY	56	1	0	1	1970	0	39.6565	10.9485	9.83805	7.65782	11.3138	11.7234	12.8153	1.10112	2.16092
TCGA-DD-AAVZ	38	1	0	0	1900	0	29.3956	13.1961	8.23887	6.16974	6.21044	9.81761	15.342	1.11229	0.983542
TCGA-DD-AAW0	54	1	0	0	2015	0	20.3387	12.107	6.57638	5.87329	15.2886	13.3343	9.88724	0.812766	0.896578
TCGA-DD-AAW1	55	1	0	1	1989	0	31.9251	7.10507	3.80293	3.994	10.2244	10.5207	7.92361	0.763333	1.9467
TCGA-DD-AAW2	69	1	0	0	1855	0	32.6892	8.29436	8.77345	4.63561	12.6779	10.715	12.2408	0.908781	0.923583
TCGA-DD-AAW3	69	1	0	0	1633	0	23.7432	9.81086	11.0331	13.6342	17.4001	14.9648	12.663	0.858001	0.909201
TCGA-ED-A459	47	1	0	0	910	0	45.7904	7.09467	9.89969	18.4495	46.9054	9.31426	10.9444	1.00073	0.950207
TCGA-ED-A4XI	58	1	1	0	819	0	11.9991	6.19432	2.70323	3.78543	10.208	9.31045	8.13195	0.574332	0.832882
TCGA-ED-A5KG	60	0	0	0	854	0	53.4883	16.4583	10.1736	10.0526	21.512	18.2128	15.4068	1.695	1.17763
TCGA-ED-A627	74	1	0	0	423	0	20.6215	9.86004	4.34047	8.78754	13.6705	7.33186	10.0991	0.764876	0.883405
TCGA-ED-A66X	35	1	1	1	406	0	40.9303	15.4027	10.9608	12.6817	14.7389	15.7147	17.349	1.47181	2.42325
TCGA-ED-A66Y	51	0	1	1	296	1	64.5538	12.5761	13.2132	12.8663	22.582	9.48569	7.55017	1.37714	2.35337
TCGA-ED-A7PX	48	0	1	0	6	0	50.3054	27.1914	7.86675	17.645	27.5569	10.3302	6.62933	1.76	1.20152
TCGA-ED-A7PY	20	0	1	0	390	0	15.773	11.6547	5.94524	8.65335	6.16993	9.26608	12.7509	0.820902	0.898835
TCGA-ED-A7PZ	61	1	0	0	6	0	30.9138	12.4206	4.32556	21.852	37.5656	14.6925	17.67	1.18584	1.00615
TCGA-ED-A7XO	29	1	0	1	427	0	17.4532	8.52024	2.4086	11.0124	25.1149	11.8379	14.2081	0.793738	1.96508
TCGA-ED-A7XP	53	0	1	0	400	0	24.6503	13.6514	7.79553	17.7843	13.0235	9.37868	13.785	1.01265	0.953713
TCGA-ED-A82E	60	0	0	1	408	0	38.8755	5.601	15.3854	7.21454	25.8686	8.9888	4.97643	0.731498	1.92764
TCGA-ED-A8O5	59	0	1	1	406	0	27.9823	8.80393	10.3705	7.9034	7.74833	8.85564	16.5671	0.985821	2.08528
TCGA-ED-A8O6	50	0	1	1	56	1	43.2664	26.3337	9.43918	14.6122	18.3543	14.0605	10.3287	1.74121	2.63365
TCGA-ED-A97K	54	1	0	1	6	0	26.1527	8.95744	13.3993	7.16667	23.7221	15.4178	7.87655	0.748959	1.93807
TCGA-EP-A12J	62	1	0	0	570	0	34.7977	8.02352	7.25216	6.93226	15.2043	18.8331	14.1607	0.980205	0.944198
TCGA-EP-A26S	70	1	0	0	608	0	21.0265	10.1962	10.1717	5.14493	16.1595	17.2631	13.1975	0.85127	0.907311
TCGA-EP-A2KA	52	0	1	1	627	1	77.5457	12.3175	7.89721	18.3972	16.835	9.56692	16.4888	2.10758	2.94941
TCGA-EP-A2KB	46	0	0	0	596	1	15.7644	11.2286	3.30091	4.70574	12.279	5.49787	17.1238	0.921019	0.927083
TCGA-EP-A2KC	62	1	1	0	19	1	25.8262	9.04545	11.7597	7.73833	14.0137	10.3026	14.5292	0.90941	0.923762
TCGA-EP-A3JL	76	1	0	0	303	0	23.6327	15.3596	4.43182	14.1522	17.2282	8.34025	11.4687	0.98492	0.945575
TCGA-EP-A3RK	73	1	0	1	363	0	34.7555	16.9073	6.69465	10.4458	40.4124	19.8745	34.6221	2.36456	3.19322
TCGA-ES-A2HS	80	1	0	0	688	1	12.3312	6.74732	2.12203	9.66313	11.0443	12.5067	17.413	0.771162	0.885123
TCGA-ES-A2HT	54	1	0	0	438	1	13.6647	11.7281	1.57362	13.5045	10.6779	9.17058	10.9583	0.759209	0.881859
TCGA-FV-A2QQ	80	1	0	0	729	0	27.2344	26.0326	5.4263	10.4061	13.6584	17.6086	21.4036	1.93483	1.26823
TCGA-FV-A2QR	75	1	0	0	581	1	34.9945	10.5232	5.18752	6.98113	15.2126	9.87658	10.7208	0.96085	0.938566
TCGA-FV-A3I0	76	0	0	0	848	0	46.4004	10.7736	11.7614	18.4664	17.5959	5.45725	9.17055	1.07498	0.972265
TCGA-FV-A3I1	81	0	0	0	247	1	27.8211	14.8653	9.49667	22.7672	27.3435	12.9481	20.6959	1.34403	1.05657
TCGA-FV-A3R3	38	0	0	0	366	1	13.5151	5.61097	2.94204	16.7792	12.3154	4.49724	5.17368	0.527314	0.820866
TCGA-FV-A495	51	0	0	0	1	0	9.7121	11.9303	1.46778	11.2974	31.7469	15.3291	16.2196	0.84674	0.906042
TCGA-FV-A496	84	0	0	0	10	0	19.3198	9.97263	3.74633	3.75878	10.0229	4.85149	6.61242	0.681032	0.860807
TCGA-FV-A4ZP	78	1	0	1	2486	1	10.3937	30.2065	4.99039	68.4363	78.2264	11.0614	15.6785	1.49413	2.44001
TCGA-FV-A4ZQ	52	1	0	0	12	0	45.7455	12.9913	10.4157	8.19611	25.5727	19.3841	13.0422	1.28057	1.03605
TCGA-G3-A25S	64	1	0	0	416	1	30.6369	19.3607	3.44623	29.2635	45.3494	24.3758	30.6484	2.15278	1.35661
TCGA-G3-A25T	45	0	0	1	1553	0	30.8537	13.7685	5.70518	14.0188	37.8841	14.2558	15.9653	1.17577	2.21137
TCGA-G3-A25U	63	0	1	0	1636	0	25.0659	12.1798	8.3783	6.85647	13.6044	13.4195	7.9867	0.819742	0.898513
TCGA-G3-A25V	68	1	0	0	860	0	21.3535	9.25916	7.91811	5.12862	12.3584	8.13003	9.05186	0.734832	0.87524
TCGA-G3-A25X	73	1	1	0	1779	0	28.1674	17.02	8.79292	18.845	23.5141	18.3157	15.6189	1.24445	1.02455
TCGA-G3-A25Y	52	0	1	0	452	1	50.59	12.0257	9.75106	11.1618	16.119	9.26337	16.4392	1.46304	1.09616
TCGA-G3-A25Z	58	1	0	0	655	0	14.5124	10.9894	3.74262	8.12009	9.26461	7.04654	14.7502	0.83857	0.903757
TCGA-G3-A3CG	80	1	0	0	673	0	26.4188	10.512	4.69502	12.5495	12.1053	9.58078	12.1335	0.894498	0.919515
TCGA-G3-A3CH	53	1	0	1	780	0	17.5696	8.88985	7.39764	8.68059	11.5083	10.8913	10.0724	0.71215	1.91615
TCGA-G3-A3CI	71	1	0	0	180	0	8.57632	4.7512	2.30864	5.44084	6.81457	5.45619	9.0303	0.538741	0.82377
TCGA-G3-A3CJ	52	1	0	0	594	0	7.91473	8.47116	2.20627	7.18735	9.82929	10.5368	11.5404	0.646361	0.851632
TCGA-G3-A3CK	61	1	0	0	585	0	21.5478	9.61219	6.74639	7.22221	12.78	11.5459	11.6589	0.804296	0.894234
TCGA-G3-A5SI	44	1	0	0	768	1	30.1509	4.53019	4.56674	3.06095	16.2105	6.93214	9.36667	0.717531	0.870572
TCGA-G3-A5SJ	59	1	0	0	698	0	32.5722	11.0217	8.60373	7.57517	13.5789	8.69749	12.7941	1.00488	0.951426
TCGA-G3-A5SK	58	1	0	0	744	0	14.8431	3.26126	2.83975	3.97743	3.95473	3.45386	4.63299	0.490511	0.811582
TCGA-G3-A5SL	70	1	0	0	621	0	15.9973	7.55011	8.52915	9.43076	9.77025	11.1672	11.7622	0.702871	0.866637
TCGA-G3-A5SM	58	1	1	0	520	0	13.8999	6.77063	3.70069	5.94786	15.4397	5.43507	10.8787	0.650082	0.852612
TCGA-G3-A6UC	65	1	0	1	671	0	26.7062	7.21009	9.31146	6.19403	12.9913	14.3845	13.5236	0.843083	1.99528
TCGA-G3-A7M5	76	1	0	0	447	0	25.6616	11.2848	4.78977	9.30223	10.1036	14.4202	11.8966	0.90113	0.921401
TCGA-G3-A7M6	60	0	1	0	632	0	58.5083	16.6396	13.4423	16.2548	36.3057	18.7776	20.7356	2.12993	1.34706
TCGA-G3-A7M7	65	1	0	0	361	0	16.773	12.2081	3.21034	15.1434	14.3068	7.87581	13.5999	0.867765	0.911949
TCGA-G3-A7M8	31	1	0	0	430	0	9.47948	5.75767	2.94864	5.86444	10.0621	7.95227	9.50125	0.570558	0.831911
TCGA-G3-A7M9	70	1	0	1	56	1	93.7857	46.7253	16.0636	23.5722	42.337	15.6172	22.5861	9.21291	26.5134
TCGA-G3-AAUZ	48	1	0	0	480	0	8.38143	7.98841	1.66595	11.4234	17.1345	9.77641	12.2879	0.654774	0.853849
TCGA-G3-AAV0	58	1	0	0	476	0	14.2819	10.9595	2.42811	12.3444	17.92	11.9821	10.6404	0.740161	0.876682
TCGA-G3-AAV1	51	1	1	1	359	1	31.4246	11.9735	12.4389	3.78205	16.2696	11.1266	18.8592	1.21905	2.24115
TCGA-G3-AAV2	50	1	0	0	372	0	27.2712	16.2373	3.8288	12.7596	21.0562	15.4369	21.5531	1.42875	1.0846
TCGA-G3-AAV3	58	0	0	0	412	0	34.5418	10.4396	3.70699	9.05357	20.7151	14.1617	12.7517	1.01127	0.953306
TCGA-G3-AAV4	83	0	0	0	27	1	29.0715	9.52232	14.1225	8.30893	18.081	8.62242	23.2389	1.24463	1.0246
TCGA-G3-AAV5	67	1	0	0	354	0	29.6969	20.5567	8.4171	15.0174	23.1688	13.2003	22.9735	1.76178	1.20219
TCGA-G3-AAV6	53	0	1	1	65	1	44.9299	27.573	11.6001	11.1451	20.8629	8.60748	21.6347	2.58031	3.4134
TCGA-G3-AAV7	38	1	0	0	361	0	94.6931	20.1532	16.5845	35.3001	23.0924	9.52752	18.4365	3.57769	2.10725
TCGA-GJ-A3OU	59	1	0	0	879	0	24.44	15.4236	6.07853	8.06235	18.7512	7.03911	10.5877	0.971926	0.941785
TCGA-GJ-A6C0	75	0	0	0	31	1	20.9817	10.3881	5.23965	16.1505	19.7981	11.1551	14.8922	0.899655	0.920981
TCGA-GJ-A9DB	68	1	0	0	67	1	23.9696	15.772	6.4765	12.4889	26.8564	15.5684	31.6648	1.81506	1.22215
TCGA-HP-A5MZ	78	1	0	0	91	1	20.2855	10.5622	3.54522	10.5657	9.57655	7.32308	8.89883	0.75151	0.879763
TCGA-K7-A5RF	64	1	0	0	631	0	10.911	5.86956	2.56902	5.5102	10.4478	7.81374	9.66692	0.586297	0.835968
TCGA-K7-A5RG	66	1	0	0	519	0	26.3672	7.60277	5.89742	8.2166	16.0669	8.67118	11.1318	0.79205	0.890856
TCGA-K7-A6G5	66	1	0	0	512	0	20.0258	6.12682	2.68829	12.3875	10.4841	7.73216	11.995	0.713522	0.869494
TCGA-K7-AAU7	61	1	0	0	359	0	67.9788	20.8509	11.3004	12.1405	19.741	10.2509	9.32833	1.96915	1.28176
TCGA-KR-A7K0	65	1	0	0	65	1	14.4275	10.5245	4.57203	8.37208	9.80196	7.03139	8.02664	0.677382	0.859836
TCGA-KR-A7K2	64	1	0	0	829	0	12.0516	11.236	3.29204	5.84738	12.3539	6.99508	8.18567	0.674557	0.859086
TCGA-KR-A7K7	61	0	0	0	951	0	31.0464	28.6092	6.22508	23.0483	27.5379	11.203	15.8374	1.87291	1.2442
TCGA-KR-A7K8	57	1	0	0	906	0	21.0401	9.90885	3.20242	11.9096	19.7929	8.51179	31.2509	1.43478	1.08663
TCGA-LG-A6GG	79	0	0	0	387	0	14.2731	7.063	6.04535	8.00573	9.9376	6.88141	9.19654	0.627493	0.84668
TCGA-LG-A9QC	48	1	0	0	425	0	24.6497	12.2027	10.6582	3.39288	14.8512	14.1522	11.1679	0.895865	0.919903
TCGA-LG-A9QD	68	1	0	1	366	0	10.621	9.66592	2.77345	6.77985	9.08137	7.90423	8.73563	0.640363	1.8741
TCGA-MI-A75C	64	1	1	0	291	0	18.1432	24.1869	5.18894	23.8978	13.0001	11.8547	16.6664	1.40936	1.07812
TCGA-MI-A75E	61	1	0	1	507	0	24.6682	9.64752	5.59211	11.5656	14.9214	9.29805	12.5657	0.86158	2.00672
TCGA-MI-A75G	63	1	0	0	698	0	21.9043	9.25968	6.38415	9.39091	9.34216	13.1211	19.2099	0.997868	0.949366
TCGA-MR-A520	58	1	0	0	229	0	8.18381	3.93385	2.35569	5.62374	7.59123	6.60199	10.2817	0.541946	0.824587
TCGA-MR-A8JO	34	1	1	0	330	0	14.8097	8.11644	4.67197	10.6993	15.2517	8.93588	6.44192	0.602397	0.840138
TCGA-NI-A4U2	71	1	0	1	1791	1	17.0879	3.16806	3.88039	4.5334	4.73878	3.79877	6.27236	0.528603	1.81047
TCGA-NI-A8LF	74	1	1	0	799	0	11.1047	4.98788	4.02297	4.56486	15.7292	8.90116	10.9281	0.593317	0.837784
TCGA-O8-A75V	54	1	0	0	538	0	12.4929	9.65972	2.97391	6.26546	11.3537	9.34113	11.8966	0.720113	0.871267
TCGA-PD-A5DF	58	0	0	1	639	1	20.9551	14.3616	5.4935	14.0252	14.0455	10.4316	12.8997	0.961071	2.06939
TCGA-QA-A7B7	48	1	0	0	94	0	23.0077	15.1292	4.28096	8.60223	23.6757	8.57644	19.9713	1.2453	1.02482
TCGA-RC-A6M3	24	1	1	0	0	0	34.1752	13.0262	14.095	25.8843	27.4294	5.97593	5.5726	0.883934	0.916517
TCGA-RC-A6M4	74	0	0	1	22	0	17.721	6.21512	5.34468	3.27803	13.0261	10.2361	13.6777	0.729364	1.92637
TCGA-RC-A6M5	20	0	0	1	15	0	11.3317	6.03567	3.30945	8.74091	12.5768	7.87519	7.35961	0.55376	1.82461
TCGA-RC-A6M6	75	1	1	0	9	0	57.7908	12.6694	18.1313	37.4032	23.5855	17.8364	21.9621	1.93063	1.26659
TCGA-RC-A7S9	47	0	1	0	640	0	14.8866	9.70193	3.88594	7.72032	20.3287	9.65625	7.59864	0.655772	0.854112
TCGA-RC-A7SB	53	1	0	0	588	0	15.7077	4.42508	2.804	7.21958	7.47007	10.3489	12.1643	0.642197	0.850536
TCGA-RC-A7SF	66	1	0	0	579	0	10.4951	8.0749	2.9394	9.50598	10.9941	9.17818	7.59948	0.588117	0.836438
TCGA-RC-A7SH	42	1	1	0	468	0	23.2667	23.7838	8.4612	13.4146	26.5892	12.7	17.6399	1.5318	1.1197
TCGA-RC-A7SK	59	1	1	0	472	0	9.17967	3.29352	5.79857	13.8018	14.7719	15.8773	16.6952	0.649836	0.852547
TCGA-RG-A7D4	69	1	0	0	1098	0	52.3153	18.2474	9.37639	10.7892	21.067	13.8937	18.1646	1.91484	1.26042
TCGA-UB-A7MA	62	0	0	0	848	0	38.6429	17.8024	14.7496	11.5993	17.0521	12.1764	18.5621	1.59612	1.14218
TCGA-UB-A7MB	24	1	1	0	601	0	23.1238	15.8266	11.8592	20.8479	27.5903	20.1824	15.6969	1.12428	0.987193
TCGA-UB-A7MC	59	1	1	1	500	0	34.5549	10.3718	11.9609	6.28844	13.4599	13.4137	10.3485	0.940423	2.05622
TCGA-UB-A7MD	67	1	1	0	52	1	22.127	13.514	7.79581	15.4587	17.9153	11.9284	12.4136	0.936828	0.931624
TCGA-UB-A7ME	51	1	0	0	486	0	24.9638	10.9883	3.82258	9.7264	20.9492	8.96016	14.5205	0.955573	0.937037
TCGA-UB-A7MF	56	1	0	1	214	1	15.3924	10.9283	1.78178	10.5719	15.5859	13.4716	8.96298	0.714197	1.91736
TCGA-UB-AA0U	60	1	0	0	327	0	17.3449	7.34359	13.1552	8.99957	14.8897	10.9274	9.11988	0.657661	0.854611
TCGA-UB-AA0V	69	0	0	0	314	0	15.3306	6.0911	5.45725	4.217	7.58117	8.51653	7.03274	0.579077	0.834104
TCGA-WJ-A86L	68	0	0	0	345	0	17.0174	8.54189	5.47392	7.54132	21.2998	8.05294	6.48567	0.629301	0.847153
TCGA-WQ-AB4B	62	1	0	0	395	0	9.80188	9.7432	3.3847	10.6656	8.16257	8.37489	8.61647	0.632825	0.848076
TCGA-WX-AA44	64	0	1	0	615	0	20.8175	15.149	4.82615	26.2817	19.0546	11.8285	12.108	0.960761	0.93854
TCGA-WX-AA46	61	1	0	0	756	0	13.0394	7.16111	6.76478	3.81499	6.62892	8.46484	7.19996	0.583991	0.835372
TCGA-WX-AA47	33	0	0	1	556	1	7.57369	10.4163	3.11005	12.6218	11.1047	6.73157	6.31055	0.586552	1.84319
TCGA-XR-A8TC	43	0	0	0	1339	0	22.016	14.7568	8.38113	4.09085	4.23325	6.48377	6.14824	0.809071	0.895554
TCGA-XR-A8TD	49	0	1	1	1030	0	13.5961	5.21666	4.61545	8.96115	15.6396	8.24302	10.4214	0.608367	1.85566
TCGA-XR-A8TE	16	1	0	1	925	0	26.6223	9.95899	15.1522	12.7137	13.9151	9.0118	18.0172	1.04792	2.12569
TCGA-XR-A8TF	74	1	0	0	693	1	40.8895	18.3531	17.7118	5.61468	12.0165	12.8921	12.9411	1.41785	1.08095
TCGA-XR-A8TG	58	1	0	0	898	0	19.1139	5.43491	4.98165	7.63353	11.7039	7.81597	20.6547	0.88991	0.918212
TCGA-YA-A8S7	68	1	1	1	412	1	60.291	22.0987	12.8429	22.7862	30.2979	12.0279	15.2706	2.20455	3.03914
TCGA-ZS-A9CD	73	1	0	0	1386	1	34.7609	14.8976	4.88589	19.6933	16.3946	9.80267	14.2918	1.22091	1.01712
TCGA-ZS-A9CE	79	0	0	0	1241	0	12.8822	7.43546	5.02529	5.48008	16.2788	16.4714	9.48125	0.628625	0.846976
TCGA-ZS-A9CF	64	1	0	0	2412	0	31.3783	5.4597	3.13332	3.97485	15.7389	4.36766	14.1875	0.865196	0.911225
TCGA-ZS-A9CG	55	1	0	0	341	0	24.757	8.58149	2.84881	7.01463	10.9709	13.459	10.7946	0.791811	0.89079

## Sheet: LIRI-JP
Table S4B 288 Patients involved in multivariate Cox analysis
Patient ID	time	status	Age	Gender	Stage	DKC1	PUS1	PUS7	PUSL1	RPUSD1	RPUSD2	RPUSD3	PUS Score	Nomogram score
DO227643	1260	0	79	1	0	15.6253	16.6858	5.04988	8.87059	7.01754	4.85365	18.4108	1.27167	0.477337
DO227801	660	0	77	0	0	23.7876	25.1837	6.92479	12.0267	6.7135	6.96815	37.9757	2.22162	0.899138
DO23508	390	0	79	0	0	20.8868	46.3128	4.72536	38.3239	10.6593	10.292	53.8319	3.31435	1.86278
DO23509	780	1	60	1	1	37.2117	25.596	8.02299	9.82327	3.97215	9.63255	42.82	2.55353	2.03945
DO23510	870	0	80	0	0	39.9957	45.01	12.4177	15.9754	14.242	8.86222	48.1084	3.35629	1.91559
DO23511	180	1	83	0	1	20.549	51.5695	3.41944	45.5838	53.3252	8.05645	52.0537	3.42296	3.64087
DO23512	1260	0	60	1	0	26.2352	40.9574	7.25492	10.3245	13.8795	7.60796	23.1351	2.31351	0.955937
DO23513	1200	0	76	1	1	62.9213	26.4545	24.761	9.35115	24.4329	18.6442	45.6315	3.00121	2.74861
DO23514	1290	0	64	1	0	55.4667	26.7517	8.89967	9.51785	10.8952	13.9179	21.3663	2.19898	0.885675
DO23515	1230	0	71	1	0	26.481	39.9075	12.0412	18.8843	7.14517	12.1292	39.8368	2.77487	1.30014
DO23516	20	1	69	1	1	55.9084	32.5244	15.9649	26.7762	17.9021	7.21481	54.3361	3.35591	3.48173
DO23517	1200	0	62	1	0	18.471	17.0833	6.37112	7.65627	6.78849	3.2661	12.1911	1.13868	0.436844
DO23518	1320	0	67	1	0	35.7805	20.5692	6.30806	9.93435	8.65659	7.08091	25.6657	1.87214	0.712289
DO23519	630	0	65	1	1	48.319	60.9757	27.182	36.1189	16.2125	6.99345	55.8949	4.19687	6.09881
DO23521	1110	0	63	1	1	90.9637	37.3348	17.2929	15.3669	19.7786	23.7526	42.2206	3.61181	4.12928
DO23523	1080	0	52	1	1	39.0597	31.9381	7.55142	9.86214	17.3667	5.27592	23.6337	2.21309	1.6254
DO23524	1050	0	71	0	0	29.4971	22.047	7.39349	10.9535	6.75748	5.62437	18.7852	1.63368	0.607609
DO23525	1050	0	71	1	1	80.1699	64.3345	8.04212	37.3463	15.3918	8.98663	70.1778	5.14128	11.4457
DO23526	1050	0	66	1	1	49.4858	59.8498	21.0307	26.8392	34.7274	13.5759	28.7785	3.37938	3.53663
DO23527	1050	0	72	1	0	33.8408	14.6198	5.57844	5.11756	7.03972	6.88539	17.2528	1.41211	0.524181
DO23528	1020	0	45	0	0	34.5415	24.7019	9.09835	8.58101	9.38467	9.33932	54.6414	2.83793	1.35595
DO23529	930	0	72	1	1	32.3188	31.0438	13.3138	12.7589	13.4113	13.6657	34.5848	2.41838	1.86375
DO23530	180	1	53	1	1	46.556	24.3296	8.35903	11.992	12.2856	5.98941	12.903	1.75677	1.19911
DO23531	900	0	78	0	1	17.1697	12.7203	3.80953	5.44452	5.22035	6.76025	17.3747	1.13677	0.793189
DO23532	960	0	71	0	0	15.8673	48.409	7.90815	16.2581	30.1645	14.2599	25.5841	2.48361	1.0707
DO23533	900	0	61	1	0	30.4978	37.5489	12.7069	14.8031	12.6219	11.7497	53.4611	3.15415	1.67411
DO23534	840	0	60	1	0	38.1928	29.9183	9.27443	6.45907	18.1145	10.0318	26.5556	2.22409	0.900621
DO23535	960	0	67	1	0	25.2828	21.5703	10.6271	9.6412	12.1752	5.20227	30.7259	1.91442	0.73265
DO23536	930	0	56	1	0	26.6472	14.5587	6.25452	3.14082	7.99127	7.54801	27.5628	1.6188	0.601612
DO23537	900	1	79	1	0	40.2369	31.0939	6.05001	10.4731	15.9774	6.36657	32.0503	2.44952	1.04665
DO23538	450	0	67	1	0	19.9301	4.79992	6.92867	3.41786	4.59482	9.30514	14.7418	0.846512	0.35954
DO23539	1110	0	77	1	0	20.0021	45.9985	11.4484	20.3652	14.094	7.04771	31.3454	2.63157	1.18169
DO23540	750	0	73	1	0	38.6945	45.2019	17.5398	36.3503	57.3574	17.6243	43.8593	3.22026	1.74954
DO23541	930	0	65	1	0	24.6773	19.2427	13.885	12.9359	8.19766	6.38314	21.6002	1.56489	0.580377
DO23542	960	0	66	1	1	37.4616	24.4737	20.4438	12.411	9.89394	7.17715	36.4392	2.33387	1.76167
DO23543	1020	0	63	1	0	47.8315	32.1129	22.5335	12.1952	10.1803	8.97404	26.1892	2.40906	1.0188
DO23544	960	0	67	1	0	64.1846	36.817	8.28423	11.5349	5.50957	7.53904	14.9766	2.44228	1.04162
DO23545	570	1	67	1	0	38.4085	32.4936	9.07789	15.1731	6.45684	6.51474	30.4855	2.42349	1.02865
DO23546	1050	0	63	1	0	41.1631	51.5399	21.7095	25.1034	10.6593	8.34263	25.166	2.90235	1.41544
DO23547	1020	0	74	1	0	50.3374	78.1219	16.4488	20.9753	22.112	5.87988	28.8094	3.96621	2.87653
DO23548	840	0	78	0	0	28.5918	43.3963	16.5481	11.3124	14.306	8.78379	38.6632	2.87785	1.39251
DO23549	990	0	74	1	1	42.9336	47.543	11.4184	23.451	18.772	5.71117	20.9918	2.67716	2.21464
DO23550	990	0	69	1	0	19.2201	13.4027	5.35187	6.53776	4.44562	5.38766	17.6121	1.19217	0.452703
DO23551	150	1	73	1	1	18.4513	12.5139	5.24583	6.19992	3.07442	3.7701	12.5945	1.00656	0.727243
DO23552	810	0	80	0	0	31.2066	23.9056	8.23723	8.54886	8.14607	5.79011	33.4893	2.14702	0.855522
DO45091	1320	1	56	1	0	111.782	22.6518	17.0462	5.92265	7.5922	4.23119	13.7687	2.58697	1.14708
DO45092	1200	1	62	1	1	31.3776	49.3803	9.11459	29.1839	8.58098	9.25676	30.0985	2.85083	2.48644
DO45093	720	1	71	1	0	57.2604	28.4782	13.0431	39.6731	9.97914	7.15196	37.4826	2.75081	1.27944
DO45094	1650	0	76	1	1	25.219	14.3641	2.27542	8.18019	8.21741	8.1736	25.2342	1.52542	1.02775
DO45095	1620	0	66	1	0	29.7315	32.4822	5.2946	15.5559	9.66305	7.34598	34.7839	2.43546	1.03689
DO45096	1290	1	69	1	0	23.4632	18.4582	7.26258	7.3006	8.76252	13.4981	22.753	1.55815	0.577777
DO45097	1620	0	69	1	1	49.4162	19.573	9.86298	9.04931	10.1016	11.1734	33.689	2.25602	1.67258
DO45099	1590	0	46	1	1	39.8851	24.9377	7.93971	12.5254	9.90745	7.84497	21.5777	1.94329	1.35786
DO45101	1680	0	63	1	0	17.7424	39.9019	8.10734	19.7121	15.8612	6.66573	23.1041	2.16775	0.867426
DO45103	450	0	47	1	1	26.4664	25.9074	7.67795	13.2335	11.2796	6.13567	15.6148	1.62202	1.0961
DO45105	1680	0	61	1	0	20.0858	39.9829	7.79391	14.75	10.5263	6.67862	20.9859	2.13881	0.850856
DO45107	1710	0	63	0	0	21.0714	37.4762	4.03915	14.6869	12.0477	9.63506	16.8297	1.9507	0.750585
DO45109	1590	0	63	1	0	10.9467	15.2283	2.21159	7.0224	9.32199	4.72973	18.9819	1.18111	0.449375
DO45111	1590	0	74	1	0	22.1528	3.59906	6.08934	3.33917	7.87404	4.10265	19.3329	0.972972	0.391162
DO45113	1560	0	58	1	1	33.2266	28.4681	13.4142	21.9704	6.67572	9.80121	25.3038	2.07637	1.48382
DO45115	840	0	81	1	0	27.0492	30.3801	4.81628	5.21474	8.15381	11.1567	26.6668	2.09538	0.826575
DO45117	1110	1	73	0	0	41.3611	23.4923	16.6316	12.4047	7.5274	9.62804	26.7518	2.06939	0.812377
DO45119	510	1	74	1	1	35.5687	15.1184	11.9308	29.8353	3.36323	8.94007	31.4717	1.86865	1.29195
DO45121	1530	0	61	1	1	33.2623	22.333	10.3251	10.7767	5.48377	9.14345	41.3416	2.3555	1.78725
DO45123	570	1	78	0	0	36.5885	24.76	10.6476	10.7114	4.86535	7.575	29.0617	2.11445	0.837147
DO45125	1680	0	58	1	1	20.8776	42.9746	8.93384	21.4573	16.6515	9.22342	16.9864	2.12571	1.53343
DO45127	420	1	73	1	1	139.93	61.2143	12.8325	21.2739	32.9212	9.25043	47.9714	5.17578	11.7119
DO45129	1470	0	61	1	1	25.8122	16.566	7.25455	3.48533	6.15864	8.89893	26.7587	1.64732	1.11474
DO45131	360	1	53	1	1	35.3798	34.5215	15.6864	25.7198	25.4018	6.3436	38.2987	2.67722	2.21473
DO45133	660	1	64	1	1	22.4191	15.8109	11.611	7.73743	8.62877	9.73773	29.4798	1.65897	1.12344
DO45135	1410	0	77	1	0	33.1937	25.7024	7.61824	13.1621	6.87401	4.29393	22.0286	1.89263	0.722085
DO45137	1320	0	38	1	0	40.0236	15.0246	9.9915	8.33868	13.1493	9.21314	24.7162	1.72561	0.646006
DO45143	1290	0	69	1	1	26.0063	27.6898	5.64896	16.8263	10.1778	6.33238	25.9865	1.97704	1.38875
DO45145	60	1	78	1	1	74.1478	86.4797	19.708	33.9883	12.4586	17.8211	40.9213	4.89831	9.73425
DO45147	720	1	57	1	0	55.5178	49.2954	7.49803	18.0111	12.4312	5.27585	29.7134	3.1542	1.67417
DO45149	1260	0	70	0	0	30.3647	56.9248	5.26141	33.1626	10.8726	11.4802	15.2224	2.63735	1.18625
DO45153	1380	0	77	0	0	25.477	21.2318	6.25134	10.7384	12.7084	8.68823	25.8077	1.7617	0.661736
DO45155	2160	0	69	1	0	68.1567	21.491	19.4717	16.7893	21.4203	13.5999	38.0094	2.68978	1.22844
DO45157	1980	0	62	1	0	64.523	28.5108	11.7149	10.9625	13.9177	5.63778	22.5754	2.40893	1.01871
DO45159	1470	0	65	1	1	42.3077	27.584	20.05	16.0476	10.324	9.05848	27.6641	2.23736	1.65191
DO45161	540	1	74	1	0	64.6292	29.6019	9.75776	39.5091	15.3065	15.0712	65.9155	3.71916	2.43978
DO45163	960	0	76	1	0	22.7054	20.2212	11.5672	12.2483	6.84652	7.5804	45.686	2.27804	0.933598
DO45165	690	0	75	1	0	40.4273	27.8526	8.05176	18.3391	12.4176	7.35216	27.8771	2.22736	0.902584
DO45167	1440	1	67	1	0	17.2575	33.3488	4.03554	6.71195	3.10657	4.28124	16.8716	1.77197	0.666284
DO45169	1350	0	74	1	1	30.1309	22.0393	10.4978	8.99402	10.021	8.3051	29.6285	1.96064	1.37365
DO45171	600	0	56	1	1	35.9174	21.1121	7.01835	7.77102	9.15042	10.2726	34.9189	2.16313	1.57216
DO45175	1140	0	74	1	0	24.1959	9.06092	4.35266	2.78894	9.49111	6.98016	21.2252	1.22728	0.463421
DO45177	1260	0	81	0	1	19.5227	14.2159	8.08916	8.02376	8.90543	7.87927	21.7947	1.34473	0.911124
DO45179	600	0	78	0	0	16.74	22.8438	2.85871	12.4055	12.6459	6.92704	45.238	2.26893	0.927945
DO45181	1200	0	84	0	0	21.0404	15.359	3.79973	5.73607	6.89218	6.18538	17.5416	1.27557	0.47858
DO45183	570	1	72	0	0	33.7268	29.729	6.15304	7.10459	5.40831	6.65212	27.4664	2.1862	0.878161
DO45185	600	0	89	1	0	47.4996	32.6546	8.92105	46.0923	29.2447	13.5996	45.921	3.00199	1.51265
DO45187	1260	0	32	0	0	31.8635	21.2908	7.63087	5.53165	4.3649	6.53871	29.2934	1.95002	0.750242
DO45189	1200	0	85	0	0	33.8709	13.851	17.19	10.047	12.4171	6.85337	50.6985	2.37187	0.993855
DO45191	1200	0	61	0	0	23.7747	19.3404	4.58227	4.9875	6.01348	7.25569	26.4641	1.69913	0.634704
DO45193	120	1	68	0	1	59.8007	41.7638	24.0979	20.062	16.5956	9.88032	93.6125	4.85271	9.44283
DO45195	390	0	62	1	0	33.5223	27.4378	7.30641	6.69818	4.74907	6.39896	11.3151	1.63648	0.608747
DO45197	1170	0	51	1	0	25.1242	11.8818	10.0125	11.7036	17.8161	9.43821	32.3569	1.65556	0.616536
DO45199	1350	0	86	0	0	51.8053	26.3574	11.4578	9.15952	9.68644	10.4974	32.8444	2.47598	1.06528
DO45201	900	0	49	1	0	21.308	16.0035	9.73344	5.02408	8.05126	5.00132	16.6149	1.2721	0.477476
DO45203	1170	0	71	0	0	31.8623	18.8287	7.61399	22.237	7.28143	4.23968	13.9779	1.42218	0.527712
DO45205	90	1	67	0	0	47.0584	27.4812	20.5113	18.1996	17.415	10.4649	37.264	2.57889	1.14092
DO45207	1050	0	68	1	0	22.9833	18.5036	5.86288	9.0469	14.1013	6.73938	21.0809	1.5041	0.557329
DO45209	1350	0	70	1	1	29.7123	68.5264	7.76609	75.4916	26.2106	6.06278	57.0532	4.22381	6.20931
DO45211	240	0	76	1	1	69.0064	23.6453	4.74056	22.361	27.264	7.40536	24.0926	2.35946	1.79197
DO45213	1200	0	58	1	0	38.7988	37.824	12.45	9.32363	8.18387	5.72453	18.9876	2.25816	0.921312
DO45215	1170	0	65	1	0	21.567	22.2453	6.54495	10.0386	8.86261	6.0888	17.743	1.50501	0.557668
DO45217	270	1	69	0	1	61.3551	84.713	15.1024	43.0007	23.6146	7.984	45.2672	4.80235	9.13113
DO45219	1080	0	78	1	0	62.5923	26.3472	22.4484	29.7848	9.25123	10.861	29.9935	2.53364	1.10702
DO45221	390	1	75	0	1	77.5674	34.8174	19.3641	8.66116	17.6928	10.1044	27.3284	2.91856	2.60128
DO45223	1020	0	67	1	1	23.9368	12.4837	5.40376	7.52303	5.80037	5.42271	22.8661	1.37978	0.932663
DO45225	1050	0	69	1	0	39.074	19.1353	10.0136	14.6185	15.1562	7.63822	39.5213	2.27779	0.933445
DO45227	1020	0	57	0	0	17.5635	14.5406	3.56815	10.7904	7.15469	9.58591	32.1234	1.63292	0.607303
DO45229	990	0	74	1	0	18.4507	11.3909	5.09717	11.4959	8.30714	6.11525	31.0169	1.51298	0.560638
DO45231	930	0	84	1	0	36.2903	22.1667	12.0299	20.7537	10.7297	5.85896	25.2006	1.91541	0.733133
DO45233	900	0	83	1	1	30.5193	19.1941	8.80478	9.00807	7.24915	9.14658	16.9233	1.50263	1.01225
DO45235	900	0	68	0	0	30.6847	26.7966	8.85667	14.4445	10.272	8.95282	26.8097	2.03466	0.793788
DO45237	900	0	58	1	0	105.924	21.2999	20.5337	9.75167	17.0408	5.88369	20.1138	2.65403	1.19951
DO45239	870	0	42	1	0	62.6118	38.2044	14.3907	9.13329	9.36054	6.56159	28.3756	2.85927	1.37538
DO45241	1080	0	49	1	0	19.5631	87.2535	9.11527	36.8436	14.9749	6.95936	15.9811	3.4716	2.06864
DO45243	930	0	74	0	1	49.6167	29.3953	9.1434	20.2915	12.3787	5.46874	23.4364	2.2661	1.68386
DO45245	240	1	75	0	0	76.2173	22.9846	17.2182	12.9353	23.8415	2.78665	19.7819	2.30671	0.951613
DO45247	210	0	31	0	0	44.3823	20.5715	13.4133	6.13963	4.91601	6.19485	23.6684	1.92657	0.738606
DO45249	630	0	57	1	0	40.5927	35.6505	14.9253	30.5964	18.0997	7.31043	23.1499	2.33579	0.970237
DO45251	900	0	57	0	0	36.0619	33.5314	38.5334	11.4465	11.8847	6.20041	27.2357	2.32972	0.96632
DO45253	870	0	50	1	0	33.7606	25.7773	12.3025	18.3735	11.1422	10.2015	24.1834	1.96581	0.758179
DO45255	720	0	81	1	1	26.3785	24.6344	6.66007	23.6602	14.0455	8.68572	36.6974	2.20081	1.61214
DO45257	810	0	46	1	1	31.8783	59.6321	12.6444	14.1845	9.96717	8.05029	29.6989	3.16812	3.07206
DO45259	330	0	65	1	1	103.992	27.9467	20.5513	10.3627	18.5286	8.17672	51.2587	3.75359	4.53856
DO45261	990	0	74	1	1	24.8863	13.13	9.09637	8.58414	4.20861	4.20291	22.6774	1.40704	0.949767
DO45263	270	1	67	1	1	53.1232	31.4329	14.6394	20.4446	17.7315	11.2065	15.3948	2.13981	1.54791
DO45265	1020	0	73	1	1	43.3179	34.5284	8.72304	8.5574	4.71206	6.18933	26.7005	2.44073	1.89173
DO45267	570	1	73	1	1	113.12	28.9552	28.7438	26.9977	26.6317	7.8893	38.5117	3.53046	3.91133
DO45269	750	0	59	1	1	50.0247	52.278	13.0774	35.9382	23.295	8.56332	42.4771	3.55114	3.96563
DO45273	480	0	62	1	0	45.6409	74.9195	18.4226	58.8125	16.5858	7.28756	49.4207	4.40986	3.86635
DO45275	10	1	65	1	1	97.4967	57.0047	15.2744	20.2419	14.7753	10.1632	28.512	3.91326	5.04824
DO45277	600	0	64	1	1	43.8817	29.2555	8.99349	34.1767	19.9397	9.18293	21.3935	2.12623	1.53396
DO45279	1290	0	67	1	1	43.2623	28.7361	9.2179	9.34167	11.4168	6.36744	27.1631	2.27142	1.68984
DO45283	510	0	60	1	1	113.398	23.1589	19.2248	15.1993	17.4356	7.59833	24.7642	2.94753	2.65199
DO45285	480	0	59	1	1	19.2184	14.5345	5.16907	18.915	10.1907	3.60378	11.8299	1.05771	0.75247
DO45287	390	0	74	1	0	86.0159	34.1451	14.8269	19.7276	18.5396	8.41604	30.6774	3.10698	1.62229
DO45289	360	0	78	0	1	28.7647	12.713	6.84102	14.4835	9.2084	5.71526	20.413	1.37833	0.931762
DO45297	1260	1	61	0	1	149.856	62.2051	17.1337	19.838	23.9261	8.55964	23.7999	4.62663	8.12184
DO45299	1440	0	70	0	0	63.4444	34.3456	15.1383	47.9413	26.9357	7.42577	46.248	3.27443	1.81386
DO45301	1440	1	56	1	0	70.5116	31.8634	18.0943	39.3628	25.9034	4.81083	43.3698	3.20462	1.7314
DO45303	990	0	62	0	1	45.4137	21.1322	7.19814	7.51387	16.4003	5.49939	25.1068	2.00006	1.41023
DO45305	300	0	66	1	1	51.1991	27.9308	22.3073	9.65344	13.4268	5.94122	12.3493	1.9148	1.33231
DO45307	240	1	54	0	1	73.2312	34.706	19.232	18.4955	19.7768	7.65072	44.7615	3.37071	3.51625
DO48672	450	0	81	1	0	29.6753	28.4842	7.33007	12.5261	10.5774	10.9087	31.4725	2.21159	0.893151
DO48674	1260	0	80	1	0	11.3672	13.0294	2.46584	7.81871	4.58212	4.33458	21.1272	1.18056	0.449212
DO48677	1140	0	58	1	1	29.1852	20.8724	16.0553	11.9416	9.69591	7.95162	30.1875	1.92794	1.34404
DO48679	1200	0	72	1	0	24.3121	25.9005	5.80661	9.0393	11.3896	9.43211	29.2268	1.99377	0.772447
DO48681	900	0	57	1	0	48.2875	33.6111	13.0468	4.07913	17.7206	14.2899	59.6684	3.44671	2.0346
DO48682	120	1	72	0	1	39.9487	44.635	22.7057	28.5192	11.7254	9.76474	36.1065	2.99093	2.72983
DO48693	900	0	71	1	0	16.0096	26.0134	5.40291	10.3706	11.1014	6.70275	21.1344	1.6502	0.614338
DO48695	720	0	77	1	0	36.4562	24.1197	8.87991	11.4133	13.8752	10.1182	48.0116	2.64983	1.19616
DO48697	810	1	64	0	0	44.2109	41.9324	6.28899	21.2758	10.4423	9.71156	43.9466	3.19252	1.71748
DO48700	810	0	78	0	0	36.7475	42.3393	9.26965	10.4322	15.7195	9.54823	29.1977	2.67347	1.21516
DO48701	780	0	78	1	0	24.3967	22.8874	6.80289	12.6506	24.6265	9.6062	22.2447	1.69479	0.632872
DO48704	750	0	68	0	1	23.6623	21.9138	11.1547	14.7024	7.30469	6.55166	26.5782	1.78195	1.2194
DO48706	870	0	72	1	0	25.1058	21.1198	11.4529	16.0261	4.20944	7.11688	24.8443	1.72496	0.645729
DO48712	810	0	50	1	0	27.0149	29.0236	6.34018	14.4058	12.2825	7.09049	28.6668	2.11108	0.835269
DO48715	690	1	58	0	0	29.4224	14.8902	3.38061	7.95888	5.55553	6.15292	55.1282	2.47634	1.06553
DO48716	720	0	71	1	0	23.0726	25.9615	7.55151	12.9248	12.5945	9.79358	23.4981	1.81093	0.683813
DO48717	180	1	54	1	1	92.9986	28.1153	9.19398	26.4525	14.3028	10.9773	24.8513	2.83779	2.46493
DO48719	690	0	80	1	0	23.4847	18.9308	11.2139	14.7195	10.7573	12.4014	32.2808	1.85349	0.703487
DO48720	570	0	62	0	0	38.6959	24.279	17.1661	14.0378	11.827	5.14168	24.6328	1.99678	0.773996
DO48721	900	0	58	0	0	32.2885	11.8036	7.66213	2.7894	9.28293	6.27586	27.5687	1.60648	0.596693
DO48723	600	0	73	1	0	44.2649	30.1168	8.25567	17.2969	8.14621	9.1138	30.5715	2.42826	1.03192
DO48725	780	0	66	1	0	27.6766	40.5325	6.09539	12.0466	8.17256	6.10732	26.7763	2.42618	1.03049
DO48727	390	1	81	0	0	31.4141	22.9645	9.33647	5.86217	4.14692	8.9748	31.6896	2.06722	0.811206
DO48728	150	0	74	0	0	56.0418	30.6658	14.0788	12.4375	10.8532	5.49741	22.7808	2.37125	0.993447
DO48730	630	0	73	0	0	69.6347	67.2796	17.5138	35.3409	13.1911	7.96717	32.1089	3.97591	2.89519
DO48732	630	0	73	1	1	73.2076	61.767	16.2129	26.4705	18.8605	13.9401	52.8841	4.46044	7.27016
DO48733	600	0	72	1	0	33.2686	21.7663	13.1974	12.6849	6.98002	4.37264	24.3403	1.83779	0.696167
DO48736	600	0	76	0	0	31.5406	33.1987	6.10783	9.52759	7.01209	8.06156	36.7246	2.53885	1.11087
DO48737	720	0	52	1	0	36.6128	58.3043	17.7066	9.40951	19.3691	9.99473	22.5735	2.97906	1.4897
DO48741	240	0	64	1	1	21.2736	13.5677	7.23109	17.8182	5.43937	6.48635	32.4559	1.66088	1.12486
DO48742	600	0	76	1	0	18.871	23.7831	6.98213	5.90048	5.53045	10.4738	19.3108	1.56404	0.580048
DO48743	570	0	69	0	0	25.8429	26.9268	7.58903	13.1613	9.65451	9.05326	20.7546	1.79704	0.677509
DO48746	570	0	76	1	1	28.8921	21.2166	15.8721	15.6661	8.21494	6.61445	26.5554	1.82811	1.25751
DO48747	540	0	62	1	1	25.2963	55.4748	4.69876	41.1496	23.0856	5.98606	32.7527	3.04062	2.82177
DO48751	480	1	68	1	0	35.1449	25.2805	10.7426	22.543	9.93991	9.02031	46.859	2.63521	1.18456
DO48757	480	0	68	0	1	60.3374	32.7391	13.1209	14.2276	21.6437	11.5396	60.785	3.61054	4.12578
DO48759	720	0	73	1	1	18.367	20.6041	3.96035	15.0762	14.8278	12.7154	33.5639	1.87657	1.29879
DO48760	690	0	70	0	0	15.031	14.2237	3.75943	3.35318	4.99592	7.50159	22.9317	1.31936	0.492756
DO48761	870	0	55	1	0	23.368	26.8321	7.16676	4.85226	7.01915	6.14321	24.5093	1.87194	0.712193
DO50774	720	0	68	0	0	22.1264	9.00547	7.17815	8.28802	3.7561	4.35283	15.6151	1.03335	0.407226
DO50776	690	0	75	1	0	15.8283	25.0963	4.25631	17.9771	10.9672	9.44959	37.4062	2.09748	0.827731
DO50778	630	0	60	1	1	36.5398	26.7989	14.0423	20.4215	9.14109	4.88991	28.6555	2.16599	1.57516
DO50783	480	0	62	1	1	26.8227	20.9259	4.05818	13.9644	9.93152	8.89827	34.2912	2.01924	1.42838
DO50785	90	1	37	1	1	67.2823	58.9246	8.38924	26.5231	7.27958	10.1143	14.6982	3.17019	3.07631
DO50787	480	0	63	1	1	20.7488	16.3311	5.28044	6.30791	11.6564	13.4788	21.3131	1.41322	0.953683
DO50789	570	0	73	0	0	26.1889	12.3411	5.47297	4.72378	6.00001	5.52569	21.2613	1.35772	0.505517
DO50791	480	1	79	0	0	42.2913	60.0891	14.1973	16.3462	25.6066	10.4678	38.4695	3.57731	2.21965
DO50793	540	0	76	1	1	25.81	16.7891	10.5955	15.796	8.27673	7.56098	26.6781	1.65193	1.11818
DO50798	30	1	77	1	1	49.4001	18.3989	27.1586	11.1564	10.0781	5.22312	31.0659	2.14174	1.5499
DO50799	540	0	66	0	0	63.3293	38.9741	7.87171	28.6507	27.5586	12.6717	48.7123	3.49096	2.09551
DO50800	510	0	74	1	0	29.0118	23.1703	7.51767	7.7148	8.84661	6.18776	21.1644	1.7326	0.649022
DO50802	930	0	49	1	0	44.6819	46.4057	14.0664	22.6404	14.2404	19.8778	40.6049	3.24114	1.77406
DO50803	540	0	62	0	0	27.8238	21.5916	6.44516	10.2152	7.10161	6.01082	20.3806	1.64427	0.611914
DO50804	720	0	81	1	0	30.9457	24.065	16.4346	17.2176	10.6722	9.48679	29.6385	2.03536	0.794159
DO50805	690	0	72	1	0	35.8496	27.3432	3.86958	26.4918	9.63991	6.21345	28.9218	2.18187	0.875628
DO50806	540	0	70	1	1	46.0212	40.6813	10.721	40.978	13.7324	11.9891	40.8876	3.08701	2.91038
DO50807	540	0	67	1	0	24.8621	12.242	4.33359	6.91524	7.35351	8.23927	30.2761	1.60225	0.595014
DO50808	570	0	68	1	0	25.0434	6.98621	4.21617	7.9324	9.13237	8.26154	21.6138	1.18459	0.45042
DO50809	720	1	56	1	1	26.3417	50.1158	13.9752	18.1782	17.7042	11.7363	44.9833	3.24547	3.23463
DO50811	450	0	62	1	0	26.1902	34.8515	6.67843	28.053	12.4819	13.6349	24.9566	2.17443	0.8713
DO50813	420	0	56	1	0	19.8225	27.7674	6.40199	16.5164	10.1147	8.36894	30.233	2.02306	0.787676
DO50814	420	0	83	1	1	11.8052	26.0894	2.26484	15.3097	11.2305	8.80625	24.5369	1.69737	1.15256
DO50815	150	0	62	1	1	63.9524	124.289	31.5449	44.8552	6.56595	10.8538	9.92165	5.04189	10.7119
DO50816	390	0	63	1	0	32.467	58.3166	19.2087	17.8474	18.882	12.1588	35.3447	3.3005	1.84567
DO50817	390	0	75	1	0	58.0315	35.7636	18.9193	16.9155	14.3609	7.62832	29.595	2.75814	1.28572
DO50818	510	0	65	1	0	17.2029	14.2707	3.28363	8.51649	8.1202	7.35829	34.4179	1.68717	0.629664
DO50819	510	0	72	0	0	29.9427	34.2079	6.62172	6.36081	9.71099	10.3911	29.0593	2.32418	0.962756
DO50820	510	0	77	0	1	31.9984	25.5458	4.77996	6.48091	6.12122	7.83576	33.8784	2.22046	1.6334
DO50822	510	0	66	1	0	24.5898	29.1168	7.6524	13.989	7.05597	10.8589	28.4254	2.07503	0.815436
DO50825	390	0	70	1	0	29.612	23.0526	9.06067	5.06274	9.99827	10.5735	23.1042	1.79383	0.676063
DO50829	570	0	78	1	1	48.6941	47.1046	9.42391	32.1884	27.6505	6.42983	45.9883	3.47418	3.76732
DO50832	90	0	73	1	1	41.5341	12.3037	11.3118	11.9967	14.7138	8.56281	39.0153	2.08038	1.48779
DO50839	330	0	47	0	1	8.21556	31.2801	2.75101	29.0703	12.2155	7.18997	45.9094	2.44195	1.89327
DO50840	330	0	49	1	0	42.866	29.8824	3.21447	13.8248	21.3561	9.47302	32.5776	2.46148	1.05503
DO50844	300	0	75	1	1	33.9879	27.8707	16.206	12.4589	16.9289	9.9605	33.6192	2.31212	1.73631
DO50845	210	0	72	1	1	37.5937	110.654	14.9583	18.5437	24.2684	13.4394	16.0093	4.44552	7.19821
DO50850	720	0	74	1	1	32.0156	18.5445	8.80653	13.4474	7.60632	6.66945	30.468	1.90018	1.3194
DO50855	570	0	47	1	0	32.6705	35.512	15.8096	11.1371	9.58268	4.616	38.0646	2.66587	1.20902
DO50857	210	0	72	1	0	27.4785	17.4314	9.80735	4.97318	5.50894	4.83218	18.6306	1.45741	0.540253
DO50859	180	0	77	1	0	41.0113	32.8389	16.2636	10.5399	6.54158	9.27694	33.7862	2.56564	1.13088
