# Supplementary material for: Integrative multiomics evaluation reveals the importance of pseudouridine synthases in hepatocellular carcinoma
Source: Front Genet. 2022 Nov 10;13:944681. doi: 10.3389/fgene.2022.944681 (PMC9686406; doi:10.3389/fgene.2022.944681)
Supplement: Supplementary file 14 [file Table1.XLSX]

## Sheet: Sheet1
Table S1: Thirteen pseudouridine synthases in human cells
Approved symbol	Approved name	Putative RNA substrates	HGNC ID (gene)	Previous symbols	Aliases	Chromosome
DKC1	dyskerin pseudouridine synthase 1	rRNA, snRNA, mRNA	HGNC:2890	DKC	XAP101,dyskerin,NAP57,NOLA4,Cbf5	Xq28
PUS1	pseudouridine synthase 1	tRNA, mRNA	HGNC:15508		MLASA1	12q24.33
PUS3	pseudouridine synthase 3	tRNA	HGNC:25461		FKSG32,DEG1	11q24.2
PUS7	pseudouridine synthase 7	rRNA, mRNA	HGNC:26033		FLJ20485	7q22.3
PUS7L	pseudouridine synthase 7 like	rRNA	HGNC:25276		DKFZP434G1415	12q12
PUS10	pseudouridine synthase 10	tRNA	HGNC:26505	CCDC139	FLJ32312	2p16.1-p15
PUSL1	pseudouridine synthase like 1	tRNA	HGNC:26914		FLJ90811	1p36.33
TRUB1	TruB pseudouridine synthase family member 1	tRNA, mRNA	HGNC:16060		PUS4	10q25.3
TRUB2	TruB pseudouridine synthase family member 2	tRNA	HGNC:17170		CLONE24922	9q34.11
RPUSD1	RNA pseudouridine synthase domain containing 1	tRNA	HGNC:14173	C16orf40	RLUCL,MGC19600	16p13.3
RPUSD2	RNA pseudouridine synthase domain containing 2	tRNA	HGNC:24180	C15orf19	C18B11,FLJ31409,PUS9	15q15.1
RPUSD3	RNA pseudouridine synthase D3	tRNA	HGNC:28437		MGC29784	3p25.3
RPUSD4	RNA pseudouridine synthase D4	tRNA	HGNC:25898		FLJ14494	11q24.2
