# Supplementary material for: Integrative multiomics evaluation reveals the importance of pseudouridine synthases in hepatocellular carcinoma
Source: Front Genet. 2022 Nov 10;13:944681. doi: 10.3389/fgene.2022.944681 (PMC9686406; doi:10.3389/fgene.2022.944681)
Supplement: Supplementary file 15 [file Table10.XLSX]

## Sheet: Sheet1
Table S10 Immune subtype of HCC samples in TCGA-LIHC
TCGA Sample ID	Immune Subtype
TCGA-BC-A10T	C1
TCGA-BC-A216	C1
TCGA-CC-5264	C1
TCGA-CC-A3MA	C1
TCGA-CC-A5UC	C1
TCGA-CC-A7IG	C1
TCGA-CC-A7II	C1
TCGA-CC-A9FU	C1
TCGA-DD-A1EI	C1
TCGA-DD-AA3A	C1
TCGA-DD-AACP	C1
TCGA-DD-AADW	C1
TCGA-DD-AAE0	C1
TCGA-ED-A7PX	C1
TCGA-G3-A25T	C1
TCGA-G3-A5SJ	C1
TCGA-G3-A7M9	C1
TCGA-G3-AAV6	C1
TCGA-K7-AAU7	C1
TCGA-RC-A6M3	C1
TCGA-RC-A6M6	C1
TCGA-WQ-A9G7	C1
TCGA-2Y-A9GY	C2
TCGA-2Y-A9H0	C2
TCGA-2Y-A9H8	C2
TCGA-5C-AAPD	C2
TCGA-BC-4073	C2
TCGA-BC-A217	C2
TCGA-BW-A5NQ	C2
TCGA-CC-5262	C2
TCGA-CC-A1HT	C2
TCGA-CC-A3M9	C2
TCGA-CC-A7IE	C2
TCGA-CC-A7IJ	C2
TCGA-DD-A114	C2
TCGA-DD-A1EG	C2
TCGA-DD-A39V	C2
TCGA-DD-A4NR	C2
TCGA-DD-A73F	C2
TCGA-DD-AACB	C2
TCGA-DD-AACC	C2
TCGA-DD-AACL	C2
TCGA-DD-AACZ	C2
TCGA-DD-AADB	C2
TCGA-DD-AADI	C2
TCGA-DD-AADN	C2
TCGA-DD-AADO	C2
TCGA-DD-AAE4	C2
TCGA-DD-AAVQ	C2
TCGA-ED-A5KG	C2
TCGA-ED-A7XO	C2
TCGA-EP-A2KA	C2
TCGA-EP-A3JL	C2
TCGA-EP-A3RK	C2
TCGA-FV-A495	C2
TCGA-FV-A4ZQ	C2
TCGA-G3-A25X	C2
TCGA-G3-A25Y	C2
TCGA-G3-AAUZ	C2
TCGA-K7-A5RG	C2
TCGA-KR-A7K7	C2
TCGA-RG-A7D4	C2
TCGA-UB-A7MF	C2
TCGA-XR-A8TD	C2
TCGA-ZP-A9CZ	C2
TCGA-ZP-A9D2	C2
TCGA-2Y-A9GU	C3
TCGA-2Y-A9GV	C3
TCGA-2Y-A9GW	C3
TCGA-2Y-A9GX	C3
TCGA-2Y-A9GZ	C3
TCGA-2Y-A9H2	C3
TCGA-2Y-A9H3	C3
TCGA-2Y-A9H5	C3
TCGA-2Y-A9H6	C3
TCGA-2Y-A9H7	C3
TCGA-5R-AA1D	C3
TCGA-5R-AAAM	C3
TCGA-BC-4072	C3
TCGA-BC-A10R	C3
TCGA-BC-A10S	C3
TCGA-BC-A10U	C3
TCGA-BC-A10X	C3
TCGA-BC-A110	C3
TCGA-BC-A3KF	C3
TCGA-BC-A69I	C3
TCGA-BD-A3EP	C3
TCGA-BW-A5NP	C3
TCGA-CC-5259	C3
TCGA-CC-5260	C3
TCGA-CC-5261	C3
TCGA-CC-A3MC	C3
TCGA-CC-A7IH	C3
TCGA-CC-A8HS	C3
TCGA-CC-A9FS	C3
TCGA-CC-A9FV	C3
TCGA-CC-A9FW	C3
TCGA-DD-A113	C3
TCGA-DD-A115	C3
TCGA-DD-A118	C3
TCGA-DD-A11B	C3
TCGA-DD-A11C	C3
TCGA-DD-A1EA	C3
TCGA-DD-A1EC	C3
TCGA-DD-A1ED	C3
TCGA-DD-A1EF	C3
TCGA-DD-A1EH	C3
TCGA-DD-A1EK	C3
TCGA-DD-A39W	C3
TCGA-DD-A39X	C3
TCGA-DD-A3A2	C3
TCGA-DD-A3A7	C3
TCGA-DD-A3A9	C3
TCGA-DD-A4NA	C3
TCGA-DD-A4NB	C3
TCGA-DD-A4ND	C3
TCGA-DD-A4NG	C3
TCGA-DD-A4NH	C3
TCGA-DD-A4NI	C3
TCGA-DD-A4NJ	C3
TCGA-DD-A4NK	C3
TCGA-DD-A4NL	C3
TCGA-DD-A4NN	C3
TCGA-DD-A4NO	C3
TCGA-DD-A4NS	C3
TCGA-DD-A4NV	C3
TCGA-DD-A73A	C3
TCGA-DD-A73C	C3
TCGA-DD-A73E	C3
TCGA-DD-AAC9	C3
TCGA-DD-AACA	C3
TCGA-DD-AACI	C3
TCGA-DD-AACN	C3
TCGA-DD-AACT	C3
TCGA-DD-AAD1	C3
TCGA-DD-AAD2	C3
TCGA-DD-AAD3	C3
TCGA-DD-AADA	C3
TCGA-DD-AADJ	C3
TCGA-DD-AADK	C3
TCGA-DD-AADP	C3
TCGA-DD-AADU	C3
TCGA-DD-AADY	C3
TCGA-DD-AAE2	C3
TCGA-DD-AAE7	C3
TCGA-DD-AAEB	C3
TCGA-DD-AAEH	C3
TCGA-DD-AAEK	C3
TCGA-DD-AAVP	C3
TCGA-DD-AAVR	C3
TCGA-DD-AAVS	C3
TCGA-DD-AAVV	C3
TCGA-DD-AAVW	C3
TCGA-DD-AAW0	C3
TCGA-ED-A627	C3
TCGA-ED-A66X	C3
TCGA-ED-A7PY	C3
TCGA-ED-A82E	C3
TCGA-ED-A8O5	C3
TCGA-ED-A8O6	C3
TCGA-ED-A97K	C3
TCGA-EP-A2KB	C3
TCGA-ES-A2HS	C3
TCGA-FV-A23B	C3
TCGA-FV-A2QQ	C3
TCGA-FV-A2QR	C3
TCGA-FV-A3I1	C3
TCGA-FV-A3R3	C3
TCGA-FV-A496	C3
TCGA-G3-A25V	C3
TCGA-G3-A3CH	C3
TCGA-G3-A3CI	C3
TCGA-G3-A5SL	C3
TCGA-G3-A5SM	C3
TCGA-G3-A7M6	C3
TCGA-G3-AAV0	C3
TCGA-G3-AAV3	C3
TCGA-GJ-A3OU	C3
TCGA-GJ-A9DB	C3
TCGA-HP-A5MZ	C3
TCGA-HP-A5N0	C3
TCGA-KR-A7K8	C3
TCGA-LG-A6GG	C3
TCGA-MI-A75E	C3
TCGA-MR-A8JO	C3
TCGA-NI-A8LF	C3
TCGA-O8-A75V	C3
TCGA-RC-A6M5	C3
TCGA-RC-A7SF	C3
TCGA-UB-A7ME	C3
TCGA-UB-AA0U	C3
TCGA-UB-AA0V	C3
TCGA-WX-AA44	C3
TCGA-WX-AA46	C3
TCGA-XR-A8TE	C3
TCGA-XR-A8TF	C3
TCGA-XR-A8TG	C3
TCGA-ZP-A9D0	C3
TCGA-ZP-A9D1	C3
TCGA-ZS-A9CD	C3
TCGA-ZS-A9CG	C3
TCGA-2Y-A9GS	C4
TCGA-2Y-A9H1	C4
TCGA-2Y-A9H4	C4
TCGA-2Y-A9H9	C4
TCGA-2Y-A9HA	C4
TCGA-2Y-A9HB	C4
TCGA-3K-AAZ8	C4
TCGA-4R-AA8I	C4
TCGA-5C-A9VG	C4
TCGA-5C-A9VH	C4
TCGA-5R-AA1C	C4
TCGA-BC-A10W	C4
TCGA-BC-A10Y	C4
TCGA-BC-A10Z	C4
TCGA-BC-A112	C4
TCGA-BC-A3KG	C4
TCGA-BC-A5W4	C4
TCGA-BC-A69H	C4
TCGA-BC-A8YO	C4
TCGA-BD-A2L6	C4
TCGA-BW-A5NO	C4
TCGA-CC-5258	C4
TCGA-CC-5263	C4
TCGA-CC-A123	C4
TCGA-CC-A3MB	C4
TCGA-CC-A5UD	C4
TCGA-CC-A5UE	C4
TCGA-CC-A7IF	C4
TCGA-CC-A7IK	C4
TCGA-CC-A7IL	C4
TCGA-CC-A8HT	C4
TCGA-CC-A8HU	C4
TCGA-CC-A8HV	C4
TCGA-DD-A116	C4
TCGA-DD-A119	C4
TCGA-DD-A11A	C4
TCGA-DD-A11D	C4
TCGA-DD-A1EB	C4
TCGA-DD-A1EE	C4
TCGA-DD-A1EJ	C4
TCGA-DD-A1EL	C4
TCGA-DD-A39Y	C4
TCGA-DD-A39Z	C4
TCGA-DD-A3A1	C4
TCGA-DD-A3A3	C4
TCGA-DD-A3A4	C4
TCGA-DD-A3A5	C4
TCGA-DD-A3A8	C4
TCGA-DD-A4NE	C4
TCGA-DD-A4NF	C4
TCGA-DD-A4NP	C4
TCGA-DD-A4NQ	C4
TCGA-DD-A73B	C4
TCGA-DD-A73D	C4
TCGA-DD-A73G	C4
TCGA-DD-AAC8	C4
TCGA-DD-AACD	C4
TCGA-DD-AACE	C4
TCGA-DD-AACF	C4
TCGA-DD-AACG	C4
TCGA-DD-AACH	C4
TCGA-DD-AACJ	C4
TCGA-DD-AACK	C4
TCGA-DD-AACO	C4
TCGA-DD-AACQ	C4
TCGA-DD-AACS	C4
TCGA-DD-AACU	C4
TCGA-DD-AACV	C4
TCGA-DD-AACW	C4
TCGA-DD-AACX	C4
TCGA-DD-AACY	C4
TCGA-DD-AAD0	C4
TCGA-DD-AAD5	C4
TCGA-DD-AAD6	C4
TCGA-DD-AAD8	C4
TCGA-DD-AADC	C4
TCGA-DD-AADD	C4
TCGA-DD-AADF	C4
TCGA-DD-AADG	C4
TCGA-DD-AADL	C4
TCGA-DD-AADM	C4
TCGA-DD-AADQ	C4
TCGA-DD-AADR	C4
TCGA-DD-AADS	C4
TCGA-DD-AADV	C4
TCGA-DD-AAE1	C4
TCGA-DD-AAE3	C4
TCGA-DD-AAE6	C4
TCGA-DD-AAE9	C4
TCGA-DD-AAEA	C4
TCGA-DD-AAED	C4
TCGA-DD-AAEE	C4
TCGA-DD-AAEG	C4
TCGA-DD-AAEI	C4
TCGA-DD-AAVU	C4
TCGA-DD-AAVX	C4
TCGA-DD-AAVY	C4
TCGA-DD-AAVZ	C4
TCGA-DD-AAW1	C4
TCGA-DD-AAW2	C4
TCGA-DD-AAW3	C4
TCGA-ED-A459	C4
TCGA-ED-A4XI	C4
TCGA-ED-A66Y	C4
TCGA-ED-A7PZ	C4
TCGA-ED-A7XP	C4
TCGA-EP-A12J	C4
TCGA-EP-A26S	C4
TCGA-EP-A2KC	C4
TCGA-ES-A2HT	C4
TCGA-FV-A3R2	C4
TCGA-FV-A4ZP	C4
TCGA-G3-A25S	C4
TCGA-G3-A25U	C4
TCGA-G3-A25Z	C4
TCGA-G3-A3CJ	C4
TCGA-G3-A3CK	C4
TCGA-G3-A5SI	C4
TCGA-G3-A5SK	C4
TCGA-G3-A6UC	C4
TCGA-G3-A7M5	C4
TCGA-G3-A7M7	C4
TCGA-G3-A7M8	C4
TCGA-G3-AAV1	C4
TCGA-G3-AAV2	C4
TCGA-G3-AAV4	C4
TCGA-G3-AAV5	C4
TCGA-G3-AAV7	C4
TCGA-K7-A5RF	C4
TCGA-K7-A6G5	C4
TCGA-KR-A7K0	C4
TCGA-LG-A9QC	C4
TCGA-LG-A9QD	C4
TCGA-MI-A75C	C4
TCGA-MI-A75G	C4
TCGA-MI-A75H	C4
TCGA-MI-A75I	C4
TCGA-MR-A520	C4
TCGA-NI-A4U2	C4
TCGA-PD-A5DF	C4
TCGA-QA-A7B7	C4
TCGA-RC-A6M4	C4
TCGA-RC-A7S9	C4
TCGA-RC-A7SB	C4
TCGA-RC-A7SH	C4
TCGA-RC-A7SK	C4
TCGA-UB-A7MB	C4
TCGA-UB-A7MC	C4
TCGA-UB-A7MD	C4
TCGA-WJ-A86L	C4
TCGA-WQ-AB4B	C4
TCGA-WX-AA47	C4
TCGA-XR-A8TC	C4
TCGA-YA-A8S7	C4
TCGA-ZP-A9CV	C4
TCGA-ZP-A9CY	C4
TCGA-ZP-A9D4	C4
TCGA-ZS-A9CE	C4
TCGA-ZS-A9CF	C4
TCGA-2Y-A9GT	C6
TCGA-BC-A10Q	NA
TCGA-DD-A3A6	NA
TCGA-FV-A3I0	NA
TCGA-GJ-A6C0	NA
TCGA-KR-A7K2	NA
TCGA-UB-A7MA	NA
