# Supplementary material for: Integrative multiomics evaluation reveals the importance of pseudouridine synthases in hepatocellular carcinoma
Source: Front Genet. 2022 Nov 10;13:944681. doi: 10.3389/fgene.2022.944681 (PMC9686406; doi:10.3389/fgene.2022.944681)
Supplement: Supplementary file 16 [file Table12.XLSX]

## Sheet: TCGA-LIHC
Table S12A Results of ssGSEA in TCGA-LIHC
Immune cell or pathways	TCGA-2V-A95S	TCGA-2Y-A9GS	TCGA-2Y-A9GT	TCGA-2Y-A9GU	TCGA-2Y-A9GV	TCGA-2Y-A9GW	TCGA-2Y-A9GX	TCGA-2Y-A9GY	TCGA-2Y-A9GZ	TCGA-2Y-A9H0	TCGA-2Y-A9H1	TCGA-2Y-A9H2	TCGA-2Y-A9H3	TCGA-2Y-A9H4	TCGA-2Y-A9H5	TCGA-2Y-A9H6	TCGA-2Y-A9H7	TCGA-2Y-A9H8	TCGA-2Y-A9H9	TCGA-2Y-A9HA	TCGA-2Y-A9HB	TCGA-3K-AAZ8	TCGA-4R-AA8I	TCGA-5C-A9VG	TCGA-5C-A9VH	TCGA-5C-AAPD	TCGA-5R-AA1C	TCGA-5R-AA1D	TCGA-5R-AAAM	TCGA-BC-4072	TCGA-BC-4073	TCGA-BC-A10Q	TCGA-BC-A10R	TCGA-BC-A10S	TCGA-BC-A10T	TCGA-BC-A10U	TCGA-BC-A10W	TCGA-BC-A10X	TCGA-BC-A10Y	TCGA-BC-A10Z	TCGA-BC-A110	TCGA-BC-A112	TCGA-BC-A216	TCGA-BC-A217	TCGA-BC-A3KF	TCGA-BC-A3KG	TCGA-BC-A5W4	TCGA-BC-A69H	TCGA-BC-A69I
Activated.B.cell	0.625136	0.277619	0.558623	0.323109	0.401631	0.527181	0.55544	0.572201	0.324005	0.376038	0.39043	0.367712	0.632079	0.305386	0.502683	0.520773	0.396302	0.473423	0.22867	0.233009	0.458474	0.408727	0.294968	0.274108	0.229654	0.617376	0.173012	0.461953	0.493639	0.485463	0.546516	0.235224	0.224861	0.488363	0.295892	0.0793202	0.337719	0.475629	0.269877	0.0197554	0.485409	0.35943	0.314781	0.341506	0.215249	0.12722	0.0504868	0.345166	0.270417
Activated.CD4.T.cell	0.811124	0.675161	0.70142	0.59927	0.610433	0.69439	0.738636	0.763837	0.539	0.762435	0.582675	0.637444	0.629187	0.568475	0.656048	0.638925	0.642964	0.683342	0.607176	0.592627	0.681645	0.627605	0.621893	0.616855	0.60302	0.746511	0.612223	0.616176	0.637363	0.741988	0.791264	0.631036	0.542617	0.614777	0.609575	0.56966	0.730943	0.654067	0.719041	0.534161	0.640938	0.668025	0.778014	0.692657	0.559792	0.700301	0.471338	0.66608	0.552963
Activated.CD8.T.cell	0.93884	0.72161	0.8839	0.729102	0.773603	0.773817	0.835852	0.898163	0.671928	0.810591	0.835183	0.735907	0.88029	0.780229	0.754134	0.8118	0.742412	0.827087	0.738084	0.676588	0.834558	0.813841	0.714466	0.702889	0.738931	0.850307	0.776686	0.820166	0.818036	0.86284	0.855764	0.727806	0.674527	0.829027	0.768438	0.696768	0.718568	0.794527	0.751364	0.589202	0.832949	0.688177	0.831781	0.802971	0.713576	0.663517	0.661038	0.774689	0.776314
Activated.dendritic.cell	0.686886	0.617894	0.633265	0.508849	0.605493	0.673393	0.685715	0.611907	0.474276	0.588891	0.596629	0.60001	0.558493	0.533293	0.579333	0.635787	0.609103	0.51915	0.496744	0.55481	0.544188	0.564457	0.549308	0.527621	0.578084	0.625493	0.553527	0.5663	0.645154	0.653896	0.703235	0.583712	0.600018	0.575432	0.541445	0.624849	0.62566	0.599097	0.538777	0.475402	0.584938	0.604172	0.591199	0.551667	0.519787	0.537167	0.519496	0.625235	0.593202
CD56bright.natural.killer.cell	0.762938	0.735891	0.752838	0.728161	0.748017	0.79716	0.775389	0.721901	0.697007	0.737483	0.766204	0.737952	0.779381	0.734956	0.749037	0.767143	0.736848	0.689518	0.751006	0.728607	0.783358	0.728954	0.737679	0.755434	0.760791	0.7402	0.711973	0.798869	0.767691	0.747033	0.736244	0.695629	0.738894	0.755162	0.766843	0.744212	0.707806	0.76849	0.736417	0.703018	0.772327	0.752568	0.766757	0.721745	0.740383	0.666856	0.750995	0.718447	0.731375
CD56dim.natural.killer.cell	0.805501	0.826	0.811658	0.83007	0.807636	0.846071	0.823495	0.779383	0.789383	0.834599	0.797629	0.81395	0.843529	0.805839	0.815881	0.844932	0.761584	0.820497	0.811556	0.788537	0.824392	0.819988	0.785968	0.800728	0.829496	0.831373	0.763233	0.792262	0.831474	0.822568	0.824402	0.732983	0.83132	0.819425	0.805569	0.790231	0.820664	0.799857	0.791469	0.764171	0.841019	0.829049	0.832798	0.794951	0.781069	0.736912	0.796191	0.82357	0.818002
Eosinophil	0.440128	0.324236	0.37779	0.333905	0.416768	0.422516	0.485186	0.402652	0.384869	0.326543	0.401469	0.312615	0.475206	0.335489	0.389925	0.431507	0.327778	0.29878	0.397196	0.342878	0.40342	0.416018	0.379767	0.412844	0.29747	0.386424	0.400425	0.412657	0.474795	0.405656	0.420576	0.407174	0.355478	0.459989	0.430208	0.347088	0.371157	0.464461	0.366589	0.291421	0.4955	0.324376	0.408943	0.310788	0.301803	0.254156	0.234402	0.328287	0.484425
Gamma.delta.T.cell	0.752343	0.805585	0.79257	0.742447	0.78349	0.789227	0.810303	0.776161	0.788675	0.758989	0.753618	0.75342	0.792194	0.743407	0.751337	0.765687	0.728836	0.767068	0.769589	0.791489	0.771476	0.760791	0.784719	0.73719	0.737855	0.767134	0.723635	0.816912	0.791147	0.76999	0.842091	0.665727	0.752634	0.815861	0.781278	0.751344	0.782465	0.805924	0.76248	0.74987	0.810546	0.737944	0.741395	0.74984	0.758736	0.691296	0.684493	0.730764	0.780697
Immature.B.cell	0.661242	0.359652	0.580695	0.382165	0.414408	0.583416	0.584881	0.610377	0.348617	0.489243	0.418284	0.43165	0.619242	0.364443	0.473562	0.542164	0.47065	0.510548	0.328567	0.299863	0.511699	0.477587	0.312665	0.310639	0.290106	0.622952	0.425511	0.507059	0.534884	0.531325	0.640904	0.364793	0.339886	0.499885	0.395969	0.326024	0.414533	0.543699	0.394985	0.0949053	0.520617	0.393966	0.362661	0.32702	0.286222	0.319081	0.252558	0.350014	0.342773
Immature.dendritic.cell	0.764694	0.804918	0.781662	0.744576	0.779409	0.80377	0.834497	0.769556	0.766714	0.794682	0.760128	0.787333	0.800732	0.74951	0.769365	0.76937	0.767118	0.730069	0.75775	0.746817	0.77235	0.76655	0.770408	0.777301	0.676094	0.752853	0.764205	0.79384	0.8015	0.797252	0.7908	0.761343	0.773122	0.798037	0.7916	0.765224	0.81787	0.82499	0.730785	0.738051	0.845486	0.771958	0.728224	0.717706	0.724566	0.746541	0.720366	0.733753	0.769849
MDSC	0.904868	0.782714	0.831156	0.658841	0.830323	0.894796	0.930605	0.917918	0.664673	0.794352	0.810201	0.787848	0.864389	0.775907	0.758526	0.842325	0.755782	0.834241	0.769453	0.760298	0.800401	0.761816	0.771749	0.689456	0.726795	0.895336	0.676785	0.8381	0.861011	0.837611	0.927248	0.749176	0.730565	0.85461	0.760831	0.721634	0.818822	0.846097	0.750351	0.595599	0.915609	0.76605	0.799297	0.781437	0.707625	0.703549	0.670204	0.845761	0.789426
Macrophage	0.54355	0.57392	0.498558	0.51293	0.571959	0.636797	0.62104	0.59464	0.386998	0.583532	0.459762	0.507263	0.672491	0.454163	0.530819	0.601754	0.514974	0.578758	0.521911	0.474742	0.496112	0.454299	0.473507	0.519029	0.473878	0.635581	0.383258	0.642845	0.615888	0.57224	0.654567	0.548085	0.521816	0.632364	0.562789	0.465003	0.569448	0.620808	0.534808	0.407396	0.68647	0.538486	0.535022	0.539172	0.485277	0.47296	0.376633	0.544105	0.526846
Mast.cell	0.490573	0.415337	0.45937	0.428144	0.538049	0.456066	0.561398	0.540364	0.378877	0.428628	0.493897	0.361703	0.713862	0.394487	0.484277	0.560256	0.371097	0.500667	0.449525	0.439632	0.401879	0.467595	0.444226	0.586849	0.387317	0.499993	0.483749	0.588622	0.595809	0.469949	0.557454	0.331627	0.368588	0.573491	0.612529	0.360586	0.358259	0.551365	0.344378	0.180142	0.668473	0.416944	0.365365	0.345985	0.445819	0.229595	0.242544	0.529197	0.533116
Monocyte	0.905405	0.911171	0.928177	0.90119	0.912058	0.922034	0.926688	0.938688	0.867964	0.898971	0.915579	0.89353	0.937314	0.8789	0.907331	0.946136	0.882006	0.925401	0.879306	0.883433	0.899717	0.876995	0.861347	0.856143	0.889524	0.924108	0.845997	0.914621	0.967902	0.897512	0.917702	0.886113	0.907931	0.909116	0.891182	0.872566	0.889258	0.933699	0.889509	0.87598	0.946929	0.899038	0.886864	0.850623	0.907928	0.874183	0.916147	0.913579	0.907153
Natural.killer.T.cell	0.647312	0.541593	0.545529	0.406978	0.521098	0.603053	0.614815	0.59498	0.477642	0.577679	0.500348	0.481598	0.569633	0.540504	0.47115	0.591706	0.491193	0.483379	0.501409	0.510743	0.529587	0.543634	0.502729	0.46653	0.480159	0.599423	0.471038	0.609783	0.629328	0.569518	0.597601	0.528309	0.488549	0.634604	0.597265	0.473592	0.557691	0.61964	0.488658	0.367683	0.588535	0.513568	0.561271	0.540996	0.478692	0.421316	0.433846	0.530705	0.558767
Natural.killer.cell	0.793009	0.730401	0.807514	0.729699	0.776734	0.803414	0.830277	0.703222	0.737116	0.744984	0.720893	0.75907	0.714077	0.76234	0.775226	0.778715	0.746226	0.764405	0.724795	0.674597	0.781398	0.738345	0.771345	0.679206	0.756853	0.763017	0.708991	0.787064	0.787228	0.808599	0.77372	0.754092	0.768104	0.810565	0.770369	0.706357	0.756571	0.795754	0.726925	0.695847	0.78488	0.771643	0.746633	0.721278	0.742749	0.710298	0.698296	0.696471	0.75649
Neutrophil	0.555844	0.282675	0.310797	0.140857	0.415166	0.545931	0.442275	0.414005	0.34244	0.438923	0.4066	0.405666	0.410178	0.353725	0.431287	0.452228	0.434089	0.381754	0.424829	0.293228	0.326767	0.285685	0.390084	0.257009	0.208585	0.409938	0.328215	0.501733	0.448276	0.493086	0.653026	0.293423	0.489999	0.45836	0.386119	0.330455	0.484209	0.535301	0.325317	0.374041	0.65902	0.338359	0.434457	0.259406	0.309787	0.347649	0.307876	0.45825	0.484982
Plasmacytoid.dendritic.cell	0.82545	0.78725	0.76521	0.714275	0.792399	0.788691	0.824454	0.813146	0.747768	0.723209	0.746848	0.781105	0.721201	0.72943	0.782883	0.762068	0.797381	0.720434	0.780875	0.742036	0.795065	0.792657	0.754736	0.740431	0.755817	0.775687	0.724804	0.807162	0.797724	0.806405	0.830035	0.744035	0.743638	0.79319	0.746522	0.778238	0.723283	0.776925	0.722668	0.709391	0.822909	0.78133	0.781481	0.771334	0.737583	0.717356	0.730677	0.795271	0.751741
Regulatory.T.cell	0.711457	0.644312	0.667616	0.517046	0.690406	0.790611	0.785745	0.762425	0.523125	0.611391	0.641297	0.617889	0.68165	0.628078	0.619799	0.676291	0.533872	0.651735	0.590002	0.557116	0.637695	0.576934	0.584101	0.587369	0.54506	0.748846	0.59777	0.713268	0.758393	0.711131	0.79554	0.606023	0.631039	0.70128	0.666233	0.595827	0.695405	0.739135	0.582725	0.476805	0.787839	0.630293	0.5632	0.608499	0.553518	0.512772	0.471427	0.701241	0.59637
T.follicular.helper.cell	0.670505	0.622755	0.641905	0.600857	0.611392	0.64314	0.694598	0.656613	0.537995	0.596277	0.621368	0.568792	0.679727	0.570763	0.646448	0.666205	0.621444	0.635437	0.577724	0.563461	0.622376	0.58334	0.575224	0.573582	0.577657	0.691103	0.542577	0.649979	0.666571	0.658977	0.670349	0.609134	0.603212	0.65137	0.599207	0.537577	0.649937	0.654636	0.553881	0.443406	0.662664	0.640674	0.565555	0.529822	0.536462	0.502558	0.530537	0.668356	0.619694
Type.1.T.helper.cell	0.669448	0.637707	0.670213	0.598603	0.665323	0.691756	0.723528	0.64677	0.543529	0.620594	0.616303	0.621747	0.676861	0.622948	0.648556	0.690509	0.620163	0.622186	0.599848	0.564577	0.654932	0.620631	0.595876	0.594791	0.631596	0.683225	0.578743	0.717026	0.686061	0.678293	0.687904	0.61825	0.613822	0.676816	0.642761	0.566229	0.627363	0.683247	0.586192	0.477864	0.732829	0.622391	0.622916	0.578671	0.565742	0.530571	0.517749	0.61986	0.652129
Type.17.T.helper.cell	0.607368	0.459278	0.432264	0.394705	0.408834	0.468442	0.503795	0.524625	0.457209	0.532662	0.419495	0.539507	0.405307	0.415882	0.466212	0.406063	0.384975	0.397758	0.387145	0.390595	0.423149	0.40339	0.467766	0.392914	0.422438	0.440881	0.358592	0.414795	0.484761	0.527382	0.487224	0.447553	0.452355	0.488145	0.451207	0.401307	0.513774	0.480014	0.409796	0.386106	0.482922	0.468551	0.487233	0.309217	0.452705	0.348363	0.422842	0.426588	0.488825
Type.2.T.helper.cell	0.673058	0.624444	0.61049	0.582634	0.612914	0.58602	0.667515	0.654013	0.556256	0.68891	0.545183	0.549006	0.60066	0.614447	0.623165	0.585802	0.609787	0.619497	0.540531	0.542531	0.563731	0.587257	0.602811	0.631776	0.613245	0.650062	0.608983	0.652318	0.607313	0.663209	0.715994	0.560627	0.575828	0.613362	0.608725	0.587707	0.708745	0.63843	0.573343	0.466372	0.637975	0.62053	0.679651	0.593141	0.596258	0.612816	0.454144	0.610021	0.546358
APC_co_inhibition	0.730398	0.53078	0.609328	0.407437	0.573972	0.657122	0.62314	0.657576	0.395087	0.561641	0.547883	0.598977	0.621558	0.553205	0.411912	0.49728	0.383488	0.52255	0.538928	0.489913	0.646398	0.490311	0.470046	0.450383	0.432091	0.683565	0.510724	0.580447	0.619413	0.613457	0.734232	0.51471	0.507461	0.595341	0.522289	0.404332	0.52743	0.611677	0.550101	0.334949	0.705135	0.559182	0.447938	0.554968	0.45447	0.367782	0.433114	0.534796	0.533495
APC_co_stimulation	0.567405	0.39607	0.493774	0.390387	0.444042	0.51773	0.509612	0.491666	0.286799	0.423415	0.446191	0.460263	0.438531	0.37968	0.468378	0.506312	0.394401	0.40419	0.346236	0.27717	0.45668	0.451598	0.379568	0.389298	0.434753	0.535957	0.253406	0.472043	0.407162	0.5083	0.527044	0.454498	0.368198	0.442977	0.432335	0.323033	0.4677	0.394366	0.381179	0.275205	0.470051	0.445803	0.436834	0.396193	0.419298	0.300339	0.379795	0.377631	0.428036
CCR	0.431113	0.329868	0.355152	0.276659	0.335858	0.407505	0.420682	0.394614	0.258571	0.325319	0.31356	0.379493	0.361758	0.297375	0.362109	0.365367	0.298827	0.334886	0.29584	0.277077	0.315866	0.315451	0.32612	0.280035	0.297582	0.400558	0.258711	0.376444	0.372482	0.393847	0.417678	0.305299	0.325206	0.374402	0.32729	0.260956	0.351323	0.365953	0.298784	0.220981	0.426433	0.340653	0.336115	0.317331	0.281734	0.240509	0.219527	0.32878	0.319995
Check-point	0.577712	0.382457	0.518891	0.347734	0.403511	0.504145	0.491244	0.531934	0.275775	0.428287	0.45085	0.41512	0.51234	0.381459	0.393161	0.450091	0.349815	0.413847	0.364769	0.343096	0.423466	0.375372	0.391541	0.3115	0.337256	0.538157	0.314786	0.424625	0.402502	0.519198	0.52731	0.385655	0.317011	0.457207	0.398367	0.313178	0.428701	0.420136	0.397297	0.201765	0.467468	0.392441	0.442083	0.379139	0.327477	0.296364	0.223646	0.44083	0.350379
Cytolytic_activity	0.946885	0.57827	0.844817	0.613704	0.691939	0.612694	0.749548	0.900443	0.572497	0.810308	0.800715	0.573704	0.857604	0.745628	0.592804	0.690243	0.613398	0.785588	0.688717	0.595024	0.793264	0.703582	0.665971	0.507221	0.595869	0.813886	0.694658	0.748264	0.747574	0.865907	0.858192	0.577487	0.489379	0.808847	0.664871	0.551417	0.548866	0.727016	0.73271	0.381145	0.762794	0.506077	0.9108	0.760753	0.592456	0.542101	0.498392	0.669694	0.684655
HLA	0.925488	0.802982	0.867908	0.730611	0.850013	0.875918	0.885477	0.868721	0.676381	0.86435	0.845128	0.848813	0.871986	0.856885	0.782584	0.824228	0.810832	0.822948	0.794212	0.765836	0.855664	0.812369	0.82165	0.701194	0.732072	0.88981	0.847908	0.820558	0.794954	0.900554	0.882197	0.820445	0.753348	0.843964	0.784686	0.772796	0.818773	0.819709	0.829318	0.626682	0.839971	0.803465	0.815717	0.868173	0.740042	0.696341	0.679682	0.835054	0.803551
Inflammation-promoting	0.783716	0.484183	0.675705	0.475969	0.516491	0.552076	0.596076	0.729465	0.376486	0.644664	0.57718	0.501787	0.665394	0.492002	0.473214	0.517734	0.455205	0.622613	0.482425	0.433312	0.625067	0.545293	0.461726	0.296753	0.454209	0.692366	0.55404	0.452094	0.526902	0.670667	0.690112	0.427549	0.365403	0.526872	0.402535	0.375187	0.497686	0.464044	0.535228	0.232397	0.593507	0.378339	0.648188	0.523995	0.444417	0.366541	0.265251	0.529225	0.453201
MHC_class_I	0.996417	0.964381	0.983652	0.938572	0.980577	0.971516	0.97353	0.974671	0.92256	0.983824	0.945377	0.994727	0.962177	0.949788	0.965093	0.945824	0.904573	0.981113	0.966385	0.958642	0.98209	0.984802	0.963011	0.890307	0.960203	0.981268	0.97921	0.948183	0.953702	0.990221	0.98684	0.983981	0.921471	0.945299	0.929849	0.972263	0.974082	0.938779	0.977591	0.91901	0.958746	0.974115	0.980053	0.96979	0.966669	0.966988	0.931507	0.934306	0.954762
Parainflammation	0.799977	0.742461	0.751757	0.658826	0.72183	0.782927	0.77579	0.711206	0.671924	0.713621	0.708229	0.744852	0.691898	0.656684	0.715456	0.713842	0.669678	0.724496	0.704949	0.736649	0.768265	0.742232	0.738912	0.647481	0.749909	0.761659	0.678764	0.721776	0.736855	0.742266	0.780979	0.646499	0.677687	0.708238	0.691289	0.680643	0.729786	0.764682	0.688309	0.61222	0.783068	0.707871	0.716017	0.700138	0.656729	0.617509	0.672458	0.678519	0.708669
T_cell_co-inhibition	0.661148	0.376453	0.57932	0.349466	0.386754	0.49244	0.491977	0.612851	0.241489	0.494623	0.474439	0.402765	0.568094	0.400522	0.353867	0.417046	0.324831	0.508465	0.356437	0.308359	0.498271	0.409255	0.351035	0.288107	0.273946	0.547036	0.37598	0.427683	0.435929	0.524415	0.572986	0.336138	0.246384	0.448871	0.333658	0.273277	0.390001	0.446693	0.382861	0.186994	0.500251	0.284012	0.528919	0.379266	0.283745	0.311682	0.0623689	0.401761	0.253707
T_cell_co-stimulation	0.647525	0.424175	0.60879	0.378161	0.474173	0.560734	0.592534	0.562586	0.271776	0.482885	0.574266	0.410187	0.597749	0.419336	0.458843	0.534234	0.438249	0.534253	0.399407	0.346233	0.499302	0.477279	0.37491	0.366317	0.426513	0.64023	0.33638	0.497941	0.445588	0.575043	0.575116	0.352016	0.334067	0.474379	0.3896	0.269758	0.446565	0.40632	0.438465	0.199494	0.50875	0.323107	0.500682	0.46931	0.340492	0.355717	0.25375	0.488099	0.408439
Type_I_IFN_Reponse	0.793025	0.670686	0.6986	0.698185	0.67	0.662039	0.646532	0.662713	0.598506	0.738904	0.708006	0.725372	0.655553	0.638013	0.659394	0.594959	0.599056	0.702075	0.701848	0.734004	0.758236	0.768704	0.771847	0.533706	0.676001	0.666595	0.624876	0.584565	0.617564	0.686379	0.640803	0.654742	0.644871	0.647641	0.64115	0.612341	0.620415	0.694047	0.711146	0.70019	0.669677	0.618189	0.587309	0.715593	0.648406	0.646011	0.635265	0.511979	0.631466
Type_II_IFN_Reponse	0.545678	0.595159	0.611168	0.586421	0.593164	0.561777	0.677122	0.431985	0.539978	0.408334	0.497072	0.398831	0.660991	0.540624	0.592995	0.629615	0.53743	0.603103	0.538815	0.586235	0.6357	0.571137	0.618359	0.547797	0.600897	0.43409	0.532797	0.756585	0.680706	0.515815	0.553827	0.464364	0.581101	0.59231	0.58633	0.569136	0.490113	0.751392	0.469049	0.54466	0.693568	0.530306	0.467527	0.394629	0.585218	0.348201	0.406492	0.46143	0.66631
[truncated: 320 more columns]

## Sheet: LIRI-JP
Table S12B Results of ssGSEA in LIRI-JP
Immune cell or pathways	DO227643	DO227801	DO23508	DO23509	DO23510	DO23511	DO23512	DO23513	DO23514	DO23515	DO23516	DO23517	DO23518	DO23519	DO23521	DO23523	DO23524	DO23525	DO23526	DO23527	DO23528	DO23529	DO23530	DO23531	DO23532	DO23533	DO23534	DO23535	DO23536	DO23537	DO23538	DO23539	DO23540	DO23541	DO23542	DO23543	DO23544	DO23545	DO23546	DO23547	DO23548	DO23549	DO23550	DO23551	DO23552	DO45091	DO45092	DO45093	DO45094
Activated.B.cell	0.293505	0.373224	0.136488	0.0237984	0.161625	0.11206	0.202677	0.0557708	0.363468	0.306619	0.124467	0.253232	0.332235	0.189196	0.0570448	0.576089	0.274398	0.223546	0.145202	0.332232	0.0641318	0.0872074	0.620373	0.417138	0.158863	0.0505286	0.101449	0.258122	0.19954	0.0780566	0.17205	0.122552	0.19189	0.255618	0.204138	0.279362	0.237889	0.176362	0.286928	0.325269	0.424923	0.488519	0.356139	0.291872	0.0758201	0.18695	0.0853896	0.245142	0.248794
Activated.CD4.T.cell	0.492609	0.598168	0.488167	0.46507	0.548048	0.414479	0.415686	0.371828	0.65322	0.653831	0.408697	0.459019	0.58497	0.638136	0.570376	0.563287	0.625398	0.618041	0.507269	0.541476	0.361639	0.421555	0.697621	0.58212	0.344939	0.407963	0.301835	0.528216	0.503278	0.550419	0.468914	0.55763	0.412128	0.597948	0.565725	0.577189	0.473715	0.535252	0.622268	0.598154	0.533739	0.758757	0.586171	0.56154	0.502234	0.560268	0.534045	0.648544	0.450764
Activated.CD8.T.cell	0.663322	0.748685	0.610379	0.476219	0.662775	0.544963	0.570859	0.544718	0.882703	0.733275	0.519767	0.576694	0.690501	0.678457	0.606219	0.773086	0.604583	0.720157	0.585906	0.738377	0.528772	0.504976	0.88843	0.780532	0.559179	0.497221	0.533654	0.639498	0.730301	0.494769	0.583223	0.610302	0.593718	0.669837	0.7119	0.83755	0.661104	0.573311	0.739129	0.773918	0.731062	0.923681	0.734653	0.707681	0.532449	0.641949	0.569087	0.753861	0.727657
Activated.dendritic.cell	0.642189	0.713249	0.669592	0.574475	0.701	0.658681	0.669486	0.619896	0.678574	0.675031	0.561455	0.629604	0.69871	0.716805	0.63376	0.832493	0.713174	0.688554	0.671876	0.672034	0.611003	0.599382	0.750036	0.665664	0.621898	0.626379	0.570354	0.737432	0.643138	0.63039	0.620845	0.656324	0.632335	0.692498	0.662823	0.687993	0.662246	0.634253	0.683554	0.801224	0.672417	0.709224	0.67579	0.711628	0.598673	0.635437	0.696642	0.652497	0.66998
CD56bright.natural.killer.cell	0.651993	0.648336	0.655015	0.661825	0.663847	0.63454	0.652362	0.665264	0.686607	0.645547	0.612292	0.632369	0.652864	0.641135	0.655511	0.66104	0.70454	0.664698	0.612699	0.662997	0.591094	0.622982	0.652299	0.635529	0.646766	0.608333	0.646969	0.655423	0.667006	0.658928	0.654971	0.687708	0.658823	0.647696	0.654175	0.662784	0.615841	0.64378	0.659941	0.677263	0.651745	0.65868	0.6589	0.656916	0.654073	0.65034	0.690514	0.665366	0.671326
CD56dim.natural.killer.cell	0.727679	0.753801	0.736387	0.728513	0.760641	0.714268	0.740239	0.707915	0.699979	0.729277	0.758362	0.727686	0.771723	0.766043	0.692807	0.788324	0.728578	0.741036	0.782581	0.751516	0.728482	0.697171	0.786308	0.730257	0.738865	0.7371	0.728244	0.766059	0.722353	0.679905	0.714123	0.745442	0.734286	0.767885	0.755522	0.752598	0.746766	0.724641	0.7594	0.783762	0.753765	0.737227	0.73951	0.745421	0.696476	0.743764	0.785773	0.761739	0.739638
Eosinophil	0.338406	0.351399	0.243189	0.187358	0.305391	0.213207	0.261175	0.261856	0.360343	0.349829	0.265546	0.349319	0.386895	0.299121	0.281611	0.509371	0.343957	0.267093	0.16906	0.332107	0.186591	0.254649	0.499838	0.440299	0.236722	0.283661	0.249008	0.295255	0.270783	0.300254	0.381164	0.315903	0.246957	0.386935	0.35857	0.28754	0.322221	0.343091	0.341249	0.412156	0.346627	0.386612	0.293149	0.395998	0.237699	0.319348	0.304142	0.296612	0.255444
Gamma.delta.T.cell	0.683694	0.703488	0.737405	0.643184	0.705939	0.728281	0.665528	0.664752	0.77656	0.707858	0.630206	0.628022	0.714702	0.751031	0.638149	0.769366	0.735612	0.76173	0.664444	0.751736	0.671468	0.67582	0.775799	0.721015	0.647494	0.628098	0.62589	0.744999	0.732977	0.703252	0.699916	0.703073	0.664419	0.741064	0.740248	0.765918	0.658253	0.668844	0.716284	0.79798	0.680074	0.742904	0.733803	0.753787	0.691351	0.708302	0.718123	0.7127	0.708735
Immature.B.cell	0.381549	0.456559	0.294698	0.202004	0.347932	0.260851	0.35974	0.239093	0.503209	0.37917	0.227159	0.352555	0.395586	0.37503	0.299768	0.697588	0.393346	0.364378	0.253534	0.420432	0.270343	0.223495	0.647809	0.533942	0.317113	0.222882	0.222196	0.462229	0.367298	0.296413	0.351195	0.29782	0.266147	0.423501	0.40875	0.479442	0.337751	0.304837	0.429945	0.540387	0.473225	0.616265	0.482004	0.434317	0.264767	0.378265	0.316955	0.369454	0.367826
Immature.dendritic.cell	0.721288	0.752625	0.722407	0.642093	0.752787	0.674079	0.715597	0.693484	0.764935	0.719994	0.693678	0.751883	0.717968	0.779709	0.687412	0.831621	0.748771	0.720844	0.715812	0.72085	0.66126	0.693043	0.806105	0.741889	0.652306	0.696238	0.654682	0.78198	0.712547	0.763551	0.703046	0.689929	0.680899	0.750796	0.759186	0.748023	0.726922	0.722066	0.759591	0.76725	0.707938	0.741181	0.77618	0.795525	0.708672	0.752285	0.784328	0.706899	0.72458
MDSC	0.652455	0.811265	0.666189	0.429653	0.739498	0.577608	0.629531	0.48663	0.850858	0.780371	0.44841	0.613286	0.702737	0.830867	0.544555	0.964263	0.745288	0.788432	0.610751	0.734703	0.507437	0.430857	0.958222	0.835557	0.652148	0.443129	0.484556	0.821118	0.658723	0.629321	0.590971	0.56002	0.631102	0.71917	0.700977	0.825088	0.70221	0.625351	0.784978	0.967872	0.71907	0.902886	0.792701	0.851139	0.560111	0.661174	0.676766	0.662722	0.682739
Macrophage	0.424496	0.493632	0.469155	0.356504	0.462802	0.409504	0.429819	0.314878	0.530514	0.463275	0.273422	0.409447	0.458312	0.514217	0.365422	0.65901	0.510219	0.522403	0.391868	0.519934	0.424172	0.366127	0.582741	0.549983	0.444166	0.317103	0.30721	0.557374	0.436219	0.45942	0.425192	0.360671	0.410707	0.48466	0.481862	0.493856	0.442805	0.467711	0.458156	0.598858	0.428388	0.468885	0.527379	0.582194	0.37735	0.441619	0.430666	0.418706	0.49266
Mast.cell	0.300853	0.415666	0.303355	0.142665	0.328134	0.229579	0.205638	0.26507	0.390786	0.434564	0.17608	0.254285	0.338501	0.374011	0.260351	0.585119	0.369424	0.341029	0.231982	0.375708	0.20086	0.214318	0.652812	0.396024	0.275747	0.134597	0.152228	0.455319	0.379292	0.400509	0.310248	0.242482	0.248285	0.405197	0.337363	0.363396	0.288708	0.281923	0.380774	0.471943	0.26495	0.398592	0.433825	0.544432	0.306138	0.281969	0.34733	0.314213	0.315819
Monocyte	0.825603	0.808165	0.808231	0.775002	0.85182	0.842685	0.826706	0.786497	0.81037	0.818042	0.752835	0.81276	0.84852	0.819915	0.811735	0.819827	0.840705	0.81822	0.832213	0.853648	0.783514	0.789849	0.850593	0.881697	0.83116	0.71022	0.762014	0.885658	0.826884	0.776984	0.821679	0.769039	0.85421	0.802517	0.794844	0.824569	0.850327	0.774526	0.802142	0.837233	0.796941	0.838699	0.839678	0.868268	0.786674	0.786797	0.854805	0.85108	0.841752
Natural.killer.T.cell	0.414334	0.475658	0.464294	0.41601	0.480949	0.443515	0.430332	0.40958	0.485601	0.4627	0.370063	0.394504	0.456654	0.482547	0.453703	0.595399	0.479838	0.470814	0.469125	0.454758	0.385335	0.399508	0.59153	0.489525	0.416904	0.355014	0.344891	0.532631	0.435602	0.458799	0.408828	0.410284	0.427765	0.492725	0.447688	0.473055	0.443131	0.43737	0.502882	0.563276	0.430249	0.523965	0.470511	0.541222	0.416672	0.427165	0.441317	0.463517	0.457728
Natural.killer.cell	0.623933	0.645359	0.553892	0.586632	0.647366	0.522352	0.601859	0.508169	0.609667	0.670292	0.564607	0.606744	0.662522	0.618945	0.55043	0.655453	0.668279	0.591678	0.594831	0.667928	0.592584	0.568339	0.724551	0.677877	0.583357	0.544671	0.570098	0.68689	0.652138	0.6375	0.640252	0.562099	0.606017	0.647136	0.582724	0.611846	0.598681	0.61977	0.5973	0.616944	0.592274	0.61858	0.650272	0.686642	0.644261	0.608848	0.619416	0.615164	0.645142
Neutrophil	0.349898	0.339678	0.214022	0.285837	0.338899	0.207963	0.278866	0.0699933	0.203346	0.267132	0.132159	0.325957	0.385872	0.357157	0.136698	0.317174	0.328719	0.320854	0.170834	0.312248	0.230177	0.1239	0.406024	0.370161	0.208233	0.162803	0.154725	0.238485	0.199349	0.231317	0.33059	0.196138	0.224479	0.277069	0.212375	0.204944	0.371827	0.272028	0.192824	0.213645	0.0906748	0.163764	0.358777	0.48212	0.230422	0.281869	0.242505	0.296301	0.286371
Plasmacytoid.dendritic.cell	0.736947	0.781748	0.691392	0.669363	0.78127	0.703211	0.707738	0.697767	0.733931	0.744224	0.685443	0.730654	0.747948	0.745818	0.69878	0.770346	0.763708	0.718784	0.71216	0.770059	0.694624	0.734197	0.799299	0.749267	0.720462	0.670995	0.694132	0.766669	0.735139	0.674102	0.741414	0.707344	0.692656	0.75899	0.706317	0.711887	0.737293	0.726965	0.74233	0.779016	0.711843	0.740889	0.751315	0.771455	0.715121	0.739515	0.761625	0.707015	0.754881
Regulatory.T.cell	0.453998	0.589992	0.469593	0.281017	0.524168	0.406671	0.477044	0.323617	0.587423	0.549122	0.350458	0.4569	0.517016	0.633218	0.424358	0.770909	0.523992	0.530488	0.392264	0.578821	0.324494	0.366856	0.7089	0.621305	0.448771	0.318666	0.291585	0.635471	0.497415	0.432728	0.542314	0.398881	0.392165	0.529996	0.509027	0.554637	0.481098	0.440304	0.546197	0.769104	0.440646	0.645715	0.5897	0.663875	0.349003	0.480201	0.519793	0.465913	0.521127
T.follicular.helper.cell	0.501139	0.577108	0.492944	0.44182	0.538283	0.505105	0.486684	0.473273	0.614353	0.594135	0.44739	0.490227	0.544782	0.598489	0.50029	0.724039	0.593689	0.564158	0.482878	0.576913	0.457482	0.499653	0.668571	0.602919	0.480927	0.460713	0.453824	0.607605	0.572523	0.523779	0.508979	0.523124	0.473782	0.564316	0.575223	0.591598	0.50644	0.496421	0.565814	0.677169	0.565005	0.674906	0.585915	0.608664	0.484636	0.544622	0.546223	0.521689	0.537309
Type.1.T.helper.cell	0.553451	0.571176	0.469792	0.435473	0.521214	0.488326	0.479977	0.452053	0.597392	0.536671	0.419883	0.541934	0.5216	0.510658	0.40675	0.619392	0.53711	0.523064	0.469593	0.558752	0.437524	0.454863	0.706152	0.598952	0.518157	0.452979	0.450147	0.583138	0.540561	0.477545	0.520209	0.502199	0.494861	0.566132	0.551876	0.575853	0.529718	0.493294	0.559519	0.661832	0.561857	0.63205	0.548421	0.598625	0.449591	0.477163	0.51336	0.505878	0.5354
Type.17.T.helper.cell	0.373445	0.350863	0.3195	0.455473	0.361669	0.355387	0.328426	0.282635	0.327341	0.289126	0.295001	0.399497	0.3917	0.411542	0.315252	0.34104	0.351211	0.354788	0.338228	0.345148	0.283127	0.330209	0.342159	0.359258	0.38903	0.330622	0.33075	0.327714	0.317362	0.324194	0.343207	0.335003	0.395133	0.330011	0.317284	0.341203	0.450894	0.331239	0.321142	0.35002	0.334746	0.314428	0.343435	0.397283	0.334226	0.353063	0.372881	0.409641	0.338831
Type.2.T.helper.cell	0.44751	0.442689	0.4501	0.464999	0.416439	0.407153	0.368149	0.418371	0.532787	0.474895	0.470657	0.441727	0.48948	0.483844	0.433664	0.458794	0.554218	0.458918	0.415213	0.465103	0.413549	0.450118	0.552487	0.537125	0.33954	0.40177	0.376458	0.447283	0.424019	0.482667	0.483386	0.448908	0.349574	0.4525	0.467209	0.472884	0.442495	0.448241	0.431196	0.444889	0.459308	0.490591	0.489274	0.503745	0.476375	0.495919	0.461959	0.479367	0.39966
APC_co_inhibition	0.348359	0.382207	0.362231	0.318209	0.398199	0.363301	0.367671	0.266092	0.6394	0.430836	0.228725	0.336162	0.419226	0.4315	0.319879	0.59948	0.461075	0.39825	0.375093	0.457521	0.243603	0.370274	0.554315	0.520516	0.290928	0.279913	0.225371	0.490118	0.491843	0.385074	0.390654	0.372597	0.387237	0.438988	0.417774	0.503482	0.472281	0.387784	0.39613	0.452409	0.388382	0.507723	0.503621	0.565891	0.370456	0.375396	0.411496	0.393621	0.464341
APC_co_stimulation	0.288615	0.330941	0.22089	0.140127	0.338046	0.268635	0.292794	0.212138	0.353911	0.282235	0.133852	0.196764	0.295898	0.298854	0.18882	0.483458	0.345435	0.269459	0.259043	0.311762	0.253734	0.182323	0.371929	0.298479	0.218289	0.265943	0.155141	0.336256	0.299373	0.167839	0.262362	0.270765	0.283739	0.340694	0.282137	0.351454	0.240883	0.258066	0.332913	0.452766	0.295988	0.408468	0.281375	0.302738	0.239825	0.236345	0.2742	0.245878	0.252949
CCR	0.257985	0.299756	0.211687	0.163729	0.260629	0.231576	0.24164	0.169351	0.318214	0.283426	0.172607	0.268302	0.285942	0.282871	0.199701	0.34938	0.293075	0.255883	0.221861	0.277088	0.187443	0.179104	0.414182	0.326862	0.227533	0.16927	0.168475	0.283116	0.242404	0.212319	0.241243	0.22524	0.23349	0.286199	0.257049	0.294286	0.288475	0.245717	0.286272	0.338692	0.279066	0.320978	0.295015	0.359733	0.193244	0.248501	0.23559	0.268402	0.250592
Check-point	0.236763	0.316519	0.203812	0.107894	0.245519	0.211203	0.220263	0.150777	0.421555	0.314453	0.125362	0.188343	0.276706	0.307944	0.181732	0.451621	0.278135	0.293256	0.241827	0.288845	0.144789	0.156483	0.475334	0.322537	0.206627	0.142856	0.149539	0.316388	0.256735	0.188622	0.182288	0.246056	0.24448	0.304068	0.286373	0.371747	0.27965	0.20765	0.347605	0.429301	0.306358	0.496176	0.315337	0.315087	0.149281	0.251867	0.228223	0.309918	0.251305
Cytolytic_activity	0.434746	0.503691	0.336397	0.0531867	0.288737	0.144098	0.263164	0.166038	0.814994	0.462631	0.178209	0.189369	0.458045	0.270478	0.21567	0.638326	0.227628	0.572822	0.243371	0.545127	0.158777	0.12701	0.822537	0.56872	0.268747	0.0651139	0.154744	0.245963	0.509669	0.117657	0.342029	0.305477	0.208921	0.380055	0.512821	0.739727	0.41179	0.155603	0.459387	0.464021	0.571582	0.914929	0.571647	0.520469	0.113149	0.240442	0.141357	0.558406	0.531286
HLA	0.689062	0.766228	0.654268	0.531785	0.674067	0.603198	0.603485	0.608284	0.796924	0.736055	0.50015	0.61249	0.792697	0.697542	0.600199	0.855974	0.743263	0.722275	0.594613	0.752321	0.506022	0.560408	0.826108	0.707506	0.515029	0.581105	0.506874	0.787001	0.74508	0.659071	0.612119	0.646854	0.624873	0.730764	0.756305	0.708905	0.642168	0.600677	0.749389	0.762658	0.688047	0.790705	0.720172	0.684455	0.56565	0.703149	0.676171	0.686441	0.732256
Inflammation-promoting	0.419213	0.460671	0.304565	0.192976	0.324602	0.243191	0.334463	0.239365	0.677916	0.418229	0.211985	0.290617	0.484971	0.352265	0.304635	0.487747	0.298132	0.40045	0.371255	0.472716	0.205149	0.226632	0.641131	0.440546	0.223879	0.147602	0.202161	0.295898	0.462828	0.17237	0.31521	0.337709	0.307254	0.388419	0.467685	0.602325	0.420262	0.236918	0.465267	0.428446	0.533772	0.725521	0.479278	0.439318	0.251679	0.336758	0.237483	0.485675	0.391289
MHC_class_I	0.929681	0.952611	0.900344	0.943983	0.944941	0.910633	0.942366	0.940355	0.991091	0.914887	0.92709	0.907931	0.970309	0.975503	0.93476	0.980766	0.961202	0.948449	0.964075	0.96556	0.916894	0.924764	0.975183	0.944485	0.917663	0.919306	0.891038	0.93008	0.972716	0.925894	0.886236	0.967538	0.935567	0.923949	0.97712	0.976408	0.961773	0.890441	0.97455	0.977048	0.972519	0.998408	0.952534	0.955077	0.88099	0.933196	0.957628	0.975732	0.945363
Parainflammation	0.597329	0.671707	0.587781	0.392238	0.652117	0.53613	0.627214	0.47829	0.728594	0.622644	0.455034	0.553264	0.610162	0.667575	0.491217	0.694461	0.649262	0.585031	0.542805	0.647495	0.502292	0.588024	0.714816	0.701098	0.469198	0.482349	0.443116	0.67159	0.62007	0.475542	0.617876	0.636735	0.537246	0.633132	0.681713	0.643436	0.617588	0.591252	0.641817	0.687329	0.64902	0.642009	0.644218	0.697429	0.554711	0.564581	0.660504	0.590382	0.650706
T_cell_co-inhibition	0.217956	0.284967	0.172206	0.0547016	0.192829	0.208741	0.209938	0.0687089	0.494303	0.27162	0.0525557	0.165517	0.250888	0.319036	0.135949	0.506088	0.214181	0.304762	0.177089	0.265876	0.0707622	0.0538948	0.509528	0.337272	0.198482	0.065494	0.0703141	0.310722	0.256376	0.180003	0.174888	0.166294	0.226537	0.272042	0.29209	0.411635	0.314788	0.175688	0.348997	0.431921	0.317694	0.660259	0.338661	0.332045	0.0944025	0.233426	0.166184	0.301334	0.270922
T_cell_co-stimulation	0.203192	0.33767	0.145407	0.0166716	0.218471	0.178075	0.151379	0.110829	0.405292	0.292669	0.0296398	0.117515	0.255553	0.238597	0.104215	0.373175	0.246783	0.259369	0.189134	0.270152	0.103953	0.0697159	0.529624	0.315048	0.137874	0.111395	0.100722	0.242908	0.22109	0.0873502	0.083204	0.239505	0.246842	0.26433	0.207462	0.354285	0.243484	0.178135	0.368109	0.419311	0.340273	0.514437	0.260383	0.213804	0.0666289	0.249454	0.172681	0.269405	0.216604
Type_I_IFN_Reponse	0.626968	0.668993	0.583253	0.354893	0.745047	0.572746	0.767773	0.58095	0.831248	0.565953	0.495432	0.476333	0.595017	0.604908	0.378043	0.564331	0.524325	0.502808	0.478118	0.630945	0.45818	0.658396	0.633639	0.745505	0.538025	0.42651	0.481058	0.628952	0.640511	0.426491	0.655983	0.685567	0.54262	0.529997	0.624401	0.613349	0.527369	0.573776	0.677548	0.503565	0.69649	0.554092	0.639475	0.65216	0.559282	0.398866	0.621865	0.567085	0.685483
Type_II_IFN_Reponse	0.523235	0.464798	0.33324	0.298481	0.350969	0.450612	0.432122	0.403715	0.423124	0.403635	0.423185	0.554758	0.450537	0.324049	0.234474	0.46356	0.304053	0.328426	0.262507	0.579509	0.472896	0.494731	0.656818	0.560491	0.478884	0.428597	0.427965	0.420382	0.468485	0.284626	0.577307	0.442378	0.338713	0.535735	0.434216	0.41596	0.438547	0.409745	0.465431	0.442874	0.571387	0.426478	0.511324	0.586389	0.31747	0.446806	0.388767	0.471484	0.51881
[truncated: 179 more columns]

## Sheet: GSE36376
Table S12C Results of ssGSEA in GSE36376
Immune cell or pathways	GSM890321	GSM890322	GSM890323	GSM890324	GSM890325	GSM890326	GSM890327	GSM890328	GSM890329	GSM890330	GSM890331	GSM890332	GSM890333	GSM890334	GSM890335	GSM890336	GSM890337	GSM890338	GSM890339	GSM890340	GSM890341	GSM890342	GSM890343	GSM890344	GSM890345	GSM890346	GSM890347	GSM890348	GSM890349	GSM890350	GSM890351	GSM890352	GSM890353	GSM890354	GSM890355	GSM890356	GSM890357	GSM890358	GSM890359	GSM890360	GSM890361	GSM890362	GSM890363	GSM890364	GSM890365	GSM890366	GSM890367	GSM890368	GSM890369
Activated.B.cell	0.394791	0.41123	0.448844	0.369582	0.375871	0.279006	0.388163	0.372221	0.585623	0.368198	0.372669	0.422827	0.346172	0.315532	0.34466	0.37769	0.37866	0.57277	0.461003	0.433089	0.376028	0.452333	0.471816	0.38385	0.316002	0.34683	0.348716	0.394203	0.352358	0.384002	0.35698	0.36182	0.364034	0.535916	0.348084	0.342422	0.372674	0.427859	0.379949	0.343781	0.327218	0.371335	0.449746	0.371601	0.373461	0.311646	0.329619	0.381005	0.342634
Activated.CD4.T.cell	0.499326	0.442017	0.535584	0.535205	0.531889	0.480949	0.49947	0.563005	0.619591	0.439486	0.398198	0.432383	0.510767	0.548222	0.449829	0.47305	0.465867	0.656845	0.596141	0.529882	0.535139	0.536894	0.533495	0.543859	0.474504	0.561104	0.504899	0.464031	0.522348	0.443709	0.477814	0.516488	0.526517	0.612254	0.491617	0.461014	0.388279	0.55264	0.516662	0.471897	0.481203	0.531694	0.586758	0.556735	0.424057	0.519417	0.465004	0.484038	0.42686
Activated.CD8.T.cell	0.597848	0.707112	0.715314	0.658908	0.626965	0.491936	0.580249	0.646703	0.748446	0.526975	0.649763	0.499899	0.634394	0.51075	0.605102	0.653263	0.527289	0.781485	0.721285	0.6733	0.665949	0.738432	0.749255	0.62605	0.615648	0.638166	0.602977	0.657658	0.706044	0.590791	0.541446	0.586953	0.614687	0.760383	0.634123	0.627712	0.588508	0.720514	0.469492	0.597759	0.51323	0.626817	0.663206	0.660784	0.51162	0.59926	0.588174	0.628039	0.536306
Activated.dendritic.cell	0.621279	0.587923	0.573622	0.594576	0.599878	0.560382	0.597585	0.59438	0.618097	0.573956	0.558655	0.580555	0.615072	0.596634	0.615539	0.603118	0.577427	0.635083	0.571858	0.588968	0.62758	0.617694	0.641283	0.592303	0.558685	0.615408	0.571806	0.594452	0.569499	0.597944	0.628821	0.626854	0.575569	0.631754	0.620135	0.579127	0.610974	0.617285	0.562066	0.606746	0.567045	0.610798	0.613418	0.595796	0.51085	0.596457	0.60357	0.634916	0.577332
CD56bright.natural.killer.cell	0.549899	0.639805	0.613759	0.596359	0.595736	0.609323	0.570424	0.62404	0.587214	0.629491	0.620862	0.561506	0.628388	0.609351	0.634364	0.601485	0.574249	0.619666	0.606389	0.548349	0.605462	0.623409	0.636747	0.60544	0.624584	0.637679	0.609117	0.620988	0.604637	0.595301	0.65129	0.609073	0.574576	0.654565	0.620335	0.611981	0.592579	0.62302	0.599643	0.611821	0.646613	0.592025	0.639538	0.57983	0.616097	0.606936	0.643156	0.631039	0.57345
CD56dim.natural.killer.cell	0.671675	0.678944	0.655602	0.666639	0.657416	0.633736	0.669324	0.669535	0.65219	0.68748	0.696272	0.655296	0.662467	0.618871	0.669716	0.676574	0.658462	0.638864	0.686357	0.653881	0.678317	0.674957	0.64519	0.656092	0.667685	0.657805	0.667106	0.68732	0.646413	0.678004	0.675539	0.646577	0.641017	0.655643	0.637513	0.646965	0.658662	0.665788	0.681089	0.649781	0.657042	0.635788	0.630033	0.663349	0.643019	0.665331	0.682443	0.655172	0.628255
Eosinophil	0.35762	0.380281	0.409756	0.304817	0.298006	0.292483	0.40592	0.334624	0.377171	0.330819	0.348543	0.407247	0.358441	0.338823	0.343964	0.405307	0.331894	0.264089	0.418197	0.298581	0.342173	0.378276	0.384242	0.377191	0.333458	0.300001	0.387672	0.386901	0.368527	0.308046	0.351452	0.299889	0.298017	0.397078	0.380054	0.205782	0.37247	0.338118	0.384463	0.333225	0.361838	0.328178	0.321311	0.371409	0.337877	0.322835	0.285831	0.36558	0.339393
Gamma.delta.T.cell	0.567455	0.64522	0.665467	0.630269	0.624444	0.606535	0.557232	0.650144	0.538444	0.523839	0.619255	0.501471	0.666397	0.640238	0.590588	0.63393	0.511713	0.653678	0.662109	0.586954	0.610439	0.621616	0.686684	0.651084	0.643638	0.652456	0.649567	0.567057	0.671236	0.652774	0.59188	0.699302	0.603577	0.672612	0.670998	0.611044	0.567797	0.630986	0.56078	0.635233	0.609904	0.609872	0.691426	0.645721	0.468231	0.61901	0.664231	0.611565	0.529723
Immature.B.cell	0.333229	0.360452	0.402211	0.376166	0.360959	0.266392	0.355589	0.385176	0.471335	0.245876	0.386723	0.30039	0.378067	0.296871	0.342283	0.339292	0.3849	0.504172	0.429351	0.382694	0.359693	0.392255	0.419739	0.35792	0.348817	0.360961	0.347448	0.395413	0.328924	0.406666	0.27241	0.365785	0.346159	0.462352	0.363498	0.335992	0.362414	0.406788	0.299115	0.36825	0.359718	0.362701	0.38132	0.404756	0.400231	0.408795	0.42969	0.372782	0.354995
Immature.dendritic.cell	0.686283	0.711716	0.721008	0.709419	0.707241	0.677127	0.698887	0.748772	0.707637	0.680504	0.700965	0.635126	0.694803	0.684089	0.676287	0.695184	0.713222	0.730807	0.717467	0.685361	0.719342	0.713875	0.721923	0.69614	0.684793	0.687907	0.674941	0.705668	0.682617	0.691539	0.73776	0.665267	0.677388	0.72131	0.695966	0.704303	0.694	0.693488	0.705482	0.703043	0.677041	0.714996	0.67643	0.717482	0.720975	0.689691	0.71326	0.702547	0.669394
MDSC	0.489451	0.562412	0.637954	0.560125	0.523364	0.428266	0.543915	0.63179	0.710617	0.453018	0.479788	0.517432	0.604836	0.43049	0.516938	0.493525	0.515954	0.707409	0.711225	0.529561	0.663509	0.634454	0.697728	0.615532	0.492788	0.627236	0.557526	0.515919	0.55403	0.56224	0.531131	0.622271	0.552378	0.71526	0.610758	0.49366	0.457473	0.647002	0.469226	0.528878	0.533557	0.539605	0.627463	0.654267	0.48674	0.620054	0.639515	0.589739	0.404696
Macrophage	0.494711	0.563247	0.580718	0.592501	0.522364	0.473377	0.477997	0.542387	0.53889	0.520922	0.501478	0.476095	0.550594	0.486945	0.519774	0.500151	0.484796	0.575766	0.590568	0.513931	0.557941	0.541658	0.583609	0.535204	0.548212	0.566931	0.537924	0.521637	0.516416	0.533742	0.50238	0.553685	0.51746	0.5877	0.539551	0.501634	0.530777	0.566966	0.53367	0.517087	0.530253	0.526181	0.527535	0.605882	0.518566	0.507303	0.556391	0.575432	0.482277
Mast.cell	0.425662	0.456551	0.477944	0.474804	0.427525	0.384071	0.495517	0.49208	0.51232	0.455091	0.461698	0.465736	0.475917	0.418855	0.460157	0.483752	0.432567	0.506454	0.518002	0.522356	0.5364	0.514922	0.540723	0.48413	0.451929	0.45955	0.454579	0.500104	0.487894	0.421465	0.43219	0.422549	0.478816	0.500533	0.431019	0.49945	0.444347	0.52812	0.440692	0.505584	0.459452	0.449107	0.501756	0.480765	0.444201	0.459569	0.492383	0.451217	0.440683
Monocyte	0.79713	0.737524	0.814419	0.744538	0.773355	0.714936	0.767067	0.769439	0.787208	0.745153	0.73648	0.762736	0.766695	0.770833	0.789569	0.762483	0.759264	0.807973	0.778893	0.774899	0.766398	0.760435	0.777622	0.749964	0.774586	0.785696	0.752749	0.757946	0.721797	0.777923	0.775052	0.772163	0.757242	0.773828	0.776454	0.788292	0.764983	0.801138	0.757195	0.769449	0.734853	0.778247	0.784138	0.799664	0.757014	0.741419	0.776701	0.744174	0.765625
Natural.killer.T.cell	0.493632	0.459023	0.496141	0.480641	0.477459	0.437861	0.485544	0.512096	0.481607	0.433848	0.402898	0.478029	0.517283	0.470557	0.459456	0.487628	0.501296	0.46185	0.490134	0.458412	0.499127	0.485831	0.531836	0.501137	0.469554	0.510744	0.498842	0.487071	0.454071	0.481156	0.518364	0.510205	0.495346	0.527705	0.474869	0.479436	0.438221	0.492251	0.476252	0.445955	0.496631	0.47873	0.525623	0.490901	0.474945	0.482687	0.508636	0.488503	0.451321
Natural.killer.cell	0.5106	0.52677	0.527136	0.491345	0.568162	0.490308	0.5482	0.577427	0.561389	0.522882	0.49278	0.531924	0.579587	0.505772	0.566571	0.572577	0.513008	0.544586	0.570322	0.510408	0.593915	0.577434	0.603014	0.583783	0.557979	0.54443	0.565216	0.54512	0.491635	0.533053	0.522245	0.560615	0.554421	0.580038	0.539744	0.552849	0.523027	0.553326	0.558797	0.569678	0.560133	0.566242	0.52731	0.537611	0.514985	0.508491	0.541844	0.575176	0.540738
Neutrophil	0.273266	0.329196	0.305798	0.331765	0.256329	0.307318	0.333292	0.338331	0.3507	0.33339	0.327325	0.311986	0.33318	0.300006	0.329159	0.299509	0.33804	0.297545	0.344345	0.2782	0.321015	0.315433	0.286608	0.346086	0.319068	0.312466	0.341766	0.31256	0.231504	0.2987	0.320955	0.230833	0.225899	0.312917	0.224535	0.287686	0.302396	0.294658	0.315396	0.320745	0.284114	0.307306	0.200341	0.319951	0.319925	0.269881	0.319241	0.301409	0.356279
Plasmacytoid.dendritic.cell	0.652871	0.619237	0.620034	0.655689	0.662286	0.638602	0.656578	0.661533	0.679958	0.625795	0.626661	0.644187	0.682123	0.654494	0.684819	0.684733	0.66685	0.669755	0.669166	0.655865	0.69534	0.711495	0.716291	0.708515	0.67457	0.663116	0.661503	0.669902	0.659675	0.662133	0.69024	0.703019	0.667682	0.701696	0.672251	0.65641	0.651096	0.657603	0.652814	0.672986	0.691592	0.687101	0.6982	0.678878	0.64299	0.633926	0.710911	0.672731	0.676606
Regulatory.T.cell	0.428533	0.49145	0.599709	0.47394	0.487005	0.410172	0.495861	0.590748	0.549541	0.463028	0.492835	0.321189	0.517184	0.447108	0.468282	0.492772	0.437139	0.594221	0.644003	0.473902	0.554656	0.588936	0.6222	0.506044	0.468143	0.547523	0.487494	0.483941	0.5462	0.444574	0.496317	0.513567	0.484205	0.584266	0.584313	0.474251	0.410036	0.584917	0.383191	0.504343	0.480537	0.49229	0.589705	0.549796	0.419944	0.567398	0.538452	0.515474	0.396651
T.follicular.helper.cell	0.45171	0.438439	0.485032	0.450644	0.467599	0.404692	0.474014	0.514157	0.504085	0.420264	0.465706	0.450674	0.469194	0.443196	0.436466	0.481639	0.483892	0.536062	0.498272	0.443998	0.514633	0.484684	0.537074	0.500408	0.43795	0.488961	0.475567	0.441431	0.498651	0.436173	0.463982	0.492496	0.528729	0.527843	0.521041	0.467798	0.425001	0.48846	0.461498	0.466066	0.434197	0.454958	0.516631	0.50488	0.404421	0.514269	0.499805	0.483168	0.395667
Type.1.T.helper.cell	0.465665	0.474549	0.520886	0.475724	0.490018	0.435902	0.473427	0.507056	0.523491	0.426753	0.48512	0.376298	0.515412	0.449391	0.491241	0.517939	0.431571	0.557766	0.567908	0.47999	0.552918	0.540765	0.581034	0.54582	0.545337	0.514577	0.493848	0.494677	0.500275	0.505514	0.442577	0.521669	0.522663	0.590309	0.522869	0.488398	0.492193	0.524868	0.430571	0.524931	0.479631	0.491903	0.556227	0.504924	0.407297	0.468304	0.488207	0.530593	0.432522
Type.17.T.helper.cell	0.381214	0.393548	0.446674	0.406439	0.387086	0.421993	0.417234	0.428016	0.415273	0.4193	0.419594	0.318981	0.418126	0.383257	0.387717	0.377422	0.341984	0.437899	0.440026	0.434045	0.407911	0.375469	0.396021	0.382876	0.413364	0.425166	0.409536	0.411472	0.393947	0.410914	0.408991	0.370981	0.356391	0.424875	0.410893	0.40904	0.387441	0.416705	0.362759	0.418959	0.421636	0.41018	0.375034	0.374937	0.366035	0.413484	0.45332	0.401557	0.431002
Type.2.T.helper.cell	0.460162	0.459031	0.442984	0.50009	0.514787	0.520215	0.493536	0.562549	0.505408	0.503685	0.439617	0.44888	0.500577	0.493313	0.447357	0.458096	0.528822	0.535424	0.494863	0.455526	0.504166	0.509622	0.497222	0.493619	0.454428	0.49882	0.505523	0.423963	0.525851	0.462107	0.471437	0.517755	0.462149	0.51131	0.465784	0.487284	0.447675	0.47697	0.534952	0.45522	0.457372	0.461436	0.551549	0.482189	0.447952	0.501881	0.508633	0.4537	0.457706
APC_co_inhibition	0.263204	0.24203	0.431987	0.323191	0.226785	0.210647	0.289093	0.440282	0.575316	0.209342	0.334983	0.224247	0.426401	0.301596	0.492546	0.265643	0.179532	0.5051	0.411127	0.302735	0.402534	0.539701	0.527999	0.479115	0.259839	0.385941	0.280548	0.327057	0.22212	0.329131	0.383717	0.359232	0.423858	0.495701	0.507003	0.344101	0.25938	0.38202	0.200395	0.317254	0.368746	0.335219	0.479411	0.421807	0.259264	0.270257	0.388427	0.395661	0.219253
APC_co_stimulation	0.444222	0.36564	0.44563	0.462839	0.433605	0.403544	0.381054	0.416341	0.510757	0.522577	0.414033	0.530828	0.408563	0.411132	0.515051	0.507569	0.511776	0.470999	0.396239	0.485353	0.46635	0.499321	0.508626	0.457206	0.402734	0.477287	0.458475	0.4463	0.399069	0.417027	0.512607	0.466553	0.391441	0.496865	0.438113	0.393788	0.412692	0.416631	0.464033	0.360156	0.483376	0.413697	0.447687	0.413325	0.387831	0.408556	0.454677	0.375331	0.474018
CCR	0.42916	0.413285	0.425228	0.40223	0.401619	0.351445	0.39313	0.427307	0.462144	0.376748	0.382373	0.392363	0.396976	0.377776	0.393634	0.413329	0.406339	0.462837	0.469227	0.428261	0.425756	0.445779	0.451525	0.426636	0.378164	0.406717	0.377837	0.39655	0.382868	0.384369	0.402224	0.392656	0.398222	0.46099	0.407705	0.393108	0.388996	0.428441	0.406417	0.402468	0.381669	0.400925	0.425421	0.440235	0.38473	0.394858	0.406771	0.41665	0.387732
Check-point	0.390378	0.361592	0.419521	0.381929	0.366701	0.312781	0.362066	0.402134	0.524793	0.359486	0.362139	0.432859	0.355044	0.35517	0.427342	0.412143	0.407361	0.532042	0.435394	0.415826	0.402864	0.473651	0.47979	0.385781	0.338588	0.414827	0.379792	0.383123	0.409982	0.327376	0.391321	0.43041	0.3772	0.496573	0.404741	0.356009	0.347057	0.436062	0.385872	0.364351	0.411968	0.373559	0.455526	0.400691	0.355933	0.343874	0.3681	0.389663	0.36351
Cytolytic_activity	0.613555	0.84586	0.85651	0.78311	0.760769	0.422272	0.587883	0.690853	0.834062	0.597949	0.735508	0.294626	0.705402	0.343129	0.658499	0.700979	0.33302	0.908895	0.836928	0.7991	0.689356	0.828493	0.858197	0.67168	0.703559	0.711674	0.748502	0.724204	0.84299	0.696203	0.300287	0.62472	0.657933	0.851252	0.737916	0.742901	0.61761	0.85303	0.296514	0.742206	0.497508	0.68528	0.718811	0.815445	0.324746	0.601047	0.543511	0.677198	0.348898
HLA	0.660349	0.720611	0.774636	0.740816	0.714971	0.537184	0.680672	0.723092	0.781415	0.634347	0.713302	0.512956	0.753907	0.606262	0.71094	0.697233	0.517619	0.839164	0.790139	0.740639	0.749878	0.862134	0.807856	0.764555	0.688898	0.727845	0.696945	0.692984	0.715456	0.729208	0.656219	0.744505	0.73099	0.828672	0.786245	0.685149	0.649763	0.758055	0.543647	0.776683	0.682826	0.738441	0.777333	0.734585	0.593609	0.625875	0.751892	0.75466	0.607196
Inflammation-promoting	0.481728	0.517651	0.522694	0.472711	0.478148	0.3573	0.449463	0.488933	0.658871	0.439857	0.436805	0.277207	0.461758	0.350625	0.452367	0.500874	0.302987	0.717715	0.577271	0.494088	0.463127	0.550627	0.601272	0.454372	0.510726	0.46218	0.518334	0.525971	0.543796	0.517661	0.400089	0.501564	0.459646	0.627454	0.508575	0.470554	0.470551	0.601103	0.354516	0.412076	0.286547	0.428246	0.603078	0.51037	0.369632	0.409758	0.43673	0.437623	0.300328
MHC_class_I	0.963537	0.972102	0.985703	0.969678	0.980858	0.95743	0.978237	0.978679	0.985035	0.973666	0.985263	0.875599	0.968818	0.93345	0.967638	0.989229	0.927011	0.994661	0.983402	0.98694	0.985751	0.996098	0.992345	0.976751	0.969682	0.987247	0.970501	0.98887	0.9939	0.967742	0.988856	0.982918	0.956614	0.986381	0.974812	0.971494	0.9709	0.984734	0.964594	0.977421	0.948584	0.96254	0.988137	0.967852	0.953064	0.948826	0.984704	0.977267	0.948384
Parainflammation	0.602915	0.660983	0.692291	0.630826	0.634658	0.54907	0.660101	0.706165	0.70781	0.601045	0.622142	0.519316	0.62912	0.550157	0.635494	0.692365	0.549461	0.679963	0.724199	0.641445	0.688322	0.714896	0.73153	0.651109	0.620578	0.696333	0.590975	0.625354	0.628338	0.609163	0.657596	0.64511	0.624904	0.710922	0.664979	0.668174	0.60561	0.689044	0.634046	0.633981	0.585427	0.617698	0.671327	0.66756	0.56661	0.661552	0.700172	0.638989	0.541824
T_cell_co-inhibition	0.232391	0.245659	0.336164	0.342133	0.238803	0.222172	0.231226	0.249466	0.432784	0.220446	0.197349	0.200633	0.267616	0.21777	0.389424	0.289497	0.223141	0.561834	0.364356	0.227996	0.255616	0.363436	0.455732	0.287595	0.211769	0.234244	0.33969	0.275989	0.334575	0.22806	0.211791	0.306689	0.281084	0.43767	0.33698	0.220488	0.216223	0.320481	0.208006	0.242958	0.362189	0.243355	0.470765	0.328557	0.22044	0.224813	0.227634	0.249281	0.205798
T_cell_co-stimulation	0.326523	0.306819	0.284516	0.24779	0.296177	0.183254	0.305037	0.288512	0.493769	0.314508	0.27331	0.370887	0.215911	0.299724	0.349764	0.363889	0.325664	0.492528	0.316659	0.355807	0.291644	0.422927	0.392615	0.286003	0.244734	0.38868	0.24495	0.310642	0.337006	0.213712	0.308487	0.364011	0.257112	0.498235	0.247562	0.258193	0.301551	0.373387	0.351902	0.298647	0.330786	0.327331	0.35285	0.256086	0.31876	0.259746	0.250624	0.292423	0.285899
Type_I_IFN_Reponse	0.674381	0.766866	0.827004	0.7357	0.741745	0.704977	0.779077	0.761075	0.772465	0.782944	0.785515	0.58941	0.76303	0.625139	0.787324	0.77831	0.625203	0.762687	0.869786	0.742062	0.752225	0.839151	0.788619	0.701662	0.757661	0.826411	0.727167	0.730498	0.739106	0.736363	0.757133	0.689583	0.713915	0.799434	0.752944	0.791713	0.68233	0.791607	0.723995	0.742945	0.771397	0.680976	0.726705	0.778232	0.664553	0.736083	0.783165	0.699092	0.753028
Type_II_IFN_Reponse	0.51582	0.600637	0.618447	0.492194	0.541302	0.564376	0.623989	0.385142	0.489925	0.437898	0.602857	0.631473	0.53124	0.577364	0.710218	0.54563	0.601088	0.527668	0.601766	0.663715	0.535532	0.599904	0.570231	0.477346	0.648391	0.534719	0.587954	0.558903	0.612105	0.551317	0.52718	0.571037	0.533778	0.487426	0.567741	0.52847	0.659989	0.548099	0.568923	0.593873	0.498338	0.57578	0.545352	0.474158	0.586988	0.549633	0.482795	0.516249	0.578856
[truncated: 191 more columns]
