# Supplementary material for: Integrative multiomics evaluation reveals the importance of pseudouridine synthases in hepatocellular carcinoma
Source: Front Genet. 2022 Nov 10;13:944681. doi: 10.3389/fgene.2022.944681 (PMC9686406; doi:10.3389/fgene.2022.944681)
Supplement: Supplementary file 17 [file Table5.XLSX]

## Sheet: Sheet1
Table S5 TP53 mutation status of HCC samples
TCGA-LIHC samples	TP53 mutation status	LIRI-JP samples	TP53 mutation status
TCGA-DD-AACT-01	WT	DO23511_SP50103	WT
TCGA-FV-A496-01	WT	DO23512_SP50105	WT
TCGA-FV-A3R3-01	WT	DO23514_SP50109	WT
TCGA-PD-A5DF-01	WT	DO23515_SP50111	WT
TCGA-RC-A6M5-01	WT	DO23516_SP50113	WT
TCGA-4R-AA8I-01	WT	DO23517_SP50115	WT
TCGA-2Y-A9H7-01	WT	DO23518_SP50117	WT
TCGA-RC-A7SF-01	WT	DO23523_SP50127	WT
TCGA-2Y-A9H3-01	WT	DO23524_SP50129	WT
TCGA-2Y-A9GT-01	WT	DO23527_SP50135	WT
TCGA-MR-A520-01	WT	DO23528_SP50137	WT
TCGA-BC-A10Z-01	WT	DO23529_SP50139	WT
TCGA-5C-A9VG-01	WT	DO23530_SP50141	WT
TCGA-DD-AADU-01	WT	DO23531_SP50143	WT
TCGA-MI-A75C-01	WT	DO23532_SP50145	WT
TCGA-5R-AAAM-01	WT	DO23533_SP50147	WT
TCGA-DD-A4NI-01	WT	DO23534_SP50149	WT
TCGA-RC-A6M4-01	WT	DO23536_SP50153	WT
TCGA-ZP-A9CY-01	WT	DO23537_SP50155	WT
TCGA-DD-AAD0-01	WT	DO23538_SP50157	WT
TCGA-2Y-A9H6-01	WT	DO23541_SP50163	WT
TCGA-DD-AAW3-01	WT	DO23542_SP50165	WT
TCGA-G3-AAV5-01	WT	DO23543_SP50167	WT
TCGA-DD-AACD-01	WT	DO23544_SP50169	WT
TCGA-UB-A7MA-01	WT	DO23547_SP50175	WT
TCGA-ES-A2HS-01	WT	DO23548_SP50177	WT
TCGA-G3-A3CK-01	WT	DO23549_SP50179	WT
TCGA-ZS-A9CE-01	WT	DO45094_SP98902	WT
TCGA-BC-A10Y-01	WT	DO45095_SP98904	WT
TCGA-CC-A9FU-01	WT	DO45096_SP98909	WT
TCGA-G3-AAUZ-01	WT	DO45096_SP98907	WT
TCGA-DD-A3A6-01	WT	DO45097_SP98913	WT
TCGA-DD-A73E-01	WT	DO45099_SP98915	WT
TCGA-G3-A3CG-01	WT	DO45103_SP98925	WT
TCGA-CC-A9FV-01	WT	DO45107_SP98933	WT
TCGA-DD-A3A5-01	WT	DO45109_SP98937	WT
TCGA-DD-A39V-01	WT	DO45111_SP98941	WT
TCGA-DD-A3A9-01	WT	DO45113_SP98945	WT
TCGA-EP-A12J-01	WT	DO45119_SP98955	WT
TCGA-RC-A7S9-01	WT	DO45121_SP98959	WT
TCGA-DD-AAVP-01	WT	DO45125_SP98967	WT
TCGA-ED-A66Y-01	WT	DO45129_SP98975	WT
TCGA-DD-AAEB-01	WT	DO45133_SP98985	WT
TCGA-DD-A11D-01	WT	DO45135_SP98989	WT
TCGA-DD-A4NN-01	WT	DO45139_SP99265	WT
TCGA-DD-AAVZ-01	WT	DO45139_SP112184	WT
TCGA-DD-AADG-01	WT	DO45139_SP98997	WT
TCGA-ZP-A9D1-01	WT	DO45141_SP99001	WT
TCGA-DD-AAE1-01	WT	DO45153_SP99029	WT
TCGA-BC-4073-01	WT	DO45157_SP99037	WT
TCGA-DD-A73D-01	WT	DO45159_SP99041	WT
TCGA-DD-A39W-01	WT	DO45163_SP99049	WT
TCGA-DD-A4NE-01	WT	DO45167_SP99057	WT
TCGA-DD-AAVQ-01	WT	DO45171_SP99065	WT
TCGA-FV-A495-01	WT	DO45175_SP99073	WT
TCGA-DD-AAEE-01	WT	DO45177_SP99077	WT
TCGA-UB-AA0U-01	WT	DO45179_SP99081	WT
TCGA-2Y-A9GV-01	WT	DO45183_SP99089	WT
TCGA-DD-A73G-01	WT	DO45187_SP99097	WT
TCGA-XR-A8TF-01	WT	DO45189_SP99101	WT
TCGA-BC-A10X-01	WT	DO45191_SP99105	WT
TCGA-G3-AAV3-01	WT	DO45195_SP99113	WT
TCGA-DD-AAE4-01	WT	DO45201_SP99125	WT
TCGA-DD-AAE3-01	WT	DO45203_SP99129	WT
TCGA-DD-AAVX-01	WT	DO45205_SP99133	WT
TCGA-DD-AAC9-01	WT	DO45211_SP99145	WT
TCGA-G3-A3CH-01	WT	DO45213_SP99149	WT
TCGA-K7-A6G5-01	WT	DO45215_SP99153	WT
TCGA-ZS-A9CD-01	WT	DO45217_SP99157	WT
TCGA-NI-A4U2-01	WT	DO45223_SP99169	WT
TCGA-DD-AADS-01	WT	DO45225_SP99173	WT
TCGA-CC-A7IE-01	WT	DO45227_SP99177	WT
TCGA-EP-A3JL-01	WT	DO45229_SP99181	WT
TCGA-BC-A10W-01	WT	DO45231_SP99185	WT
TCGA-DD-A73B-01	WT	DO45233_SP99189	WT
TCGA-LG-A9QD-01	WT	DO45235_SP99193	WT
TCGA-DD-A73F-01	WT	DO45237_SP99197	WT
TCGA-DD-A4ND-01	WT	DO45239_SP99201	WT
TCGA-2Y-A9H1-01	WT	DO45241_SP99205	WT
TCGA-2Y-A9H2-01	WT	DO45243_SP99209	WT
TCGA-DD-AAE7-01	WT	DO45245_SP99213	WT
TCGA-DD-A1EJ-01	WT	DO45247_SP99217	WT
TCGA-CC-5264-01	WT	DO45249_SP99221	WT
TCGA-3K-AAZ8-01	WT	DO45251_SP99225	WT
TCGA-G3-A7M7-01	WT	DO45253_SP99229	WT
TCGA-DD-AACW-01	WT	DO45255_SP99233	WT
TCGA-HP-A5MZ-01	WT	DO45257_SP99237	WT
TCGA-G3-A25S-01	WT	DO45259_SP99241	WT
TCGA-EP-A2KA-01	WT	DO45261_SP99245	WT
TCGA-DD-AACI-01	WT	DO45269_SP99261	WT
TCGA-DD-A73A-01	WT	DO45273_SP99271	WT
TCGA-DD-AACK-01	WT	DO45279_SP99283	WT
TCGA-DD-AAE9-01	WT	DO45281_SP99287	WT
TCGA-MR-A8JO-01	WT	DO45283_SP99293	WT
TCGA-DD-A4NA-01	WT	DO45285_SP99297	WT
TCGA-EP-A26S-01	WT	DO45287_SP99301	WT
TCGA-DD-A1EF-01	WT	DO45289_SP99305	WT
TCGA-DD-A4NG-01	WT	DO45297_SP99321	WT
TCGA-UB-AA0V-01	WT	DO45303_SP99333	WT
TCGA-DD-A11C-01	WT	DO45305_SP99337	WT
TCGA-ED-A8O6-01	WT	DO45307_SP99341	WT
TCGA-ED-A7PX-01	WT	DO48672_SP106993	WT
TCGA-2Y-A9GZ-01	WT	DO48677_SP107004	WT
TCGA-KR-A7K7-01	WT	DO48693_SP107032	WT
TCGA-DD-A73C-01	WT	DO48695_SP107037	WT
TCGA-DD-A11B-01	WT	DO48697_SP107041	WT
TCGA-DD-AADQ-01	WT	DO48700_SP107044	WT
TCGA-CC-A7IL-01	WT	DO48701_SP107047	WT
TCGA-DD-AAW2-01	WT	DO48704_SP107052	WT
TCGA-BW-A5NP-01	WT	DO48712_SP107063	WT
TCGA-ED-A7PY-01	WT	DO48716_SP107071	WT
TCGA-DD-AACX-01	WT	DO48717_SP107073	WT
TCGA-FV-A23B-01	WT	DO48719_SP107076	WT
TCGA-DD-A39Z-01	WT	DO48723_SP107084	WT
TCGA-DD-AAVW-01	WT	DO48727_SP107091	WT
TCGA-2Y-A9GW-01	WT	DO48728_SP107094	WT
TCGA-DD-AA3A-01	WT	DO48732_SP107101	WT
TCGA-MI-A75H-01	WT	DO48733_SP107104	WT
TCGA-DD-A3A2-01	WT	DO48736_SP107109	WT
TCGA-RC-A6M3-01	WT	DO48737_SP107111	WT
TCGA-G3-AAV0-01	WT	DO48743_SP107123	WT
TCGA-BC-A10T-01	WT	DO48746_SP107129	WT
TCGA-CC-A5UC-01	WT	DO48747_SP107132	WT
TCGA-CC-A7IF-01	WT	DO48759_SP107150	WT
TCGA-ZP-A9D0-01	WT	DO48760_SP107152	WT
TCGA-ZS-A9CG-01	WT	DO48761_SP107155	WT
TCGA-DD-AAW0-01	WT	DO50776_SP112133	WT
TCGA-LG-A6GG-01	WT	DO50783_SP112147	WT
TCGA-DD-AACO-01	WT	DO50787_SP112156	WT
TCGA-WX-AA46-01	WT	DO50793_SP112170	WT
TCGA-ES-A2HT-01	WT	DO50793_SP112168	WT
TCGA-CC-A3MC-01	WT	DO50798_SP112178	WT
TCGA-CC-A9FW-01	WT	DO50800_SP112182	WT
TCGA-DD-AAEG-01	WT	DO50802_SP112186	WT
TCGA-DD-AADJ-01	WT	DO50803_SP112188	WT
TCGA-G3-A3CI-01	WT	DO50805_SP112192	WT
TCGA-DD-A3A4-01	WT	DO50808_SP112198	WT
TCGA-ZS-A9CF-01	WT	DO50811_SP112205	WT
TCGA-DD-AADF-01	WT	DO50813_SP112208	WT
TCGA-DD-AAE2-01	WT	DO50814_SP112210	WT
TCGA-BC-A3KF-01	WT	DO50814_SP112211	WT
TCGA-G3-A7M5-01	WT	DO50816_SP112215	WT
TCGA-LG-A9QC-01	WT	DO50817_SP112217	WT
TCGA-2V-A95S-01	WT	DO50818_SP112219	WT
TCGA-O8-A75V-01	WT	DO50819_SP112221	WT
TCGA-DD-A1EC-01	WT	DO50822_SP112228	WT
TCGA-CC-A123-01	WT	DO50825_SP112234	WT
TCGA-G3-A7M8-01	WT	DO50839_SP112261	WT
TCGA-EP-A2KB-01	WT	DO50840_SP112265	WT
TCGA-2Y-A9H9-01	WT	DO50845_SP112276	WT
TCGA-2Y-A9H0-01	WT	DO50855_SP112300	WT
TCGA-2Y-A9H5-01	WT	DO50857_SP112304	WT
TCGA-G3-A25T-01	WT	DO50859_SP112310	WT
TCGA-XR-A8TD-01	WT	DO23508_SP50097	Mut
TCGA-DD-AACN-01	WT	DO23509_SP50099	Mut
TCGA-DD-AADP-01	WT	DO23510_SP50101	Mut
TCGA-CC-A5UE-01	WT	DO23513_SP50107	Mut
TCGA-G3-A5SK-01	WT	DO23519_SP50119	Mut
TCGA-CC-A7IH-01	WT	DO23521_SP50123	Mut
TCGA-GJ-A9DB-01	WT	DO23525_SP50131	Mut
TCGA-KR-A7K8-01	WT	DO23526_SP50133	Mut
TCGA-DD-AACH-01	WT	DO23535_SP50151	Mut
TCGA-ED-A97K-01	WT	DO23539_SP50159	Mut
TCGA-DD-AAC8-01	WT	DO23540_SP50161	Mut
TCGA-DD-A4NK-01	WT	DO23545_SP50171	Mut
TCGA-DD-AACA-01	WT	DO23546_SP50173	Mut
TCGA-DD-A39X-01	WT	DO23550_SP50181	Mut
TCGA-DD-A4NR-01	WT	DO23551_SP50183	Mut
TCGA-ED-A66X-01	WT	DO23552_SP50185	Mut
TCGA-DD-AACY-01	WT	DO45091_SP98896	Mut
TCGA-ED-A4XI-01	WT	DO45092_SP98898	Mut
TCGA-5R-AA1D-01	WT	DO45093_SP98900	Mut
TCGA-DD-A115-01	WT	DO45101_SP98921	Mut
TCGA-XR-A8TE-01	WT	DO45105_SP98927	Mut
TCGA-FV-A2QQ-01	WT	DO45115_SP98949	Mut
TCGA-BC-A10Q-01	WT	DO45117_SP98953	Mut
TCGA-XR-A8TC-01	WT	DO45123_SP98965	Mut
TCGA-G3-AAV2-01	WT	DO45127_SP98973	Mut
TCGA-DD-AADO-01	WT	DO45131_SP98981	Mut
TCGA-ED-A5KG-01	WT	DO45137_SP98991	Mut
TCGA-GJ-A6C0-01	WT	DO45141_SP99003	Mut
TCGA-DD-AAVY-01	WT	DO45143_SP99007	Mut
TCGA-EP-A2KC-01	WT	DO45145_SP99011	Mut
TCGA-DD-A4NF-01	WT	DO45149_SP99019	Mut
TCGA-5C-A9VH-01	WT	DO45155_SP99033	Mut
TCGA-DD-A1EK-01	WT	DO45161_SP99045	Mut
TCGA-DD-AAW1-01	WT	DO45165_SP99053	Mut
TCGA-DD-A4NH-01	WT	DO45169_SP99061	Mut
TCGA-CC-5260-01	WT	DO45173_SP99069	Mut
TCGA-DD-AADI-01	WT	DO45181_SP99085	Mut
TCGA-CC-5262-01	WT	DO45185_SP99093	Mut
TCGA-K7-A5RF-01	WT	DO45193_SP99109	Mut
TCGA-DD-A4NB-01	WT	DO45197_SP99117	Mut
TCGA-HP-A5N0-01	WT	DO45199_SP99121	Mut
TCGA-DD-A4NJ-01	WT	DO45207_SP99137	Mut
TCGA-ZP-A9CZ-01	WT	DO45209_SP99141	Mut
TCGA-DD-AAVS-01	WT	DO45219_SP99161	Mut
TCGA-DD-A4NL-01	WT	DO45221_SP99165	Mut
TCGA-CC-A5UD-01	WT	DO45263_SP99249	Mut
TCGA-BD-A2L6-01	WT	DO45265_SP99253	Mut
TCGA-DD-AACC-01	WT	DO45267_SP99257	Mut
TCGA-DD-AAEK-01	WT	DO45273_SP99269	Mut
TCGA-DD-AADK-01	WT	DO45275_SP99275	Mut
TCGA-DD-A1ED-01	WT	DO45277_SP99279	Mut
TCGA-DD-A4NP-01	WT	DO45281_SP99289	Mut
TCGA-DD-A118-01	WT	DO45299_SP99325	Mut
TCGA-DD-AAD6-01	WT	DO45301_SP99329	Mut
TCGA-DD-A3A8-01	WT	DO48674_SP106998	Mut
TCGA-ED-A627-01	WT	DO48679_SP107007	Mut
TCGA-EP-A3RK-01	WT	DO48681_SP107010	Mut
TCGA-RC-A6M6-01	WT	DO48682_SP107012	Mut
TCGA-2Y-A9HB-01	WT	DO48706_SP107056	Mut
TCGA-DD-A4NO-01	WT	DO48715_SP107068	Mut
TCGA-G3-A5SL-01	WT	DO48720_SP107078	Mut
TCGA-FV-A3I0-01	WT	DO48721_SP107080	Mut
TCGA-2Y-A9GX-01	WT	DO48725_SP107088	Mut
TCGA-FV-A2QR-01	WT	DO48730_SP107097	Mut
TCGA-DD-AAD1-01	WT	DO48741_SP107119	Mut
TCGA-DD-A116-01	WT	DO48742_SP107121	Mut
TCGA-G3-A25Y-01	WT	DO48751_SP107136	Mut
TCGA-G3-AAV6-01	WT	DO48757_SP107146	Mut
TCGA-G3-AAV1-01	WT	DO50774_SP112130	Mut
TCGA-ED-A82E-01	WT	DO50778_SP112138	Mut
TCGA-DD-AADA-01	WT	DO50785_SP112152	Mut
TCGA-2Y-A9GU-01	WT	DO50791_SP112165	Mut
TCGA-DD-AAEH-01	WT	DO50799_SP112180	Mut
TCGA-DD-A3A3-01	WT	DO50804_SP112190	Mut
TCGA-KR-A7K2-01	WT	DO50806_SP112194	Mut
TCGA-DD-A4NS-01	WT	DO50807_SP112196	Mut
TCGA-WQ-A9G7-01	WT	DO50809_SP112201	Mut
TCGA-DD-A4NV-01	WT	DO50815_SP112213	Mut
TCGA-DD-A119-01	WT	DO50820_SP112224	Mut
TCGA-DD-A113-01	WT	DO50829_SP112241	Mut
TCGA-DD-AADM-01	WT	DO50832_SP112248	Mut
TCGA-DD-A1EH-01	WT	DO50844_SP112273	Mut
TCGA-DD-AAVU-01	WT	DO50850_SP112288	Mut
TCGA-G3-A5SI-01	WT
TCGA-ED-A8O5-01	WT
TCGA-DD-AACP-01	WT
TCGA-ZP-A9CV-01	WT
TCGA-WX-AA47-01	WT
TCGA-ZP-A9D4-01	WT
TCGA-G3-A6UC-01	WT
TCGA-KR-A7K0-01	WT
TCGA-DD-AADY-01	WT
TCGA-DD-AAVR-01	WT
TCGA-5R-AA1C-01	WT
TCGA-CC-A9FS-01	WT
TCGA-DD-AAD2-01	WT
TCGA-DD-AACJ-01	WT
TCGA-BD-A3ER-01	WT
TCGA-MI-A75E-01	WT
TCGA-UB-A7ME-01	WT
TCGA-DD-A1EA-01	WT
TCGA-FV-A4ZP-01	Mut
TCGA-CC-A7IK-01	Mut
TCGA-UB-A7MF-01	Mut
TCGA-CC-A8HT-01	Mut
TCGA-CC-A3M9-01	Mut
TCGA-ED-A7PZ-01	Mut
TCGA-DD-A3A7-01	Mut
TCGA-WX-AA44-01	Mut
TCGA-RG-A7D4-01	Mut
TCGA-DD-AACU-01	Mut
TCGA-FV-A3I1-01	Mut
TCGA-DD-AADR-01	Mut
TCGA-T1-A6J8-01	Mut
TCGA-RC-A7SK-01	Mut
TCGA-DD-AAE6-01	Mut
TCGA-YA-A8S7-01	Mut
TCGA-DD-A1EB-01	Mut
TCGA-DD-A4NQ-01	Mut
TCGA-MI-A75I-01	Mut
TCGA-BD-A3EP-01	Mut
TCGA-CC-A8HS-01	Mut
TCGA-DD-AADD-01	Mut
TCGA-DD-AADB-01	Mut
TCGA-G3-AAV4-01	Mut
TCGA-BC-A5W4-01	Mut
TCGA-UB-A7MD-01	Mut
TCGA-DD-AAEA-01	Mut
TCGA-DD-AAD8-01	Mut
TCGA-RC-A7SH-01	Mut
TCGA-UB-A7MB-01	Mut
TCGA-G3-A7M6-01	Mut
TCGA-DD-AACV-01	Mut
TCGA-DD-A11A-01	Mut
TCGA-2Y-A9H8-01	Mut
TCGA-CC-A8HV-01	Mut
TCGA-DD-AADN-01	Mut
TCGA-MI-A75G-01	Mut
TCGA-CC-A3MB-01	Mut
TCGA-K7-A5RG-01	Mut
TCGA-DD-AACL-01	Mut
TCGA-K7-AAU7-01	Mut
TCGA-DD-AACB-01	Mut
TCGA-CC-5259-01	Mut
TCGA-DD-AAD3-01	Mut
TCGA-DD-AAEI-01	Mut
TCGA-CC-A7IJ-01	Mut
TCGA-BC-A10R-01	Mut
TCGA-G3-A25V-01	Mut
TCGA-CC-A1HT-01	Mut
TCGA-FV-A3R2-01	Mut
TCGA-CC-A7IG-01	Mut
TCGA-GJ-A3OU-01	Mut
TCGA-DD-AACS-01	Mut
TCGA-DD-A1EL-01	Mut
TCGA-CC-A3MA-01	Mut
TCGA-WJ-A86L-01	Mut
TCGA-ED-A7XP-01	Mut
TCGA-DD-AADW-01	Mut
TCGA-BW-A5NQ-01	Mut
TCGA-DD-AACG-01	Mut
TCGA-BW-A5NO-01	Mut
TCGA-G3-A7M9-01	Mut
TCGA-DD-A1EE-01	Mut
TCGA-ZP-A9D2-01	Mut
TCGA-DD-AACF-01	Mut
TCGA-NI-A8LF-01	Mut
TCGA-BC-A8YO-01	Mut
TCGA-UB-A7MC-01	Mut
TCGA-2Y-A9GY-01	Mut
TCGA-XR-A8TG-01	Mut
TCGA-CC-A8HU-01	Mut
TCGA-FV-A4ZQ-01	Mut
TCGA-BC-A216-01	Mut
TCGA-G3-A25U-01	Mut
TCGA-DD-AACE-01	Mut
TCGA-2Y-A9GS-01	Mut
TCGA-ED-A7XO-01	Mut
TCGA-BC-A217-01	Mut
TCGA-WQ-AB4B-01	Mut
TCGA-DD-AACQ-01	Mut
TCGA-DD-AAED-01	Mut
TCGA-CC-5263-01	Mut
TCGA-G3-A5SM-01	Mut
TCGA-G3-A5SJ-01	Mut
TCGA-BC-A10U-01	Mut
TCGA-BC-A69H-01	Mut
TCGA-QA-A7B7-01	Mut
TCGA-DD-AACZ-01	Mut
TCGA-DD-AADL-01	Mut
TCGA-DD-AAD5-01	Mut
TCGA-DD-AADV-01	Mut
TCGA-CC-5258-01	Mut
TCGA-2Y-A9H4-01	Mut
TCGA-DD-AAVV-01	Mut
TCGA-2Y-A9HA-01	Mut
TCGA-DD-AAE0-01	Mut
TCGA-G3-A25Z-01	Mut
TCGA-DD-A114-01	Mut
TCGA-G3-AAV7-01	Mut
TCGA-5C-AAPD-01	Mut
TCGA-RC-A7SB-01	Mut
TCGA-DD-AADC-01	Mut
TCGA-CC-A7II-01	Mut
TCGA-DD-A1EI-01	Mut
TCGA-ED-A459-01	Mut
