# Supplementary material for: Integrative multiomics evaluation reveals the importance of pseudouridine synthases in hepatocellular carcinoma
Source: Front Genet. 2022 Nov 10;13:944681. doi: 10.3389/fgene.2022.944681 (PMC9686406; doi:10.3389/fgene.2022.944681)
Supplement: Supplementary file 18 [file Table13.XLSX]

## Sheet: TCGA-LIHC
Table S13A Results of ESTIMATE in TCGA-LIHC
Sample ID	StromalScore	ImmuneScore	ESTIMATEScore	TumorPurity
TCGA-EP-A26S-01A-11R-A16W-07	-870.854	-298.461	-1169.31	0.907566
TCGA-DD-AAVX-01A-11R-A41C-07	-453.303	954.526	501.223	0.778477
TCGA-ED-A7PZ-01A-11R-A33R-07	-1447.9	-512.386	-1960.29	0.9501
TCGA-LG-A6GG-01A-11R-A311-07	-1056.13	-83.5027	-1139.63	0.905728
TCGA-ED-A97K-01A-21R-A38B-07	-333.274	526.017	192.744	0.806091
TCGA-DD-AAVW-01A-11R-A41C-07	246.755	803.737	1050.49	0.725396
TCGA-UB-A7ME-01A-11R-A33J-07	-391.583	1178.3	786.718	0.751497
TCGA-G3-A7M9-01A-23R-A352-07	-1322.4	-338.241	-1660.64	0.935465
TCGA-DD-AACJ-01A-11R-A41C-07	-1221.08	-23.503	-1244.58	0.91215
TCGA-DD-A4NK-01A-11R-A28V-07	-688.344	-92.5341	-780.878	0.882162
TCGA-DD-A3A5-01A-11R-A22L-07	-623.178	114.689	-508.489	0.862632
TCGA-DD-AACF-01A-11R-A41C-07	-956.205	693.424	-262.781	0.843831
TCGA-K7-A5RF-01A-11R-A28V-07	320.692	1330.58	1651.27	0.661953
TCGA-ZP-A9D1-01A-11R-A38B-07	-180.763	640.175	459.412	0.782314
TCGA-DD-AADB-01A-11R-A41C-07	-850.816	1207.92	357.103	0.79158
TCGA-DD-AAVZ-01A-11R-A41C-07	-759.654	94.8098	-664.845	0.874013
TCGA-BC-A216-01A-11R-A155-07	-948.554	859.361	-89.1932	0.829885
TCGA-DD-A1EF-01A-11R-A131-07	-620.028	598.573	-21.4553	0.824297
TCGA-DD-AADL-01A-11R-A41C-07	-1190.51	-327.145	-1517.65	0.927841
TCGA-KR-A7K8-01A-11R-A33J-07	-155.684	1601.13	1445.45	0.684294
TCGA-ED-A7PX-01A-51R-A352-07	55.1086	386.236	441.345	0.783964
TCGA-DD-AADK-01A-11R-A41C-07	-175.366	792.861	617.494	0.767651
TCGA-BW-A5NO-01A-11R-A27V-07	-656.857	512.368	-144.489	0.834386
TCGA-DD-A39W-01A-11R-A213-07	-955.515	-51.6498	-1007.17	0.897315
TCGA-GJ-A9DB-01A-11R-A37K-07	-190.918	343.988	153.07	0.809524
TCGA-DD-A1EA-01A-11R-A131-07	-870.978	702.126	-168.852	0.836352
TCGA-UB-A7MD-01A-12R-A352-07	-229.723	924.073	694.351	0.760373
TCGA-ES-A2HS-01A-11R-A180-07	-466.797	-2.76846	-469.565	0.859727
TCGA-G3-A3CJ-01A-11R-A213-07	-777.629	242.883	-534.747	0.864575
TCGA-FV-A3R2-01A-11R-A22L-07	-1052.26	129.729	-922.527	0.891763
TCGA-BW-A5NQ-01A-11R-A27V-07	-774.186	1385.33	611.146	0.768248
TCGA-2Y-A9GZ-01A-11R-A39D-07	-967.154	-390.646	-1357.8	0.918835
TCGA-4R-AA8I-01A-11R-A38B-07	-705.913	179.566	-526.347	0.863955
TCGA-DD-A4NG-01A-11R-A27V-07	-812.83	466.589	-346.241	0.850341
TCGA-RC-A6M5-01A-11R-A32O-07	352.409	221.371	573.78	0.771748
TCGA-2Y-A9H0-01A-11R-A38B-07	-1039.21	791.485	-247.726	0.842643
TCGA-DD-A11B-01A-11R-A131-07	-841.974	-303.765	-1145.74	0.906108
TCGA-G3-A25V-01A-11R-A16W-07	74.9702	1145.35	1220.32	0.708013
TCGA-DD-AADQ-01A-11R-A41C-07	-1126.26	531.858	-594.399	0.868942
TCGA-CC-A8HS-01A-11R-A36F-07	-1131.01	-395.467	-1526.48	0.928324
TCGA-DD-A1EL-01A-11R-A155-07	-1266.32	216.073	-1050.24	0.900089
TCGA-WQ-AB4B-01A-11R-A41C-07	-236.871	617.472	380.601	0.789468
TCGA-5R-AA1C-01A-11R-A41C-07	-824.502	338.716	-485.786	0.860941
TCGA-ED-A8O6-01A-11R-A36F-07	-917.849	9.95287	-907.896	0.890789
TCGA-DD-AADD-01A-11R-A41C-07	-1442.49	-97.5705	-1540.06	0.929063
TCGA-BC-A10S-01A-22R-A131-07	53.9559	1142.91	1196.86	0.71044
TCGA-CC-A9FV-01A-11R-A37K-07	1102.91	2223.22	3326.12	0.459625
TCGA-DD-AAEB-01A-11R-A41C-07	-741.963	381.613	-360.35	0.851429
TCGA-WX-AA44-01A-11R-A39D-07	-882.158	377.434	-504.724	0.862352
TCGA-PD-A5DF-01A-11R-A27V-07	178.846	878.581	1057.43	0.724695
TCGA-YA-A8S7-01A-11R-A37K-07	115.809	1765.38	1881.19	0.636284
TCGA-5R-AA1D-01A-11R-A38B-07	1172.79	1019.45	2192.24	0.60041
TCGA-DD-AACH-01A-11R-A41C-07	-723.446	350.422	-373.025	0.852403
TCGA-CC-A8HV-01A-11R-A36F-07	-1214.08	-411.257	-1625.34	0.933621
TCGA-BW-A5NP-01A-11R-A27V-07	-1317.28	-529.823	-1847.1	0.944787
TCGA-G3-AAV0-01A-11R-A37K-07	-786.727	233.406	-553.321	0.865942
TCGA-DD-AAED-01A-12R-A41C-07	-1493.68	167.162	-1326.52	0.917013
TCGA-ZS-A9CG-01A-11R-A37K-07	-706.633	97.2021	-609.431	0.870032
TCGA-K7-A6G5-01A-11R-A311-07	-332.216	840.618	508.402	0.777815
TCGA-DD-AADS-01A-11R-A41C-07	-664.928	1402.67	737.741	0.75622
TCGA-DD-AAEK-01A-11R-A41C-07	-148.081	1499.45	1351.37	0.694298
TCGA-DD-A4ND-01A-11R-A266-07	634.627	1138.96	1773.58	0.64839
TCGA-2Y-A9H7-01A-11R-A39D-07	-1141.29	323.106	-818.187	0.884728
TCGA-RC-A7S9-01A-11R-A33R-07	-1145.3	531.259	-614.042	0.870365
TCGA-DD-AADI-01A-11R-A41C-07	-151.103	1559.16	1408.06	0.688285
TCGA-DD-A4NA-01A-11R-A266-07	-387.32	568.972	181.652	0.807053
TCGA-BC-A10T-01A-11R-A131-07	153.132	202.854	355.987	0.79168
TCGA-RC-A7SH-01A-11R-A38B-07	-1215.24	-396.193	-1611.43	0.932887
TCGA-WJ-A86L-01A-12R-A39D-07	-1328.93	-145.553	-1474.49	0.925459
TCGA-DD-AA3A-01A-11R-A37K-07	-1429.61	-34.4377	-1464.05	0.924878
TCGA-CC-A7IE-01A-21R-A38B-07	-632.66	1233.03	600.367	0.76926
TCGA-DD-AAVS-01A-11R-A41C-07	-654.199	210.223	-443.976	0.857803
TCGA-DD-AAE7-01A-11R-A41C-07	-197.557	866.471	668.913	0.762792
TCGA-BC-A3KG-01A-11R-A213-07	-1247.76	-97.0283	-1344.79	0.91808
TCGA-DD-A3A2-01A-11R-A213-07	-534.993	168.815	-366.177	0.851878
TCGA-DD-AAVR-01A-11R-A41C-07	411.138	1686.49	2097.63	0.611458
TCGA-CC-A7II-01A-11R-A33J-07	-738.632	-331.785	-1070.42	0.901375
TCGA-DD-AACN-01A-11R-A41C-07	-281.25	350.246	68.9967	0.816707
TCGA-2Y-A9GX-01A-11R-A38B-07	737.042	1674.59	2411.63	0.57435
TCGA-CC-A3MA-01A-11R-A213-07	-463.38	-89.9216	-553.302	0.86594
TCGA-DD-AACQ-01A-11R-A41C-07	-1447.56	-540.829	-1988.39	0.951379
TCGA-RC-A7SF-01A-11R-A352-07	-941.461	307.481	-633.981	0.871803
TCGA-DD-AADW-01A-11R-A39D-07	-514.537	-360.339	-874.876	0.888576
TCGA-G3-A3CH-01A-11R-A22L-07	-397.936	586.249	188.313	0.806476
TCGA-DD-A1EI-01A-11R-A131-07	23.8958	514.701	538.597	0.775022
TCGA-ZP-A9CZ-01A-11R-A38B-07	-208.928	1135.97	927.045	0.737749
TCGA-KR-A7K0-01A-12R-A33R-07	-504.23	299.553	-204.678	0.839223
TCGA-BC-A10Y-01A-11R-A131-07	-801.398	438.512	-362.886	0.851624
TCGA-ED-A8O5-01A-11R-A36F-07	-682.93	-185.502	-868.432	0.888141
TCGA-CC-A9FS-01A-11R-A37K-07	-919.096	21.0197	-898.077	0.890133
TCGA-UB-A7MB-01A-11R-A33R-07	-1221.24	-465.234	-1686.47	0.936798
TCGA-ED-A627-01A-12R-A311-07	741.911	1891.41	2633.32	0.547412
TCGA-XR-A8TE-01A-11R-A36F-07	-501.935	8.31503	-493.62	0.861526
TCGA-G3-A7M7-01A-12R-A352-07	-771.833	-58.3592	-830.193	0.885548
TCGA-G3-AAUZ-01A-11R-A38B-07	-349.923	1021.49	671.57	0.76254
TCGA-RC-A7SK-01A-11R-A352-07	-1125.7	-354.468	-1480.17	0.925775
TCGA-DD-AACI-01A-11R-A41C-07	-128.867	1836.35	1707.48	0.655746
TCGA-2V-A95S-01A-11R-A37K-07	-379.769	2139.9	1760.13	0.649892
TCGA-DD-A4NH-01A-11R-A27V-07	-592.156	917.817	325.661	0.794392
TCGA-WX-AA46-01A-11R-A39D-07	-259.168	427.072	167.904	0.808243
TCGA-DD-A4NQ-01A-21R-A28V-07	-927.716	618.753	-308.963	0.847449
TCGA-G3-A5SM-01A-12R-A28V-07	94.7362	975.059	1069.79	0.723442
TCGA-MI-A75E-01A-11R-A32O-07	-124.048	924.795	800.747	0.750137
TCGA-DD-A11D-01A-11R-A131-07	-627.646	40.1851	-587.46	0.868437
TCGA-CC-5262-01A-01R-A131-07	251.008	1164.24	1415.24	0.68752
TCGA-2Y-A9GY-01A-11R-A38B-07	-918.078	1730.8	812.726	0.748973
TCGA-ES-A2HT-01A-12R-A180-07	-184.072	717.124	533.052	0.775536
TCGA-DD-AAW0-01A-11R-A41C-07	10.4142	1074.7	1085.12	0.721888
TCGA-G3-A3CI-01A-11R-A213-07	-308.538	954.154	645.616	0.764999
TCGA-DD-AAVV-01A-11R-A41C-07	91.6012	1438.94	1530.55	0.675131
TCGA-DD-A39Y-01A-11R-A213-07	-1163.61	18.3982	-1145.21	0.906075
TCGA-DD-A1EB-01A-11R-A131-07	-553.482	108.189	-445.293	0.857902
TCGA-DD-AAD1-01A-11R-A41C-07	284.472	1343.12	1627.6	0.664554
TCGA-G3-A3CK-01A-11R-A213-07	-674.602	703.329	28.7269	0.820104
TCGA-DD-AACA-02A-11R-A41C-07	-914.318	-709.309	-1623.63	0.933531
TCGA-5C-A9VH-01A-11R-A37K-07	-273.17	63.3738	-209.796	0.839632
TCGA-FV-A23B-01A-11R-A16W-07	-635.582	481.834	-153.748	0.835135
TCGA-DD-AADR-01A-11R-A41C-07	-783.89	545.736	-238.154	0.841885
TCGA-DD-A3A1-01A-11R-A213-07	-992.181	894.233	-97.9478	0.830601
TCGA-DD-A4NR-01A-11R-A311-07	185.628	2270.82	2456.45	0.568952
TCGA-DD-AAC9-01A-11R-A41C-07	184.592	1113.01	1297.6	0.699957
TCGA-CC-5259-01A-31R-A213-07	-1265.05	572.018	-693.036	0.876016
TCGA-EP-A2KA-01A-11R-A180-07	-744.662	1435.43	690.772	0.760714
TCGA-DD-A1EC-01A-21R-A131-07	-155.681	2387.27	2231.59	0.595781
TCGA-DD-AAD3-01A-11R-A41C-07	39.234	700.108	739.342	0.756067
TCGA-DD-AACS-01A-11R-A41C-07	-1195.25	-351.605	-1546.86	0.929432
TCGA-BD-A3ER-01A-11R-A213-07	109.795	600.824	710.62	0.758819
TCGA-GJ-A6C0-01A-12R-A311-07	-518.936	1090.29	571.354	0.771974
TCGA-2Y-A9GS-01A-12R-A38B-07	-498.093	618.861	120.768	0.812298
TCGA-BC-A8YO-01A-11R-A37K-07	-871.107	1188.32	317.21	0.795145
TCGA-CC-A9FW-01A-11R-A37K-07	-1301.95	159.985	-1141.96	0.905873
TCGA-DD-A1ED-01A-11R-A155-07	-64.8504	1118.3	1053.45	0.725097
TCGA-EP-A12J-01A-11R-A131-07	-825.979	41.6882	-784.29	0.882398
TCGA-DD-A1EJ-01A-11R-A155-07	-1006.2	290.583	-715.616	0.87761
TCGA-G3-AAV2-01A-11R-A37K-07	-754.491	83.5503	-670.94	0.874447
TCGA-DD-AADY-01A-11R-A41C-07	-637.22	-395.703	-1032.92	0.898978
TCGA-CC-5263-01A-01R-A131-07	-765.713	630.256	-135.457	0.833655
TCGA-DD-AADP-01A-11R-A39D-07	-501.119	370.865	-130.253	0.833233
TCGA-BC-A69I-01A-11R-A311-07	-235.567	474.859	239.292	0.802029
TCGA-DD-A4NO-01A-11R-A28V-07	-337.191	165.32	-171.872	0.836595
TCGA-BC-A10W-01A-11R-A131-07	-595.447	471.552	-123.896	0.832716
TCGA-LG-A9QC-01A-11R-A37K-07	-923.762	-381.309	-1305.07	0.915753
TCGA-DD-A11C-01A-11R-A131-07	-85.6333	455.786	370.153	0.790408
TCGA-DD-AACV-01A-11R-A41C-07	-1361.91	-715.681	-2077.59	0.95533
TCGA-CC-5264-01A-01R-A131-07	-964.303	72.3952	-891.908	0.88972
TCGA-DD-AACL-01A-11R-A41C-07	-462.447	1757.39	1294.95	0.700235
TCGA-DD-A116-01A-11R-A131-07	-627.632	443.81	-183.822	0.837555
TCGA-CC-A7IG-01A-11R-A33J-07	-916.942	467.001	-449.941	0.858253
TCGA-DD-AAE9-01A-11R-A41C-07	-1341.19	15.9329	-1325.26	0.91694
TCGA-DD-AAVP-01A-11R-A41C-07	-593.059	99.3455	-493.713	0.861532
TCGA-G3-AAV5-01A-11R-A37K-07	-1065.08	86.5808	-978.495	0.89545
TCGA-ZS-A9CF-02A-11R-A38B-07	-835.28	136.316	-698.964	0.876435
TCGA-NI-A8LF-01A-11R-A36F-07	-354.417	69.8126	-284.604	0.845545
TCGA-DD-A39Z-01A-11R-A213-07	-1334.57	-201.909	-1536.48	0.928868
TCGA-ZS-A9CF-01A-11R-A38B-07	-827.055	387.385	-439.67	0.857478
TCGA-EP-A3RK-01A-11R-A22L-07	-74.1547	1745.43	1671.27	0.65975
TCGA-FV-A496-01A-11R-A266-07	-1272.74	-562.671	-1835.41	0.944223
TCGA-CC-A3MB-01A-11R-A213-07	-939.393	30.1375	-909.256	0.890879
TCGA-CC-A7IF-01A-11R-A33J-07	-1065.34	-342.155	-1407.5	0.92169
TCGA-ZS-A9CD-01A-11R-A37K-07	-238.598	654.368	415.77	0.786289
TCGA-G3-A25S-01A-11R-A16W-07	-989.371	642.25	-347.121	0.850409
TCGA-BC-A217-01A-11R-A155-07	-1083.05	688.715	-394.34	0.854035
TCGA-DD-AAW2-01A-11R-A41C-07	-786.456	-241.629	-1028.09	0.898667
TCGA-DD-A3A3-01A-11R-A22L-07	-1327.05	285.718	-1041.33	0.899518
TCGA-2Y-A9H8-01A-11R-A39D-07	-891.12	910.417	19.2966	0.820895
TCGA-G3-A7M6-01A-11R-A33R-07	-621.618	266.938	-354.679	0.850992
TCGA-FV-A2QQ-01A-11R-A22L-07	-423.161	855.195	432.034	0.784811
TCGA-ZP-A9D4-01A-11R-A37K-07	-935.871	-218.635	-1154.51	0.906651
TCGA-LG-A9QD-01A-11R-A38B-07	-740.898	491.912	-248.986	0.842742
TCGA-RC-A6M4-01A-11R-A32O-07	-1237.95	-641.451	-1879.4	0.946329
TCGA-ED-A7XP-01A-11R-A352-07	-323.29	497.552	174.262	0.807693
TCGA-2Y-A9HA-01A-11R-A39D-07	-975.855	-44.5347	-1020.39	0.898171
TCGA-DD-AAE2-01A-11R-A41C-07	-210.66	913.306	702.645	0.759581
TCGA-DD-AADF-01A-11R-A41C-07	-1123.5	298.143	-825.359	0.885218
TCGA-DD-AACW-01A-11R-A41C-07	-1073.62	165.798	-907.821	0.890784
TCGA-MI-A75I-01A-11R-A32O-07	-1119.85	205.419	-914.427	0.891224
TCGA-FV-A3I0-01A-11R-A22L-07	-440.554	352.711	-87.8436	0.829775
TCGA-2Y-A9H1-01A-11R-A38B-07	-826.499	1112.48	285.981	0.797916
TCGA-CC-A8HU-01A-11R-A36F-07	-1163.43	-229.284	-1392.71	0.920846
TCGA-DD-AAD2-01A-11R-A41C-07	298.923	997.889	1296.81	0.700039
TCGA-BC-A10R-01A-11R-A131-07	-78.5729	8.62707	-69.9458	0.828305
TCGA-G3-A5SL-01A-11R-A27V-07	-638.576	-51.6993	-690.275	0.875821
TCGA-CC-A1HT-01A-11R-A131-07	187.759	2077.64	2265.4	0.591788
TCGA-2Y-A9GV-01A-11R-A38B-07	-97.2067	880.505	783.299	0.751828
TCGA-ED-A7XO-01A-11R-A352-07	-131.387	783.535	652.148	0.764381
TCGA-CC-A5UC-01A-11R-A28V-07	-239.175	399.444	160.269	0.808903
TCGA-G3-AAV1-01A-11R-A38B-07	-741.595	-42.3913	-783.986	0.882377
TCGA-O8-A75V-01A-11R-A32O-07	-201.282	1168.41	967.132	0.733764
TCGA-ZP-A9CY-01A-11R-A38B-07	-60.2104	620.529	560.319	0.773003
TCGA-G3-A7M8-01A-11R-A33R-07	-256.716	294.528	37.8116	0.81934
TCGA-DD-AAE0-01A-11R-A41C-07	-632.294	55.8705	-576.424	0.867633
TCGA-ED-A7PY-01A-11R-A33R-07	-1281.13	-243.952	-1525.08	0.928248
TCGA-EP-A2KC-01A-11R-A213-07	-771.738	134.408	-637.331	0.872043
TCGA-BC-A10X-01A-11R-A131-07	371.125	851.141	1222.27	0.707811
TCGA-CC-A7IH-01A-11R-A33J-07	-943.031	-444.804	-1387.84	0.920566
TCGA-FV-A495-01A-11R-A266-07	85.6964	1307.99	1393.69	0.689814
TCGA-DD-A1EH-01A-11R-A131-07	-458.671	-99.0529	-557.724	0.866265
TCGA-DD-AAEH-01A-11R-A41C-07	-161.921	1456.91	1294.99	0.70023
TCGA-DD-AAEE-01A-11R-A41C-07	-942.331	-223.764	-1166.09	0.907367
TCGA-ZP-A9D0-01A-11R-A37K-07	-701.375	-188.447	-889.822	0.88958
TCGA-DD-A1EG-01A-11R-A213-07	4.83735	1367.93	1372.77	0.692034
TCGA-2Y-A9H6-01A-11R-A39D-07	-0.63451	1058.52	1057.89	0.724648
TCGA-2Y-A9GW-01A-11R-A38B-07	53.9318	1459.64	1513.57	0.676968
TCGA-DD-A73D-01A-12R-A32O-07	-1486.78	-652.219	-2139	0.957956
TCGA-DD-A115-01A-11R-A131-07	-310.221	449.907	139.686	0.810675
TCGA-XR-A8TF-01A-11R-A36F-07	-1068.89	-109.83	-1178.73	0.908145
TCGA-DD-A4NI-01A-11R-A27V-07	-103.791	1010.69	906.904	0.739742
TCGA-G3-AAV3-01A-11R-A37K-07	-291.925	1351.95	1060.03	0.724431
TCGA-UB-A7MA-01A-11R-A33R-07	-789.291	-27.4925	-816.783	0.884632
TCGA-UB-A7MF-01A-11R-A33J-07	-580.301	1789.5	1209.2	0.709165
TCGA-BC-A112-01A-11R-A131-07	-259.573	451.046	191.473	0.806201
TCGA-BC-A10U-01A-11R-A131-07	-1220.93	58.6105	-1162.32	0.907135
TCGA-BC-A5W4-01A-11R-A28V-07	-1420.39	-635.352	-2055.75	0.954378
TCGA-FV-A3I1-01A-11R-A22L-07	-320.406	871.58	551.174	0.773854
TCGA-CC-A123-01A-11R-A131-07	-817.649	363.074	-454.575	0.858602
TCGA-WQ-A9G7-01A-11R-A37K-07	-1250.95	-262.617	-1513.56	0.927617
TCGA-ED-A66X-01A-11R-A311-07	342.957	914.94	1257.9	0.704107
TCGA-DD-A1EK-01A-11R-A213-07	-332.574	799.764	467.189	0.781603
TCGA-DD-AADM-01A-11R-A41C-07	-547.785	516.829	-30.9557	0.825085
TCGA-MR-A8JO-01A-12R-A36F-07	779.605	1442.81	2222.41	0.596862
TCGA-QA-A7B7-01A-11R-A32O-07	-1300.14	-47.0743	-1347.21	0.91822
TCGA-CC-A8HT-01A-11R-A36F-07	-1024.08	807.561	-216.519	0.840167
TCGA-FV-A4ZP-01A-12R-A266-07	-707.581	1209.34	501.755	0.778428
TCGA-DD-A4NJ-01A-11R-A27V-07	-164.327	837.73	673.403	0.762366
TCGA-CC-5258-01A-01R-A131-07	-538.177	611.397	73.2198	0.816349
TCGA-EP-A2KB-01A-11R-A180-07	-1089.9	-20.6923	-1110.59	0.903913
TCGA-G3-A25X-01A-11R-A16W-07	-54.543	1476.31	1421.77	0.686824
TCGA-CC-A5UD-01A-11R-A28V-07	-1127.41	-209.614	-1337.02	0.917627
TCGA-DD-A119-01A-11R-A131-07	-322.924	341.918	18.9941	0.82092
TCGA-DD-AACB-01A-11R-A41C-07	-653.171	1407.2	754.025	0.754654
TCGA-DD-AAE4-01A-11R-A41C-07	73.2068	1739.33	1812.54	0.644026
TCGA-CC-A3M9-01A-11R-A213-07	906.258	2791.41	3697.67	0.41053
TCGA-CC-A7IL-01A-11R-A33R-07	-1509.98	-459.946	-1969.93	0.950541
TCGA-BC-A10Z-01A-11R-A131-07	-1443.43	-728.052	-2171.48	0.959313
TCGA-UB-AA0U-01A-11R-A38B-07	61.9544	747.508	809.462	0.74929
TCGA-DD-A3A8-01A-11R-A22L-07	-1107.79	-167.036	-1274.82	0.91396
TCGA-ED-A4XI-01A-11R-A266-07	212.194	1133.74	1345.94	0.694872
TCGA-HP-A5MZ-01A-21R-A27V-07	634.601	1527.95	2162.55	0.603889
TCGA-DD-AAVU-01A-11R-A41C-07	-1151.73	12.6538	-1139.08	0.905693
TCGA-DD-AAD6-01A-11R-A41C-07	-1408.19	53.5685	-1354.63	0.918651
TCGA-DD-A4NE-01A-11R-A27V-07	-692.044	-231.378	-923.422	0.891822
TCGA-DD-AADV-01A-11R-A39D-07	-402.894	171.466	-231.428	0.841352
TCGA-DD-AACA-01A-11R-A41C-07	-1006.61	-228.115	-1234.72	0.911556
TCGA-DD-AACX-01A-11R-A41C-07	-1230.69	187.526	-1043.16	0.899635
TCGA-DD-AACC-01A-11R-A41C-07	158.009	2576.73	2734.74	0.534893
TCGA-G3-A5SK-01A-11R-A27V-07	-280.017	987.513	707.497	0.759118
TCGA-ZS-A9CE-01A-11R-A37K-07	-1165.36	-505.804	-1671.16	0.936009
TCGA-DD-A73B-01A-12R-A32O-07	-1120.7	-353.864	-1474.57	0.925464
TCGA-RC-A7SB-01A-21R-A352-07	-1032.86	34.6878	-998.17	0.896732
TCGA-DD-AADN-01A-11R-A41C-07	-1072.93	1974.74	901.808	0.740245
TCGA-CC-A5UE-01A-11R-A28V-07	-1475.57	-5.52053	-1481.09	0.925827
TCGA-DD-AACZ-01A-11R-A41C-07	-424.539	2026.03	1601.49	0.667413
TCGA-DD-AAVQ-01A-11R-A41C-07	-274.49	1989.42	1714.93	0.654921
TCGA-BD-A3EP-01A-11R-A22L-07	182.667	1455.22	1637.89	0.663424
TCGA-DD-A39V-01A-11R-A213-07	-359.323	1363.78	1004.46	0.73003
TCGA-NI-A4U2-01A-11R-A28V-07	-445.658	192.24	-253.418	0.843092
TCGA-DD-A4NF-01A-11R-A27V-07	-816.656	-414.314	-1230.97	0.911329
TCGA-DD-A11A-01A-11R-A131-07	-1026.34	-201.827	-1228.16	0.911159
TCGA-DD-AAD0-01A-11R-A41C-07	-1386.79	-244.154	-1630.94	0.933915
TCGA-DD-A3A6-01A-11R-A22L-07	704.983	1282.13	1987.11	0.624213
TCGA-DD-A114-01A-11R-A131-07	301.861	1784.23	2086.09	0.612797
TCGA-5C-AAPD-01A-21R-A39D-07	-236.579	1701.62	1465.04	0.682194
TCGA-HP-A5N0-01A-11R-A28V-07	198.057	558.213	756.27	0.754438
TCGA-T1-A6J8-01A-11R-A32O-07	-483.902	194.825	-289.077	0.845896
TCGA-XR-A8TC-01A-11R-A36F-07	-778.325	-217.842	-996.167	0.896602
TCGA-DD-AACK-01A-11R-A41C-07	-1029.55	141.247	-888.303	0.889478
TCGA-MI-A75C-01A-11R-A32O-07	-1408.4	612.848	-795.548	0.883174
TCGA-DD-AACP-01A-11R-A41C-07	-1589.63	-292.814	-1882.45	0.946474
TCGA-DD-AACT-01A-11R-A41C-07	-331.18	944.422	613.242	0.768051
TCGA-DD-A73E-01A-12R-A32O-07	-1134.95	-762.74	-1897.69	0.947194
TCGA-BC-4072-01B-11R-A155-07	-305.322	1366.7	1061.38	0.724295
TCGA-BC-4073-01B-02R-A131-07	2.55034	1897.58	1900.13	0.634138
TCGA-XR-A8TG-01A-11R-A36F-07	-460.378	285.325	-175.052	0.836851
TCGA-RC-A6M6-01A-11R-A32O-07	-1369.99	-12.3113	-1382.3	0.920248
TCGA-BC-A69H-01A-11R-A311-07	-784.509	911.134	126.625	0.811796
TCGA-DD-AAC8-01A-11R-A41C-07	-884.549	411.181	-473.368	0.860012
TCGA-DD-AADJ-01A-11R-A41C-07	-975.981	454.86	-521.121	0.863568
TCGA-2Y-A9H9-01A-21R-A39D-07	-649.333	325.886	-323.447	0.848576
TCGA-ED-A5KG-01A-11R-A27V-07	577.748	3114.57	3692.31	0.411246
TCGA-DD-AACO-01A-11R-A41C-07	-452.719	910.569	457.85	0.782457
TCGA-G3-A25Z-01A-11R-A16W-07	-436.285	435.949	-0.336648	0.822537
TCGA-DD-A4NV-01A-11R-A311-07	-199.01	245.776	46.7652	0.818586
TCGA-FV-A2QR-01A-11R-A213-07	-210.822	202.987	-7.83563	0.823163
TCGA-G3-AAV7-01A-11R-A38B-07	-639.174	814.463	175.289	0.807605
TCGA-2Y-A9H4-01A-11R-A38B-07	-750.483	565.94	-184.544	0.837613
TCGA-3K-AAZ8-01A-12R-A39D-07	-996.602	428.804	-567.798	0.867003
TCGA-CC-5261-01A-01R-A131-07	90.8197	1104.87	1195.69	0.710562
TCGA-ZP-A9D2-01A-11R-A38B-07	-492.945	239.658	-253.287	0.843082
TCGA-2Y-A9H5-01A-11R-A38B-07	-286.086	271.106	-14.9802	0.823758
TCGA-G3-A25T-01A-11R-A16W-07	-431.169	345.054	-86.1154	0.829633
TCGA-DD-AAEA-01A-11R-A41C-07	-980.347	695.807	-284.54	0.84554
TCGA-RG-A7D4-01A-12R-A33R-07	-1061.21	1511.46	450.255	0.783151
TCGA-DD-AACD-01A-11R-A41C-07	-355.637	1044.61	688.97	0.760885
TCGA-DD-AAD8-01A-11R-A41C-07	-939.635	123.659	-815.976	0.884576
TCGA-5R-AAAM-01A-12R-A41C-07	539.375	1089.66	1629.03	0.664397
TCGA-EP-A3JL-01A-11R-A213-07	26.0783	1337.28	1363.36	0.69303
TCGA-DD-A73G-01A-22R-A32O-07	-678.708	603.774	-74.9335	0.828715
TCGA-G3-AAV4-01A-11R-A38B-07	-892.209	-97.526	-989.735	0.896183
TCGA-ED-A459-01A-11R-A266-07	-825.894	540.55	-285.345	0.845603
TCGA-DD-A73C-01A-12R-A33J-07	-101.606	239.892	138.287	0.810796
TCGA-MR-A520-01A-11R-A266-07	-711.651	203.702	-507.949	0.862592
TCGA-G3-A7M5-01A-11R-A33R-07	-914.001	361.602	-552.4	0.865874
TCGA-MI-A75G-01A-11R-A32O-07	-1057.52	-281.597	-1339.11	0.917749
TCGA-CC-A7IK-01A-12R-A33R-07	-1270.47	-556.822	-1827.29	0.94383
TCGA-G3-A5SJ-01A-11R-A27V-07	-565.289	1228.14	662.856	0.763367
TCGA-DD-AADC-01A-11R-A41C-07	-1066.08	-108.745	-1174.82	0.907905
TCGA-DD-A3A7-01A-11R-A22L-07	-1087.96	307.472	-780.488	0.882135
TCGA-DD-AACE-01A-11R-A41C-07	-689.345	-67.0301	-756.375	0.880462
TCGA-2Y-A9H3-01A-11R-A38B-07	-128.555	1758.02	1629.46	0.664349
TCGA-DD-A4NB-01A-12R-A266-07	999.458	874.43	1873.89	0.637111
TCGA-G3-A5SI-01A-31R-A27V-07	-1010.99	-486.756	-1497.75	0.926748
TCGA-DD-AAE6-01A-11R-A41C-07	-1573.1	-863.898	-2436.99	0.969586
TCGA-DD-AACG-01A-11R-A41C-07	-1163.46	764.714	-398.742	0.854371
TCGA-5C-A9VG-01A-11R-A37K-07	-397.781	-296.676	-694.456	0.876117
TCGA-DD-A1EE-01A-11R-A131-07	-1009.94	-231.301	-1241.24	0.911949
TCGA-BC-A110-01A-11R-A131-07	673.973	1559.95	2233.92	0.595506
TCGA-GJ-A3OU-01A-31R-A38B-07	938.387	2570.81	3509.2	0.435596
TCGA-G3-A25U-01A-11R-A16W-07	-1050.81	-220.004	-1270.81	0.913721
TCGA-G3-A3CG-01A-11R-A213-07	-398.349	445.089	46.7398	0.818588
TCGA-CC-5260-01A-01R-A131-07	75.8521	683.426	759.278	0.754148
TCGA-CC-A7IJ-01A-11R-A33R-07	826.448	1908.77	2735.21	0.534834
TCGA-DD-AADU-01A-11R-A41C-07	-1238.86	0.350833	-1238.51	0.911784
TCGA-DD-AAE1-01A-11R-A41C-07	-1105.1	333.904	-771.192	0.881491
TCGA-2Y-A9HB-01A-11R-A39D-07	-211.846	941.201	729.355	0.757025
TCGA-BD-A2L6-01A-11R-A213-07	-654.992	403.506	-251.485	0.84294
TCGA-DD-A3A9-01A-11R-A266-07	-36.5609	858.808	822.247	0.748046
TCGA-KR-A7K2-01A-12R-A33R-07	-354.612	586.488	231.876	0.802678
TCGA-CC-A3MC-01A-11R-A22L-07	-519.921	327.638	-192.283	0.838233
TCGA-DD-A73A-01A-12R-A32O-07	-866.478	851.605	-14.873	0.823749
TCGA-DD-AADG-01A-11R-A41C-07	-1017.7	-403.375	-1421.07	0.922461
TCGA-DD-A4NL-01A-11R-A28V-07	-181.522	403.368	221.846	0.803556
TCGA-BC-A10Q-01A-11R-A131-07	-661.743	210.867	-450.876	0.858323
TCGA-2Y-A9GU-01A-11R-A38B-07	-980.601	-184.098	-1164.7	0.907281
TCGA-ZP-A9CV-01A-11R-A38B-07	-127.038	934.411	807.373	0.749493
TCGA-DD-A113-01A-11R-A131-07	-693.197	496.364	-196.833	0.838597
TCGA-2Y-A9GT-01A-11R-A38B-07	-141.356	1487.87	1346.51	0.694811
TCGA-DD-A39X-01A-11R-A213-07	-407.886	555.007	147.121	0.810036
TCGA-RC-A6M3-01A-11R-A32O-07	-1360.97	251.794	-1109.17	0.903824
TCGA-DD-AACU-01A-11R-A41C-07	-665.876	423.955	-241.921	0.842184
TCGA-WX-AA47-01A-11R-A39D-07	-1345.9	-408.123	-1754.02	0.940221
TCGA-DD-A3A4-01A-11R-A22L-07	-841.167	-446.833	-1288	0.914744
TCGA-DD-A73F-01A-11R-A32O-07	-132.354	1768.12	1635.76	0.663658
TCGA-DD-A4NN-01A-11R-A28V-07	-814.833	-408.071	-1222.9	0.910841
TCGA-DD-AAEI-01A-11R-A41C-07	-617.2	732.097	114.897	0.812801
TCGA-UB-AA0V-01A-11R-A38B-07	151.4	607.945	759.344	0.754142
TCGA-DD-AADO-01A-11R-A41C-07	-750.087	1437.01	686.927	0.76108
TCGA-DD-AAVY-01A-11R-A41C-07	-1127.5	-289.053	-1416.55	0.922204
TCGA-FV-A3R3-01A-11R-A22L-07	447.925	804.416	1252.34	0.704686
TCGA-DD-A4NS-01A-11R-A311-07	592.069	1221.32	1813.39	0.64393
TCGA-MI-A75H-01A-11R-A32O-07	-500.285	1040.65	540.363	0.774858
TCGA-UB-A7MC-01A-11R-A33R-07	-1295.79	-473.677	-1769.46	0.940991
TCGA-FV-A4ZQ-01A-11R-A266-07	-936.319	1730.92	794.599	0.750733
TCGA-DD-AAEG-01A-11R-A39D-07	-966.053	-227.273	-1193.33	0.90904
TCGA-DD-AAD5-01A-11R-A41C-07	-944.04	816.909	-127.131	0.832979
TCGA-K7-A5RG-01A-11R-A28V-07	-184.573	2444.13	2259.56	0.592479
TCGA-XR-A8TD-01A-12R-A39D-07	414.497	1881.63	2296.13	0.588145
TCGA-DD-AACY-01A-11R-A41C-07	-717.73	317.969	-399.761	0.854449
TCGA-CC-A9FU-01A-11R-A37K-07	-1541.01	-79.0715	-1620.08	0.933344
TCGA-KR-A7K7-01A-11R-A33J-07	-1072.4	1185.88	113.476	0.812922
TCGA-G3-A25Y-01A-11R-A16W-07	-158.249	588.791	430.541	0.784947
TCGA-K7-AAU7-01A-11R-A38B-07	-253.823	649.89	396.067	0.788072
TCGA-DD-AACA-02B-11R-A41C-07	-1347.63	-620.641	-1968.27	0.950465
TCGA-BC-A3KF-01A-11R-A213-07	-798.668	-87.8092	-886.477	0.889356
TCGA-2Y-A9H2-01A-12R-A38B-07	-955.773	573.353	-382.42	0.853124
TCGA-DD-AAW3-01A-11R-A41C-07	-888.037	-310.751	-1198.79	0.909374
TCGA-ED-A82E-01A-11R-A352-07	-367.478	257.518	-109.96	0.831582
TCGA-DD-A4NP-01A-11R-A28V-07	-687.749	194.015	-493.735	0.861534
TCGA-G3-A6UC-01A-21R-A33J-07	-1130.03	-271.13	-1401.16	0.921328
TCGA-DD-AAW1-01A-11R-A41C-07	-900.517	-138.463	-1038.98	0.899367
TCGA-DD-A118-01A-11R-A131-07	-344.203	43.3327	-300.871	0.846818
TCGA-DD-AADA-01A-11R-A41C-07	-263.908	1030.79	766.881	0.753415
TCGA-ED-A66Y-01A-11R-A311-07	-1201.48	-827.651	-2029.13	0.953204
TCGA-DD-AAE3-01A-11R-A41C-07	-166.889	406.516	239.627	0.801999
TCGA-G3-AAV6-01A-21R-A37K-07	-1050.27	-319.517	-1369.78	0.919528

## Sheet: LIRI-JP
Table S13B Results of ESTIMATE in LIRI-JP
Sample ID	StromalScore	ImmuneScore	ESTIMATEScore	TumorPurity
SP99137-DO45207-T	-19.6045	631.395	611.79	0.768188
SP99213-DO45245-T	-1644.65	-249.252	-1893.9	0.947015
SP50153-DO23536-T	-560.237	1235.18	674.942	0.76222
SP50139-DO23529-T	-1035.56	-495.305	-1530.86	0.928563
SP99325-DO45299-T	-1418.5	15.0763	-1403.42	0.921457
SP98913-DO45097-T	-1433.08	-332.418	-1765.49	0.940793
SP50149-DO23534-T	-1557.29	-447.206	-2004.5	0.952104
SP99053-DO45165-T	334.069	1172.96	1507.03	0.677674
SP112184-DO45139-T	-506.342	1152.01	645.664	0.764995
SP50109-DO23514-T	-333.363	2531.23	2197.87	0.599749
SP99077-DO45177-T	656.451	1252.01	1908.46	0.633192
SP98985-DO45133-T	-1279.16	-392.892	-1672.05	0.936055
SP99189-DO45233-T	600.187	1553.35	2153.53	0.604944
SP99113-DO45195-T	-881.864	581.506	-300.358	0.846778
SP99065-DO45171-T	-919.775	242.038	-677.737	0.874931
SP107104-DO48733-T	389.746	1711.72	2101.47	0.611012
SP99275-DO45275-T	-467.865	1631.03	1163.17	0.713912
SP112208-DO50813-T	-879.437	420.242	-459.196	0.858949
SP99173-DO45225-T	139.698	1885.88	2025.58	0.619792
SP99237-DO45257-T	-418.998	1026.9	607.906	0.768552
SP98900-DO45093-T	-1570.14	919.056	-651.085	0.87303
SP107136-DO48751-T	-1763.11	-1054.54	-2817.66	0.981741
SP112228-DO50822-T	-830.256	1062.98	232.722	0.802604
SP98959-DO45121-T	-616.765	838.226	221.461	0.803589
SP107004-DO48677-T	-978.428	-631.805	-1610.23	0.932824
SP107007-DO48679-T	-210.332	1386.75	1176.42	0.712549
SP50159-DO23539-T	-1213.93	271.148	-942.78	0.893104
SP98896-DO45091-T	-966.397	694.181	-272.216	0.844573
SP112192-DO50805-T	247.602	1920.42	2168.02	0.603249
SP107132-DO48747-T	756.183	2967.12	3723.3	0.407095
SP99229-DO45253-T	-766.894	264.795	-502.099	0.862157
SP99221-DO45249-T	154.672	1684.92	1839.59	0.640983
SP107109-DO48736-T	-275.197	1720.45	1445.25	0.684314
SP107056-DO48706-T	-1677.96	-176.477	-1854.44	0.945139
SP98967-DO45125-T	-1014.74	-141.574	-1156.31	0.906763
SP99109-DO45193-T	-1619.92	-137.087	-1757	0.94037
SP50185-DO23552-T	-1187.52	-269.16	-1456.68	0.924466
SP99011-DO45145-T	-1396.83	1629.75	232.925	0.802586
SP99271-DO45273-T	77.9951	1248.41	1326.4	0.696931
SP107037-DO48695-T	-1191.89	-282.471	-1474.36	0.925452
SP99089-DO45183-T	-1046.62	512.924	-533.692	0.864497
SP107101-DO48732-T	-825.251	1435.14	609.892	0.768366
SP107091-DO48727-T	-1303.84	-545.92	-1849.77	0.944914
SP107123-DO48743-T	-8.92349	1361.54	1352.62	0.694166
SP99037-DO45157-T	455.065	2057.37	2512.43	0.562175
SP107152-DO48760-T	-401.774	1040.19	638.418	0.765679
SP112288-DO50850-T	-190.847	1138.55	947.701	0.735699
SP112304-DO50857-T	-1191.62	556.835	-634.79	0.871861
SP112300-DO50855-T	-203.533	1132.74	929.212	0.737534
SP107063-DO48712-T	-18.9718	984.949	965.977	0.733879
SP112219-DO50818-T	-653.984	1408.43	754.446	0.754614
SP99209-DO45243-T	-324.857	837.633	512.776	0.777411
SP50107-DO23513-T	-1747.55	-323.722	-2071.27	0.955056
SP99279-DO45277-T	14.1567	3083.55	3097.71	0.489138
SP112188-DO50803-T	136.235	2563.75	2699.98	0.539196
SP99169-DO45223-T	582.71	1456.51	2039.22	0.618219
SP99097-DO45187-T	-765.31	26.921	-738.389	0.879207
SP107010-DO48681-T	-1620.11	-785.783	-2405.89	0.968458
SP99045-DO45161-T	-661.979	1053.43	391.449	0.788489
SP112138-DO50778-T	747.274	2670.22	3417.49	0.447673
SP99185-DO45231-T	138.851	1543.36	1682.21	0.658542
SP107111-DO48737-T	-912.061	913.378	1.31679	0.822399
SP99321-DO45297-T	-256.775	875.304	618.529	0.767554
SP50105-DO23512-T	-1032.86	359.754	-673.107	0.874602
SP99033-DO45155-T	1145.36	1154.83	2300.19	0.587663
SP112276-DO50845-T	-686.124	1241.76	555.639	0.773438
SP112168-DO50793-T	-1325.14	-44.5073	-1369.65	0.91952
SP99069-DO45173-T	-1369.3	338.896	-1030.41	0.898816
SP99105-DO45191-T	-1125.01	-70.5103	-1195.52	0.909174
SP112221-DO50819-T	187.273	2852.42	3039.69	0.496548
SP112273-DO50844-T	-1907.27	-650.265	-2557.54	0.973764
SP112182-DO50800-T	882.304	2368.51	3250.81	0.469415
SP107088-DO48725-T	-284.851	1584.98	1300.13	0.699691
SP50157-DO23538-T	-521.074	309.284	-211.79	0.839791
SP99003-DO45141-T	-1689.95	-723.506	-2413.45	0.968734
SP112186-DO50802-T	-1184.01	-286.357	-1470.37	0.92523
SP107071-DO48716-T	-441.281	1343.61	902.328	0.740193
SP50167-DO23543-T	-477.571	2263.93	1786.36	0.646961
SP98898-DO45092-T	-616.847	722.607	105.76	0.813581
SP112234-DO50825-T	-1090.69	-8.34949	-1099.04	0.903186
SP112215-DO50816-T	-1176.67	245.943	-930.727	0.892307
SP112241-DO50829-T	-57.0663	2213.65	2156.58	0.604588
SP112190-DO50804-T	-1058.58	-190.456	-1249.04	0.912418
SP107076-DO48719-T	-950.794	379.603	-571.191	0.867251
SP99125-DO45201-T	390.343	1323.03	1713.38	0.655093
SP99153-DO45215-T	-595.638	754.823	159.185	0.808996
SP99305-DO45289-T	-613.011	33.2412	-579.769	0.867877
SP112213-DO50815-T	-1341.52	1003.81	-337.707	0.849681
SP99337-DO45305-T	-905.357	547.905	-357.452	0.851206
SP107052-DO48704-T	-368.497	661.63	293.132	0.797283
SP50163-DO23541-T	-274.627	1248.4	973.773	0.733101
SP112178-DO50798-T	-1288.73	167.862	-1120.87	0.904557
SP99289-DO45281-T	-586.455	275.735	-310.72	0.847586
SP50133-DO23526-T	-1037.8	313.397	-724.404	0.878228
SP191990-DO227643-T	-826.598	742.668	-83.9299	0.829454
SP98973-DO45127-T	-712.329	1397.08	684.747	0.761287
SP99205-DO45241-T	-374.417	1206.65	832.229	0.747073
SP99157-DO45217-T	-1370.93	439.791	-931.134	0.892334
SP192707-DO227801-T	-219.146	1524.26	1305.12	0.699168
SP98981-DO45131-T	-960.341	971.776	11.435	0.821554
SP50173-DO23546-T	-328.354	1765.58	1437.23	0.685172
SP98921-DO45101-T	-1000.42	619.561	-380.858	0.853004
SP99061-DO45169-T	-1519.17	-15.5944	-1534.76	0.928775
SP192387-DO45147-T	-474.049	906.944	432.895	0.784733
SP99287-DO45281-T	-883.867	784.783	-99.0839	0.830694
SP50171-DO23545-T	-840.432	201.43	-639.001	0.872163
SP50131-DO23525-T	-855.435	1365.64	510.203	0.777649
SP99093-DO45185-T	-1374.99	677.917	-697.074	0.876302
SP50151-DO23535-T	613.894	1854.29	2468.18	0.567535
SP50103-DO23511-T	-1850.97	4.78337	-1846.19	0.944742
SP99161-DO45219-T	-989.409	5.66881	-983.741	0.895792
SP112180-DO50799-T	-1565.27	1228.65	-336.619	0.849597
SP107073-DO48717-T	-619.3	712.841	93.541	0.814623
SP112224-DO50820-T	-707.493	95.268	-612.225	0.870234
SP50155-DO23537-T	-775.352	151.387	-623.965	0.871081
SP98989-DO45135-T	990.201	2232.71	3222.91	0.473027
SP50143-DO23531-T	186.744	2009.4	2196.14	0.599952
SP107078-DO48720-T	1169.22	2633.23	3802.45	0.396456
SP107041-DO48697-T	-14.618	1851.63	1837.01	0.641274
SP99341-DO45307-T	468.533	2396.83	2865.36	0.518596
SP107084-DO48723-T	-1443.42	397.093	-1046.33	0.899838
SP98925-DO45103-T	714.879	1269.75	1984.63	0.624498
SP112310-DO50859-T	-1571.4	-652.096	-2223.49	0.96144
SP98997-DO45139-T	-246.394	800.303	553.91	0.773599
SP99073-DO45175-T	-1340.87	-499.846	-1840.71	0.944479
SP98927-DO45105-T	-1645.15	-54.9612	-1700.11	0.937497
SP112201-DO50809-T	-164.025	822.021	657.996	0.763828
SP99333-DO45303-T	-235.981	987.772	751.792	0.754869
SP112248-DO50832-T	-1479.22	-395.358	-1874.58	0.9461
SP107129-DO48746-T	-1354.84	-495.622	-1850.47	0.944948
SP99121-DO45199-T	-925.308	913.82	-11.4887	0.823467
SP107047-DO48701-T	-625.535	669.742	44.2071	0.818801
SP112261-DO50839-T	-951	-87.5199	-1038.52	0.899337
SP50137-DO23528-T	-1102.23	-410.373	-1512.61	0.927565
SP99019-DO45149-T	-1439.51	541.581	-897.929	0.890123
SP107097-DO48730-T	-601.577	1572.11	970.529	0.733425
SP106993-DO48672-T	-244.696	926.04	681.345	0.761611
SP99257-DO45267-T	-1208.59	216.147	-992.445	0.89636
SP106998-DO48674-T	-782.33	560.366	-221.964	0.8406
SP50177-DO23548-T	-759.598	1373.85	614.25	0.767956
SP112170-DO50793-T	-1325.14	-44.5073	-1369.65	0.91952
SP99007-DO45143-T	-396.887	1020.21	623.325	0.767102
SP99081-DO45179-T	-743.692	60.63	-683.062	0.875309
SP99193-DO45235-T	-364.056	1062.97	698.914	0.759937
SP112211-DO50814-T	-1147.34	636.263	-511.08	0.862824
SP50127-DO23523-T	797.998	3341.74	4139.74	0.350536
SP192714-DO50814-T	-1147.34	636.263	-511.08	0.862824
SP99249-DO45263-T	-268.814	928.64	659.826	0.763654
SP50123-DO23521-T	-1595.42	25.7199	-1569.7	0.930664
SP99149-DO45213-T	-538.85	262.407	-276.443	0.844905
SP112205-DO50811-T	-1770.87	-607.572	-2378.44	0.967446
SP107121-DO48742-T	-209.974	1132.47	922.499	0.738199
SP192726-DO50859-T	-1571.4	-652.096	-2223.49	0.96144
SP107150-DO48759-T	-103.533	916.696	813.163	0.74893
SP99177-DO45227-T	-1030.19	-156.565	-1186.76	0.908638
SP99301-DO45287-T	528.105	3500.66	4028.77	0.365745
SP99181-DO45229-T	25.2697	1492.05	1517.32	0.676562
SP98953-DO45117-T	-981.506	1119.75	138.249	0.810799
SP99049-DO45163-T	-1609.06	-234.194	-1843.26	0.944601
SP50145-DO23532-T	-1114.09	405.946	-708.145	0.877084
SP107155-DO48761-T	-559.885	1474.16	914.276	0.739013
SP107032-DO48693-T	-424.072	2467.13	2043.06	0.617776
SP99133-DO45205-T	-876.742	134.95	-741.792	0.879445
SP112160-DO50789-T	-760.575	126.354	-634.221	0.87182
SP99201-DO45239-T	-1353.28	733.366	-619.915	0.870789
SP107068-DO48715-T	-1094.86	1185	90.1309	0.814913
SP99101-DO45189-T	-774.667	-570.778	-1345.45	0.918118
SP99329-DO45301-T	-703.464	837.163	133.699	0.81119
SP99233-DO45255-T	-1075.21	929.348	-145.864	0.834498
SP107012-DO48682-T	-1487.71	-419.423	-1907.13	0.947637
SP112130-DO50774-T	118.118	1312.78	1430.9	0.685849
SP99269-DO45273-T	77.9951	1248.41	1326.4	0.696931
SP99085-DO45181-T	92.705	2385.07	2477.77	0.566375
SP50117-DO23518-T	-501.227	1114.67	613.445	0.768032
SP112196-DO50807-T	-618.786	457.376	-161.409	0.835753
SP98933-DO45107-T	-1075.51	90.3893	-985.124	0.895883
SP50135-DO23527-T	-32.2319	1424.59	1392.36	0.689955
SP112147-DO50783-T	-1268.69	-56.7464	-1325.44	0.91695
SP50101-DO23510-T	-102.759	1038.53	935.776	0.736883
SP99217-DO45247-T	-589.16	240.141	-349.019	0.850556
SP107080-DO48721-T	-1524.08	-392.459	-1916.54	0.948077
SP98937-DO45109-T	310.797	1513.98	1824.78	0.64265
SP50111-DO23515-T	-142.354	1337.86	1195.5	0.710581
SP98955-DO45119-T	-266.286	665.769	399.483	0.787763
SP112217-DO50817-T	-1324.55	275.829	-1048.72	0.899991
SP50161-DO23540-T	-1320.05	176.452	-1143.6	0.905975
SP98965-DO45123-T	-1010.36	77.7333	-932.623	0.892432
SP99297-DO45285-T	233.718	1843.55	2077.27	0.61382
SP112152-DO50785-T	-1559.39	284.639	-1274.75	0.913956
SP98991-DO45137-T	-174.328	288.281	113.953	0.812881
SP50175-DO23547-T	817.465	2954.28	3771.75	0.40059
SP99197-DO45237-T	-1279.66	769.329	-510.336	0.862769
SP99057-DO45167-T	-966.911	411.98	-554.931	0.86606
SP99001-DO45141-T	721.545	3073.26	3794.81	0.397486
SP99283-DO45279-T	-103.829	1066.18	962.356	0.73424
SP99245-DO45261-T	272.583	1965.29	2237.87	0.59504
SP99225-DO45251-T	-104.392	1339	1234.61	0.70653
SP50115-DO23517-T	-1169.97	226.14	-943.832	0.893173
SP99241-DO45259-T	-1085.91	-318.208	-1404.12	0.921497
SP192418-DO45173-T	-1526.55	-370.404	-1896.95	0.947159
SP50129-DO23524-T	-355.13	1138.41	783.281	0.75183
SP98949-DO45115-T	-663.691	1876.71	1213.02	0.708769
SP112165-DO50791-T	-760.437	894.208	133.771	0.811184
SP50181-DO23550-T	-325.66	1755.97	1430.31	0.685913
SP98902-DO45094-T	-371.525	1121.99	750.461	0.754997
SP99253-DO45265-T	-958.565	1431.72	473.158	0.781056
SP107146-DO48757-T	-1623.72	-648.758	-2272.47	0.963393
SP98907-DO45096-T	-862.778	10.6592	-852.118	0.887038
SP50119-DO23519-T	-493.922	1639.57	1145.64	0.715711
SP50169-DO23544-T	-979.614	947.405	-32.2093	0.825189
SP107044-DO48700-T	609.247	1890.61	2499.86	0.5637
SP99145-DO45211-T	-756.019	1370.82	614.799	0.767905
SP112194-DO50806-T	-873.035	1341.73	468.691	0.781465
SP98945-DO45113-T	-1116.29	318.267	-798.018	0.883344
SP112156-DO50787-T	-91.1132	2365.47	2274.35	0.590728
SP50183-DO23551-T	379.353	1842.28	2221.64	0.596954
SP50147-DO23533-T	-1626.93	-613.348	-2240.28	0.962115
SP99265-DO45139-T	889.208	2175.97	3065.18	0.493297
SP112210-DO50814-T	-1147.34	636.263	-511.08	0.862824
SP99029-DO45153-T	308.783	1908.9	2217.68	0.597419
SP99041-DO45159-T	-7.12724	1686.57	1679.45	0.658848
SP99293-DO45283-T	-56.1094	1201.98	1145.87	0.715688
SP50179-DO23549-T	-683.737	3135.3	2451.56	0.569542
SP99129-DO45203-T	-99.6248	1271.4	1171.77	0.713027
SP98915-DO45099-T	-532.563	411.981	-120.582	0.832447
SP112198-DO50808-T	-512.394	863.374	350.98	0.792129
SP107094-DO48728-T	451.263	2770.74	3222	0.473144
SP112265-DO50840-T	-1017.22	354.931	-662.287	0.87383
SP99117-DO45197-T	-372.914	330.455	-42.4585	0.826038
SP99261-DO45269-T	-1460.76	394.191	-1066.57	0.90113
SP107119-DO48741-T	-1511.58	473.669	-1037.91	0.899298
SP98941-DO45111-T	-625.967	167.27	-458.697	0.858912
SP98904-DO45095-T	197.54	2258.77	2456.31	0.568969
SP50141-DO23530-T	1534.45	3283.05	4817.5	0.255781
SP98909-DO45096-T	-862.778	10.6592	-852.118	0.887038
SP50165-DO23542-T	-1051.4	1152.2	100.797	0.814005
SP99141-DO45209-T	-1824.59	651.883	-1172.7	0.907775
SP99165-DO45221-T	-726.527	985.234	258.707	0.800323
SP50097-DO23508-T	-1344.96	590.527	-754.437	0.880327
SP112133-DO50776-T	-86.8006	1034.71	947.91	0.735678
SP98975-DO45129-T	-1050.35	-351.042	-1401.4	0.921342
SP50113-DO23516-T	-1619.64	-666.826	-2286.46	0.963941
SP50099-DO23509-T	-1721.53	-661.803	-2383.33	0.967628

## Sheet: GSE36376
Table S13C Results of ESTIMATE in GSE36376
Sample ID	StromalScore	ImmuneScore	ESTIMATEScore	TumorPurity
GSM890321	-403.173	311.524	-91.6498	0.830086
GSM890322	126.922	1021.5	1148.43	0.715426
GSM890323	303.153	1404.38	1707.54	0.65574
GSM890324	-240.264	790.482	550.218	0.773943
GSM890325	-139.875	728.312	588.437	0.770378
GSM890326	-988.626	-452.377	-1441	0.923586
GSM890327	280.017	681.501	961.518	0.734323
GSM890328	115.381	1121.72	1237.1	0.706271
GSM890329	714.445	1897.94	2612.38	0.549981
GSM890330	-621.92	118.537	-503.383	0.862252
GSM890331	225.398	668.287	893.685	0.741046
GSM890332	-268.086	-241.972	-510.058	0.862748
GSM890333	6.19429	845.383	851.577	0.745182
GSM890334	-829.412	-182.221	-1011.63	0.897605
GSM890335	-590.734	365.581	-225.153	0.840854
GSM890336	-25.8417	529.071	503.23	0.778292
GSM890337	-223.489	-280.594	-504.083	0.862304
GSM890338	-47.7314	2317.69	2269.96	0.591248
GSM890339	283.067	1678.95	1962.01	0.627087
GSM890340	171.184	1089.04	1260.22	0.703865
GSM890341	446.589	1204.61	1651.2	0.661961
GSM890342	395.987	1718.31	2114.3	0.60952
GSM890343	573.093	1930.79	2503.88	0.563212
GSM890344	128.502	863.034	991.536	0.731325
GSM890345	-175.555	415.209	239.654	0.801997
GSM890346	-396.348	817.38	421.032	0.785811
GSM890347	-156.339	479.242	322.903	0.794638
GSM890348	-37.9565	622.502	584.545	0.770742
GSM890349	-254.065	1001.18	747.111	0.75532
GSM890350	-381.51	344.702	-36.8072	0.82557
GSM890351	-469.014	476.018	7.00356	0.821924
GSM890352	-368.568	656.572	288.005	0.797737
GSM890353	-280.348	574.718	294.369	0.797174
GSM890354	484.844	2186.68	2671.52	0.54271
GSM890355	60.5578	1067.98	1128.54	0.717463
GSM890356	-155.047	434.127	279.079	0.798527
GSM890357	-132.721	388.045	255.324	0.800621
GSM890358	43.5493	1575.18	1618.73	0.665526
GSM890359	-380.322	-288.773	-669.096	0.874316
GSM890360	3.18104	783.185	786.366	0.751531
GSM890361	-79.8459	199.286	119.44	0.812412
GSM890362	-339.557	496.304	156.747	0.809207
GSM890363	-538.678	1185.21	646.529	0.764913
GSM890364	99.8563	1199.75	1299.61	0.699746
GSM890365	-538.832	-45.9685	-584.8	0.868244
GSM890366	4.09725	644.058	648.155	0.764759
GSM890367	-296.608	811.484	514.876	0.777217
GSM890368	427.297	1006.1	1433.4	0.685582
GSM890369	-832.668	-161.766	-994.435	0.896489
GSM890370	-511.588	102.426	-409.162	0.855165
GSM890371	-814.041	-4.5041	-818.545	0.884752
GSM890372	-559.388	-183.814	-743.202	0.879544
GSM890373	56.2425	751.27	807.513	0.74948
GSM890374	-427.329	904.345	477.015	0.780702
GSM890375	-217.168	1168.85	951.678	0.735303
GSM890376	-149.562	1331.57	1182.01	0.711973
GSM890377	-41.0117	450.243	409.232	0.786881
GSM890378	-526.919	-212.482	-739.4	0.879278
GSM890379	-491.523	244.598	-246.926	0.842579
GSM890380	0.815392	768.207	769.023	0.753208
GSM890381	-368.06	271.069	-96.9909	0.830523
GSM890382	-286.658	323.592	36.9347	0.819414
GSM890383	-222.01	634.54	412.53	0.786582
GSM890384	-493.426	-130.611	-624.037	0.871087
GSM890385	-506.627	39.0211	-467.606	0.859581
GSM890386	-213.028	1590.32	1377.29	0.691555
GSM890387	379.847	1504.72	1884.56	0.635902
GSM890388	-613.767	33.4805	-580.286	0.867915
GSM890389	-358.963	332.996	-25.9665	0.824671
GSM890390	-85.7162	1057.41	971.698	0.733308
GSM890391	718.16	2162.42	2880.58	0.516684
GSM890392	-330.572	783	452.429	0.782952
GSM890393	-77.1861	815.745	738.559	0.756142
GSM890394	400.123	2301.45	2701.57	0.539001
GSM890395	412.446	1307.89	1720.33	0.654321
GSM890396	643.958	1318.12	1962.07	0.627081
GSM890397	-13.2763	492.736	479.46	0.780478
GSM890398	136.823	950.764	1087.59	0.721637
GSM890399	-508.266	750.536	242.27	0.801767
GSM890400	-90.6358	1665.23	1574.6	0.670347
GSM890401	-453.749	411.977	-41.772	0.825981
GSM890402	481.516	1205.75	1687.27	0.657984
GSM890403	-503.302	-104.266	-607.568	0.869897
GSM890404	-780.345	489.63	-290.715	0.846024
GSM890405	-13.5966	1537.73	1524.13	0.675826
GSM890406	-761.623	460.954	-300.67	0.846802
GSM890407	417.581	1622.77	2040.35	0.618089
GSM890408	-88.3968	-18.5772	-106.974	0.831338
GSM890409	227.376	1323.93	1551.31	0.67288
GSM890410	182.435	798.132	980.567	0.732423
GSM890411	-368.176	558.409	190.233	0.806309
GSM890412	-360.415	1007.13	646.718	0.764895
GSM890413	-969.653	-492.057	-1461.71	0.924747
GSM890414	-536.158	665.043	128.885	0.811603
GSM890415	-784.005	238.469	-545.536	0.86537
GSM890416	105.322	877.851	983.173	0.732162
GSM890417	-243.063	688.253	445.19	0.783613
GSM890418	-421.627	459.326	37.699	0.819349
GSM890419	-380.39	196.212	-184.178	0.837583
GSM890420	402.62	1053.01	1455.63	0.683203
GSM890421	100.224	939.415	1039.64	0.726491
GSM890422	-735.58	187.271	-548.309	0.865574
GSM890423	496.037	2177.84	2673.87	0.54242
GSM890424	-486.492	404.333	-82.1589	0.829309
GSM890425	-840.243	270.746	-569.496	0.867127
GSM890426	-226.246	505.65	279.403	0.798498
GSM890427	357.634	1430.38	1788.01	0.646776
GSM890428	-212.407	870.123	657.716	0.763854
GSM890429	-191.009	1407.16	1216.15	0.708445
GSM890430	-688.175	238.878	-449.297	0.858204
GSM890431	-422.126	-31.3826	-453.508	0.858521
GSM890432	408.193	1581.64	1989.84	0.623901
GSM890433	-25.1673	821.055	795.888	0.750608
GSM890434	-873.964	-139.629	-1013.59	0.897732
GSM890435	-663.288	466.158	-197.131	0.83862
GSM890436	195.926	872.354	1068.28	0.723596
GSM890437	-630.098	982.464	352.366	0.792005
GSM890438	-357.664	927.56	569.896	0.77211
GSM890439	80.5383	770.743	851.282	0.745211
GSM890440	240.392	1307.25	1547.64	0.673278
GSM890441	93.6007	1592.79	1686.39	0.65808
GSM890442	159.708	840.695	1000.4	0.730437
GSM890443	-329.795	104.072	-225.723	0.840899
GSM890444	146.875	1601.07	1747.94	0.65125
GSM890445	100.975	688.498	789.473	0.75123
GSM890446	138.678	1017.61	1156.29	0.714619
GSM890447	-545.308	946.855	401.547	0.787577
GSM890448	-160.359	1760.64	1600.28	0.667545
GSM890449	-624.439	463.83	-160.609	0.835688
GSM890450	-545.815	16.8293	-528.986	0.86415
GSM890451	-547.342	594.41	47.0674	0.81856
GSM890452	525.108	1679.25	2204.35	0.598987
GSM890453	-63.1923	1446.94	1383.75	0.690869
GSM890454	-855.956	-234.281	-1090.24	0.902631
GSM890455	51.9516	891.939	943.891	0.736077
GSM890456	109.291	375.716	485.007	0.779969
GSM890457	729.549	1456.87	2186.41	0.601094
GSM890458	-247.985	344.295	96.3101	0.814387
GSM890459	78.8509	410.795	489.646	0.779542
GSM890460	-341.187	834.575	493.388	0.779198
GSM890461	-262.736	206.188	-56.5476	0.827202
GSM890462	45.7451	1148.6	1194.35	0.7107
GSM890463	415.234	1528.02	1943.26	0.629229
GSM890464	-314.556	221.939	-92.6174	0.830165
GSM890465	-855.984	-345.163	-1201.15	0.909518
GSM890466	-520.954	557.011	36.0561	0.819488
GSM890467	69.2184	1122.61	1191.83	0.71096
GSM890468	325.437	1533.55	1858.99	0.638795
GSM890469	248.717	1266.08	1514.8	0.676835
GSM890470	202.188	849.019	1051.21	0.725323
GSM890471	218.313	2128.09	2346.4	0.582161
GSM890472	-1160.65	-313.703	-1474.36	0.925452
GSM890473	-387.093	162.176	-224.918	0.840835
GSM890474	-529.988	1265.83	735.843	0.756403
GSM890475	-145.181	780.085	634.905	0.766011
GSM890476	-392.941	765.462	372.52	0.790195
GSM890477	653.647	1895.47	2549.12	0.557713
GSM890478	-129.288	1757.24	1627.95	0.664515
GSM890479	-503.655	417.473	-86.1823	0.829638
GSM890480	-319.2	-272.31	-591.511	0.868732
GSM890481	282.748	580.354	863.101	0.744053
GSM890482	286.797	839.676	1126.47	0.717674
GSM890483	-842.928	175.611	-667.317	0.874189
GSM890484	76.8999	1590.29	1667.19	0.6602
GSM890485	245.162	1182.65	1427.82	0.686178
GSM890486	974.378	1129.26	2103.63	0.61076
GSM890487	455.66	1134.87	1590.53	0.66861
GSM890488	-326.72	121.298	-205.422	0.839283
GSM890489	-136.361	180.255	43.8942	0.818828
GSM890490	-702.09	977.671	275.582	0.798836
GSM890491	-587.759	306.099	-281.661	0.845315
GSM890492	306.935	980.102	1287.04	0.701063
GSM890493	-223.44	170.026	-53.4146	0.826943
GSM890494	-145.081	731.189	586.107	0.770596
GSM890495	-100.614	676.479	575.864	0.771553
GSM890496	1115.15	1677.53	2792.68	0.527688
GSM890497	-653.882	-87.448	-741.33	0.879413
GSM890498	-273.715	28.8793	-244.836	0.842414
GSM890499	-589.809	249.52	-340.289	0.849881
GSM890500	-793.783	434.318	-359.465	0.851361
GSM890501	-386.569	859.247	472.678	0.7811
GSM890502	-553.137	648.549	95.4115	0.814463
GSM890503	-100.027	1425.09	1325.06	0.697072
GSM890504	-441.054	368.685	-72.3688	0.828505
GSM890505	-242.581	141.979	-100.602	0.830818
GSM890506	181.045	755.205	936.25	0.736836
GSM890507	-354.986	369.235	14.2489	0.821318
GSM890508	430.276	2192.48	2622.76	0.548708
GSM890509	-575.644	49.9775	-525.667	0.863904
GSM890510	-91.0727	1021.77	930.694	0.737387
GSM890511	-418.124	-117.912	-536.036	0.86467
GSM890512	-429.344	624.972	195.628	0.80584
GSM890513	-301.342	444.801	143.459	0.810351
GSM890514	-692.84	-144.959	-837.799	0.886066
GSM890515	-479.23	-63.6596	-542.889	0.865175
GSM890516	-266.786	609.993	343.207	0.792825
GSM890517	293.008	1439.85	1732.86	0.65293
GSM890518	-567.912	906.366	338.455	0.79325
GSM890519	-42.4527	765.137	722.685	0.757665
GSM890520	442.184	676.389	1118.57	0.718481
GSM890521	-125.596	477.166	351.57	0.792076
GSM890522	-341.509	529.088	187.579	0.806539
GSM890523	440.374	1161.59	1601.96	0.667361
GSM890524	-686.314	1117.73	431.418	0.784867
GSM890525	-441.257	312.304	-128.953	0.833127
GSM890526	-141.151	1224.04	1082.89	0.722114
GSM890527	177.227	1364.15	1541.37	0.673958
GSM890528	-677.718	259.375	-418.343	0.855863
GSM890529	-375.552	1092.39	716.835	0.758225
GSM890530	-455.239	141.081	-314.158	0.847854
GSM890531	-52.8972	539.396	486.499	0.779832
GSM890532	-589.948	255.726	-334.222	0.849411
GSM890533	103.158	763.227	866.385	0.743731
GSM890534	-852.124	-578.268	-1430.39	0.922988
GSM890535	334.607	385.536	720.143	0.757908
GSM890536	-663.1	-213.443	-876.544	0.888688
GSM890537	-305.134	970.363	665.229	0.763142
GSM890538	-226.369	-180.895	-407.264	0.855021
GSM890539	-655.594	177.923	-477.671	0.860335
GSM890540	427.31	1749.2	2176.51	0.602255
GSM890541	185.36	314.81	500.17	0.778574
GSM890542	-105.238	780.244	675.006	0.762214
GSM890543	672.903	1481.07	2153.97	0.604893
GSM890544	-575.763	-75.1169	-650.88	0.873015
GSM890545	27.3132	1360.94	1388.25	0.690391
GSM890546	-455.304	1351.79	896.489	0.740769
GSM890547	122.279	407.319	529.598	0.775856
GSM890548	241.07	562.626	803.695	0.74985
GSM890549	-391.493	1863	1471.51	0.681499
GSM890550	-488.852	1269.31	780.458	0.752103
GSM890551	208.66	1105.61	1314.28	0.698206
GSM890552	-557.838	-161.677	-719.515	0.877884
GSM890553	-522.812	766.544	243.732	0.801639
GSM890554	17.1346	729.111	746.245	0.755403
GSM890555	73.9311	1530.63	1604.57	0.667076
GSM890556	-431.41	393.848	-37.5619	0.825633
GSM890557	-506.058	518.569	12.5111	0.821463
GSM890558	-595.069	537.23	-57.8391	0.827308
GSM890559	-463.478	-92.0293	-555.508	0.866102
GSM890560	-170.305	804.897	634.593	0.76604
