# Supplementary material for: Integrative multiomics evaluation reveals the importance of pseudouridine synthases in hepatocellular carcinoma
Source: Front Genet. 2022 Nov 10;13:944681. doi: 10.3389/fgene.2022.944681 (PMC9686406; doi:10.3389/fgene.2022.944681)
Supplement: Supplementary file 19 [file Table7.XLSX]

## Sheet: TCGA-LIHC
Table S7A GSVA scores of the KEGG pathways in HCC samples from TCGA-LIHC
Patient ID	KEGG_N_GLYCAN_BIOSYNTHESIS	KEGG_OTHER_GLYCAN_DEGRADATION	KEGG_O_GLYCAN_BIOSYNTHESIS	KEGG_GLYCOSAMINOGLYCAN_DEGRADATION	KEGG_GLYCOSAMINOGLYCAN_BIOSYNTHESIS_KERATAN_SULFATE	KEGG_GLYCEROLIPID_METABOLISM	KEGG_GLYCOSYLPHOSPHATIDYLINOSITOL_GPI_ANCHOR_BIOSYNTHESIS	KEGG_GLYCEROPHOSPHOLIPID_METABOLISM	KEGG_ETHER_LIPID_METABOLISM	KEGG_ARACHIDONIC_ACID_METABOLISM	KEGG_LINOLEIC_ACID_METABOLISM	KEGG_ALPHA_LINOLENIC_ACID_METABOLISM	KEGG_SPHINGOLIPID_METABOLISM	KEGG_GLYCOSPHINGOLIPID_BIOSYNTHESIS_LACTO_AND_NEOLACTO_SERIES	KEGG_GLYCOSPHINGOLIPID_BIOSYNTHESIS_GLOBO_SERIES	KEGG_GLYCOSPHINGOLIPID_BIOSYNTHESIS_GANGLIO_SERIES	KEGG_RIBOFLAVIN_METABOLISM	KEGG_NICOTINATE_AND_NICOTINAMIDE_METABOLISM	KEGG_PANTOTHENATE_AND_COA_BIOSYNTHESIS	KEGG_AMINOACYL_TRNA_BIOSYNTHESIS	KEGG_BASAL_TRANSCRIPTION_FACTORS	KEGG_NON_HOMOLOGOUS_END_JOINING	KEGG_SNARE_INTERACTIONS_IN_VESICULAR_TRANSPORT	KEGG_LYSOSOME	KEGG_CARDIAC_MUSCLE_CONTRACTION	KEGG_RENIN_ANGIOTENSIN_SYSTEM	KEGG_CIRCADIAN_RHYTHM_MAMMAL	KEGG_TASTE_TRANSDUCTION	KEGG_PROXIMAL_TUBULE_BICARBONATE_RECLAMATION	KEGG_PATHOGENIC_ESCHERICHIA_COLI_INFECTION	KEGG_SYSTEMIC_LUPUS_ERYTHEMATOSUS	KEGG_PRIMARY_IMMUNODEFICIENCY	KEGG_HYPERTROPHIC_CARDIOMYOPATHY_HCM	KEGG_ARRHYTHMOGENIC_RIGHT_VENTRICULAR_CARDIOMYOPATHY_ARVC	KEGG_DILATED_CARDIOMYOPATHY	KEGG_GLYCOLYSIS_GLUCONEOGENESIS	KEGG_CITRATE_CYCLE_TCA_CYCLE	KEGG_PENTOSE_PHOSPHATE_PATHWAY	KEGG_PENTOSE_AND_GLUCURONATE_INTERCONVERSIONS	KEGG_FRUCTOSE_AND_MANNOSE_METABOLISM	KEGG_GALACTOSE_METABOLISM	KEGG_ASCORBATE_AND_ALDARATE_METABOLISM	KEGG_FATTY_ACID_METABOLISM	KEGG_STEROID_BIOSYNTHESIS	KEGG_PRIMARY_BILE_ACID_BIOSYNTHESIS	KEGG_STEROID_HORMONE_BIOSYNTHESIS	KEGG_OXIDATIVE_PHOSPHORYLATION	KEGG_PURINE_METABOLISM	KEGG_PYRIMIDINE_METABOLISM
TCGA-EP-A26S	-0.147672	0.144814	-0.0704597	-0.0945739	-0.111829	-0.0294626	0.21788	-0.196412	-0.0929142	-0.205259	0.119448	-0.101228	-0.0891988	-0.355451	-0.240805	-0.157611	-0.0420041	0.105734	0.203583	0.359062	0.222156	0.520774	0.0929145	-0.278938	-0.215033	0.0195097	0.506005	-0.0208779	-0.306767	-0.428857	-0.480461	-0.51331	-0.226804	-0.0559364	-0.290243	0.0179657	0.305642	-0.333683	0.011454	-0.26231	-0.0972417	0.276296	0.627688	0.216266	0.510199	0.221097	0.0315209	-0.0175926	-0.0176153
TCGA-DD-AAVX	-0.372814	-0.284685	0.318291	-0.31491	0.356451	-0.112652	-0.387704	0.0150649	0.120196	0.0633507	0.243696	0.0398077	0.0957668	0.0463749	-0.111249	-0.0389817	-0.142999	0.35079	-0.019383	0.0613113	-0.0366236	-0.462781	-0.168076	-0.285465	-0.105802	-0.00435264	-0.464774	0.209317	0.0094128	-0.373691	0.13698	0.411951	-0.379551	-0.130051	-0.331402	0.0176964	0.161615	0.106753	-0.00946019	-0.127873	-0.00120198	0.123042	0.13764	-0.372606	0.548359	0.205046	0.151345	0.00714015	-0.109775
TCGA-ED-A7PZ	-0.220479	0.31661	-0.32374	0.0692145	-0.362723	-0.229814	0.391401	-0.0250438	-0.0712456	-0.23153	-0.263805	0.0688644	-0.348469	-0.40118	0.155533	0.000552718	-0.0636689	-0.32046	-0.053549	0.487395	-0.151201	0.231054	-0.0993843	0.137301	0.383763	-0.196115	-0.656003	-0.170005	-0.14082	-0.44268	0.200594	-0.488964	-0.239927	-0.317361	-0.298431	0.128627	0.358956	0.109606	-0.494879	0.0891442	-0.247846	-0.430526	-0.23329	0.204295	-0.517625	-0.305076	0.637369	-0.0886814	0.0451243
TCGA-LG-A6GG	0.562922	0.344933	0.0740728	0.21025	0.194923	0.198914	0.18749	0.189619	0.0482312	-0.157594	0.00204942	0.00971719	0.435162	0.325376	-0.0298519	0.0765784	0.370722	0.372448	0.183561	0.454082	0.404952	0.415514	0.308486	0.33087	-0.239919	0.0714607	0.535195	-0.0919601	0.210746	-0.0439329	-0.395352	-0.473905	-0.138754	-0.076198	-0.211146	0.00516946	0.357529	0.132599	0.139355	0.13859	0.121811	-0.0111635	-0.0119233	-0.0627002	-0.185103	-0.115091	-0.136632	-0.077542	0.245912
TCGA-ED-A97K	0.205413	0.209948	0.543266	0.158483	0.267015	-0.094946	0.361378	0.162897	0.108093	-0.174424	-0.355682	-0.0659392	0.231964	0.385962	0.483104	0.00198407	0.166604	-0.00208221	-0.663613	0.303932	0.359596	0.517528	0.249046	0.228885	-0.290395	-0.386369	0.522853	0.340405	-0.418581	0.350502	0.0861493	0.242202	0.38737	0.340671	0.394619	-0.193661	-0.549159	-0.196088	-0.65615	0.014249	-0.152888	-0.711069	-0.720703	-0.65593	-0.70284	-0.620997	-0.603586	0.0845347	0.00822585
TCGA-DD-AAVW	-0.0144139	0.00437731	0.395485	0.170375	0.151424	0.1777	0.0353359	0.256608	0.384586	0.302158	0.326254	0.407006	0.355917	0.283823	0.365796	0.199423	0.0263947	-0.192939	0.0810729	-0.344147	0.094793	0.445068	0.10198	0.274041	0.0852866	-0.00496426	0.306713	0.278402	0.0909171	0.383006	-0.0377607	0.410864	0.48698	0.529804	0.50961	-0.298462	-0.00832002	-0.288142	0.2109	-0.0213706	-0.0743944	0.200244	-0.158394	0.260993	0.0534043	0.134913	-0.255473	0.01932	-0.325905
TCGA-UB-A7ME	0.107926	0.143278	-0.129883	-0.268337	-0.187895	-0.256376	-0.0101742	0.0293556	0.0653056	-0.00758976	0.0200778	0.104507	0.0114166	-0.0819631	0.0691472	-0.288932	-0.152352	-0.511352	-0.53087	0.33374	0.0140492	0.393539	0.252035	0.137965	-0.0100028	-0.483955	-0.0669631	0.233712	-0.463012	0.320715	0.484669	0.581062	0.0562154	0.210639	0.159891	-0.367904	-0.0442319	-0.304979	-0.481658	-0.011356	-0.165584	-0.505797	-0.187779	0.614139	-0.515026	-0.497645	-0.27025	-0.0689121	-0.115318
TCGA-G3-A7M9	0.258305	-0.411987	0.176071	-0.540225	0.424542	-0.243019	0.264382	-0.0610151	-0.0623403	-0.432834	-0.665947	-0.416858	-0.0936647	0.293234	0.109054	0.0632138	0.534292	-0.47107	-0.156219	0.531586	0.624945	0.591547	0.111081	-0.197009	0.0289693	-0.369941	-0.218837	0.262975	-0.642867	0.236551	-0.306851	-0.073002	0.167913	0.140431	0.136352	-0.296314	-0.130004	0.0633868	-0.820756	-0.0358353	0.122823	-0.833545	-0.812581	-0.601802	-0.906278	-0.825842	-0.218942	0.287868	0.274052
TCGA-DD-AACJ	-0.219653	0.183124	-0.505797	-0.0408422	-0.405671	-0.0899945	-0.0147935	-0.123063	-0.315397	-0.0185292	-0.262439	-0.212563	-0.228779	-0.185333	-0.333919	-0.332466	-0.0169393	-0.120169	0.0428988	0.0887789	-0.175436	-0.154613	-0.10508	0.0784617	0.194684	-0.144385	-0.511743	-0.278079	-0.0582103	-0.444832	0.118111	-0.49325	-0.466698	-0.466191	-0.501225	0.125746	-0.155675	0.11704	0.13531	-0.0588984	-0.0943022	0.305272	0.256317	0.346806	0.210232	0.364031	0.513268	-0.169079	-0.108838
TCGA-DD-A4NK	-0.119894	-0.0264832	-0.273122	-0.099348	-0.315971	0.0999818	-0.200303	-0.0989403	-0.0778104	0.0556185	0.407467	0.284291	-0.185308	-0.3081	-0.517343	-0.526157	-0.351605	0.195739	0.118431	0.107099	-0.175541	-0.026696	-0.0483822	-0.159119	-0.379884	0.385945	0.102794	-0.0184487	-0.0191145	-0.520009	-0.227904	-0.574828	-0.179911	-0.0650312	-0.162338	0.226981	0.565731	-0.0929981	0.288407	-0.165606	0.26352	0.279393	0.479237	0.632211	0.614961	0.288612	-0.366829	-0.155428	-0.169338
TCGA-DD-A3A5	0.0680163	0.124523	-0.251896	-0.0645255	0.155095	-0.0146424	0.162021	-0.179413	-0.258806	0.0358856	-0.113908	-0.0449795	-0.221065	-0.0904702	-0.0414873	0.159178	-0.144341	0.0189942	0.120164	-0.306732	0.00404256	-0.118386	-0.0192256	-0.0552332	0.176094	0.0569206	0.183875	-0.167043	0.188949	-0.0467224	0.338706	-0.256943	-0.107516	-0.152674	-0.083816	0.147368	0.112534	0.429203	0.37682	0.0313883	-0.0405768	0.16446	0.142925	0.405483	0.48116	0.231044	0.425882	0.0222176	0.0825241
TCGA-DD-AACF	0.429585	-0.0383204	-0.0159504	-0.0250479	-0.103057	-0.161822	0.518254	-0.265473	-0.251289	-0.1314	0.0804815	-0.41444	-0.167729	-0.0259627	-0.255048	-0.608015	0.469295	0.156712	-0.329931	0.201831	0.306744	0.267726	0.348789	0.138058	0.324869	-0.212042	-0.297071	-0.0984699	0.133892	0.0495515	0.279031	-0.201002	-0.0996688	-0.0914335	-0.0811089	-0.0359266	0.215293	0.284455	-0.375267	0.313128	0.320308	-0.462523	-0.439657	-0.480345	0.314006	0.0056829	0.437111	0.116415	0.384926
TCGA-K7-A5RF	-0.253546	-0.141963	0.507029	0.27466	0.213746	0.353334	-0.489128	0.0194755	0.159429	0.469506	0.42819	0.277042	0.175353	0.361995	0.25632	0.323056	-0.228794	0.478225	0.18063	-0.538738	-0.500977	-0.653833	-0.130621	0.155754	0.0132488	0.455073	0.308729	0.179115	0.537382	-0.0770064	0.132583	0.559069	0.363245	0.292436	0.43964	0.486284	0.398594	0.0459189	0.551646	0.0232636	0.46183	0.539567	0.696344	-0.289108	0.797911	0.456068	-0.304049	-0.0506218	-0.346931
TCGA-ZP-A9D1	0.28181	0.0437415	0.259293	-0.110684	-0.151193	0.0943025	-0.122255	0.143449	0.283596	-0.0924179	0.0502704	0.180399	0.106005	0.105769	0.412214	-0.00404503	0.204839	0.221684	-0.476662	0.3765	0.274773	0.157327	0.291456	0.0472171	0.100661	0.055556	0.23849	-0.0647977	0.00332848	0.348364	-0.194744	0.135057	0.402739	0.355625	0.41634	-0.178746	0.276998	-0.0270684	0.0189267	-0.113502	0.0256623	-0.0343354	-0.321324	-0.471133	-0.259591	0.0837359	-0.0324798	0.0884482	-0.0717494
TCGA-DD-AADB	0.443549	0.0175223	-0.0504495	-0.117371	0.354099	-0.00879197	0.0733442	0.140294	0.135635	-0.377989	-0.329716	-0.0516031	0.175838	0.0239999	0.0454325	0.125483	0.521367	-0.143152	0.346668	0.394855	0.4048	0.487296	0.0978234	0.179671	-0.195601	-0.219341	-0.161118	0.180466	-0.0669695	0.438625	0.159126	0.60495	-0.207529	-0.0555854	-0.221024	-0.172624	-0.388851	0.0980225	-0.492249	-0.0499985	0.0664065	-0.522173	-0.611842	0.572164	-0.779334	-0.49884	-0.0594802	0.160832	0.357378
TCGA-DD-AAVZ	0.154855	-0.0201391	-0.123848	0.0944258	-0.388545	0.16423	0.147795	0.101419	0.245774	-0.0163452	0.123774	0.0827061	0.188903	-0.114717	-0.283835	-0.412188	0.564155	-0.220046	0.164259	0.235985	0.316229	0.41893	0.249577	0.0174664	-0.0935655	0.201585	0.292189	0.0390837	-0.0467765	0.331464	-0.221254	-0.293727	0.150292	0.315998	0.183424	-0.188969	0.0335421	-0.353872	-0.212337	-0.223159	-0.311087	-0.167585	0.243174	0.348786	0.0631502	-0.00432914	-0.146812	0.131261	0.0659965
TCGA-BC-A216	-0.166473	-0.598953	-0.0955596	-0.637623	0.0445034	-0.1477	-0.187338	-0.0450631	0.0526106	-0.325217	-0.0925827	0.101965	-0.332942	0.472877	-0.400373	-0.547896	-0.0724631	-0.246727	-0.0740213	-0.22281	0.0453751	0.0527236	-0.198125	-0.515905	-0.277189	-0.312981	0.549416	0.199481	-0.461731	-0.142402	0.106093	0.293426	-0.244142	-0.311885	-0.240073	-0.550135	-0.609777	-0.452226	-0.511978	-0.305616	-0.469387	-0.516723	-0.61218	-0.553695	-0.671745	-0.429167	-0.442172	-0.13844	-0.201006
TCGA-DD-A1EF	0.442759	-0.241199	0.127748	-0.199916	0.500696	-0.103306	0.182506	0.153331	0.121464	-0.350998	-0.350165	0.030194	-0.105604	0.0611329	-0.312873	-0.0490597	0.434139	-0.230547	0.236501	0.29255	0.481456	0.340633	0.0975213	-0.104766	-0.225825	-0.158558	-0.349794	-0.0151061	-0.138323	0.345541	-0.0261532	0.320441	0.0488163	0.122984	0.0676284	-0.403981	-0.367082	-0.34309	-0.437055	-0.196773	-0.259697	-0.55748	-0.298118	0.557628	-0.424135	-0.3425	-0.347942	0.168616	0.0115999
TCGA-DD-AADL	0.402637	0.312847	-0.14951	0.285997	-0.0393668	0.0437698	0.414305	0.0578901	-0.204894	-0.355737	-0.318898	-0.209256	-0.0396628	-0.0177387	0.0303761	-0.126997	0.380589	0.0464369	0.417042	0.411516	0.155858	0.379571	0.271404	0.219897	-0.254258	-0.0464632	0.0618085	-0.151592	-0.113224	0.0283332	-0.40316	-0.556174	-0.272764	-0.284359	-0.35419	-0.101326	0.23027	0.0229041	-0.138038	0.0121741	-0.0864105	-0.167807	-0.204681	0.379966	0.29306	-0.0104672	0.0852996	-0.0700967	0.123834
TCGA-KR-A7K8	-0.276782	0.116004	-0.207569	-0.253525	-0.036925	-0.0559222	-0.422958	0.167481	-0.116655	-0.0161897	-0.0804164	-0.12236	0.0317845	0.176234	-0.132303	-0.243861	-0.0743901	-0.460858	-0.296352	-0.480082	-0.441854	0.0014657	0.11455	0.0659966	0.132812	-0.109285	0.0171701	0.0955788	-0.176011	0.126357	0.230733	0.597382	0.201709	-0.057294	0.232948	-0.283446	-0.678026	0.145343	-0.173802	0.273987	0.248571	-0.437893	-0.51973	0.237441	-0.178367	-0.188465	-0.238575	-0.13419	-0.210635
TCGA-ED-A7PX	0.22665	0.136806	0.385953	0.0326177	0.106759	-0.195699	-0.11909	0.019384	-0.0172427	-0.391732	-0.603723	-0.318258	0.219896	0.301404	0.14258	0.176362	-0.102533	-0.25434	-0.408336	0.444858	0.524579	0.571412	0.395663	0.290158	0.391487	-0.248669	-0.0431855	0.158175	-0.270228	0.518173	-0.145796	-0.269862	0.382538	0.439161	0.366029	-0.32232	-0.115716	-0.264665	-0.311237	-0.0144097	0.19524	-0.36267	-0.775087	-0.338665	-0.810073	-0.430469	0.424788	0.20195	0.214398
TCGA-DD-AADK	-0.0406205	-0.131749	0.00405893	-0.488285	-0.0663071	-0.123848	-0.224118	0.072456	0.226091	0.277345	0.337514	0.154904	-0.142052	0.270358	0.0527288	-0.101426	-0.311389	-0.121728	-0.503035	-0.0887229	-0.594114	-0.623716	-0.1988	-0.220362	0.220059	-0.258667	-0.714884	0.365852	-0.0144708	-0.0880953	0.229786	0.486253	0.414692	0.177518	0.449269	-0.315449	-0.445649	-0.27915	-0.0983237	-0.327879	-0.229359	-0.153764	-0.434685	0.317008	-0.362444	-0.114331	-0.0318229	-0.107851	-0.238153
TCGA-BW-A5NO	0.472666	0.104878	-0.235955	0.178549	-0.064514	-0.0175745	0.339182	-0.116727	-0.200148	-0.104079	-0.375382	-0.392925	0.0654744	-0.171134	-0.169899	0.175044	0.157397	-0.311844	0.0806221	-0.397141	0.326289	-0.128469	0.258998	0.214125	-0.211082	-0.282686	-0.192246	-0.163996	-0.335753	0.161853	-0.00910499	0.164608	-0.276411	-0.358449	-0.333012	-0.113866	-0.437333	0.021144	-0.384185	0.0716545	0.200249	-0.52599	-0.40653	0.698783	-0.163182	-0.188822	-0.0200608	-0.0526946	0.00496918
TCGA-DD-A39W	0.183387	0.356167	-0.0377468	0.267719	0.0870986	0.0391554	0.337906	-0.0991402	-0.0320298	-0.199076	-0.33504	-0.37487	0.276929	-0.0853562	-0.414308	0.244939	-0.158667	-0.19789	0.114478	0.529165	0.335669	0.49342	-0.0438986	0.0750243	-0.270301	0.144076	0.0848737	-0.102411	0.210743	-0.255397	-0.157727	-0.501344	-0.0919585	0.0884522	-0.0789433	-0.0773826	0.164753	-0.226413	-0.0174245	-0.262222	-0.192997	0.129813	0.376616	0.657018	-0.0255182	0.00431519	-0.180995	0.151583	0.0989504
TCGA-GJ-A9DB	0.111259	0.28448	-0.141462	0.291713	-0.0400937	0.0973981	0.159707	0.0273957	0.107006	-0.0166411	-0.159796	0.0278832	0.0236006	-0.19901	0.00268647	0.368381	-0.265223	0.0730285	0.586951	0.351708	0.357946	0.363944	0.209957	0.391506	-0.29516	-0.333471	0.543085	0.103477	-0.353472	0.00112719	-0.242205	-0.386344	0.211855	0.341786	0.160536	0.281505	0.41087	0.172644	0.361129	0.268487	0.33678	0.336293	0.446692	0.446453	0.556162	0.0396019	-0.402845	0.0296344	0.0402668
TCGA-DD-A1EA	0.408185	0.454664	0.264957	0.441265	-0.0466462	0.172625	0.183862	0.107441	0.175448	-0.132726	0.115481	0.155111	0.345715	-0.34047	0.167282	0.280829	-0.045608	-0.0193445	0.00221465	0.386864	0.423731	0.567005	0.222259	0.238497	-0.352972	0.199426	0.367076	-0.196681	-0.22248	-0.188134	0.000237556	0.504972	-0.0880555	0.065903	-0.123268	-0.037297	0.331962	-0.0398001	-0.114902	-0.00556847	-0.0701351	0.1324	0.183123	-0.00845539	0.466402	0.105912	-0.397327	-0.0972438	-0.0922859
TCGA-UB-A7MD	0.423448	0.622739	0.320685	0.413761	0.202555	0.013367	0.205774	0.162451	0.0898917	0.0847696	-0.138517	-0.0128811	0.26581	-0.0140863	0.45736	0.575337	0.162293	0.387573	-0.250381	0.319242	0.372215	0.173317	0.399733	0.477499	0.0859778	0.152681	0.480887	-0.28608	-0.0820927	0.279894	0.32306	0.255137	0.130516	0.154922	0.0804171	0.277805	0.195281	0.477736	0.488912	0.350571	0.226619	0.433708	-0.124092	-0.459596	0.553891	0.254468	0.238829	0.237922	0.318276
TCGA-ES-A2HS	-0.456238	-0.529162	-0.172356	-0.276127	-0.217423	-0.0430726	-0.262116	-0.243878	-0.362439	0.374029	0.218517	-0.0129185	-0.408527	-0.116843	-0.0583972	-0.0577536	-0.159967	-0.436309	0.0907892	-0.629131	-0.604285	-0.589197	-0.491119	-0.265976	0.140944	-0.194235	-0.659773	-0.284352	0.213411	-0.365146	-0.0622387	-0.601596	-0.305039	-0.331515	-0.259746	-0.126622	-0.422486	-0.118326	0.312547	0.0129055	-0.0997168	0.203974	0.242478	-0.411195	0.213554	0.4476	0.237589	-0.296532	-0.14713
TCGA-G3-A3CJ	-0.565224	-0.325104	-0.303145	-0.45177	-0.224461	-0.16269	-0.369361	-0.261543	-0.315721	0.116861	0.34765	-0.0515891	-0.57372	-0.143011	-0.19372	-0.0933944	-0.469289	0.182274	-0.351649	-0.542236	-0.491288	-0.6253	-0.266649	-0.496582	0.164142	-0.0799438	-0.527587	-0.296498	-0.130662	-0.576278	0.179007	-0.513238	-0.474415	-0.454896	-0.523887	-0.0164563	-0.0763901	0.0857271	0.308215	-0.186173	-0.164778	0.423593	0.309609	0.469105	0.56208	0.493579	0.536866	-0.247919	-0.0956564
TCGA-FV-A3R2	0.347618	0.478263	0.171239	0.622309	0.30063	0.169482	0.415772	0.0431339	-0.167158	-0.295439	-0.362134	-0.408453	0.183356	0.302797	0.430782	0.257283	-0.209467	0.344369	0.573536	0.580045	0.232365	0.324778	0.181825	0.376159	-0.189885	0.139703	0.207163	-0.340034	0.291783	0.133526	-0.288237	-0.371736	-0.250168	-0.102565	-0.259803	0.0736115	0.664216	0.260493	0.0569509	-0.180199	-0.00935847	0.184243	0.264092	0.586238	0.271399	0.123501	0.199031	0.0912922	0.35904
TCGA-BW-A5NQ	0.432519	0.472474	-0.0930603	0.264049	0.244761	0.0927122	0.252157	-0.0337457	-0.155372	-0.444399	-0.498241	-0.41989	0.0227626	-0.0735072	0.0679223	0.517399	0.504349	0.128118	-0.062488	0.603713	0.600459	0.614358	0.326289	0.316395	-0.239088	-0.0302268	-0.454258	-0.13359	-0.299946	0.326192	-0.220709	0.560999	-0.332198	-0.223972	-0.333032	0.0578246	0.201457	0.245346	-0.0184872	-0.122756	0.0431531	-0.0370912	-0.273464	0.237852	-0.505057	-0.284585	0.158568	0.257284	0.34945
TCGA-2Y-A9GZ	0.146168	-0.104989	-0.147415	-0.296902	-0.0906485	0.216604	0.258475	-0.114647	-0.276592	-0.0756829	0.157861	-0.0304183	-0.176212	-0.249446	-0.303424	-0.371439	-0.245944	0.253363	0.240657	-0.382494	-0.264719	0.337117	-0.325099	-0.281616	-0.447665	0.0610255	0.370899	0.0468705	0.114234	-0.502734	-0.411042	-0.560232	-0.420404	-0.394966	-0.407974	0.101781	0.0751244	-0.0938078	0.183873	-0.0472754	0.167421	0.238448	0.302446	0.356743	0.568801	0.174386	-0.519755	-0.235415	-0.149854
TCGA-4R-AA8I	0.160845	0.235537	0.0869965	-0.0257711	-0.247001	0.0250381	0.235169	-0.150585	-0.129328	0.0982665	0.112332	-0.0242465	0.11224	-0.10775	-0.149047	0.439415	-0.114122	-0.0110602	-0.0988036	0.353702	0.0747641	0.22124	-0.0235718	0.0849715	-0.370099	-0.402166	-0.470803	0.0413121	-0.40462	-0.285627	0.163126	-0.522246	-0.124552	-0.187702	-0.232142	0.189822	0.0880281	-0.160223	0.0186928	0.163028	-0.0892356	0.349086	0.261829	-0.758489	0.119628	0.0754795	-0.223595	-0.186179	-0.151163
TCGA-DD-A4NG	-0.544235	-0.265818	0.107876	-0.358526	-0.25101	-0.120567	-0.459562	-0.172064	-0.27294	-0.415638	-0.436855	-0.343046	-0.0390216	0.169507	0.574048	-0.0905821	-0.337116	-0.376124	-0.640858	-0.357648	-0.266988	-0.501033	-0.319111	-0.383278	-0.25653	-0.24888	-0.532746	-0.0461212	-0.16385	-0.310347	-0.386359	-0.212356	-0.0595418	0.0306217	-0.169439	-0.237251	-0.443148	-0.463903	-0.161466	-0.324156	-0.408995	0.129888	-0.392176	-0.508635	-0.381619	0.0274154	-0.480749	-0.364591	-0.44422
TCGA-RC-A6M5	-0.534938	-0.262562	0.366002	-0.10447	-0.184194	-0.0376858	-0.462843	0.0462631	0.204523	0.0021671	-0.00709428	0.0963177	-0.288027	-0.118314	0.264212	0.184285	-0.256328	0.0520368	-0.339817	-0.36201	-0.176525	-0.585216	-0.434482	-0.123016	0.440772	-0.210603	-0.36454	0.315444	0.309304	-0.315026	-0.190608	-0.385654	0.288955	0.19315	0.390033	-0.084012	0.302779	0.0378719	-0.496842	0.0497777	-0.156581	-0.61775	-0.571051	-0.713937	-0.60436	-0.412115	0.204049	-0.147021	-0.460893
TCGA-2Y-A9H0	0.201747	-0.0124658	-0.20991	0.0503783	-0.091189	-0.0793756	0.191391	-0.165786	-0.22151	-0.321578	-0.400135	-0.406785	0.309811	0.119824	-0.168418	-0.0131077	0.614316	-0.111017	0.0756667	0.247401	0.366639	0.0931201	0.144185	0.185728	-0.0132909	-0.11008	-0.113858	-0.247611	0.0218849	0.248748	0.21529	0.467212	-0.207823	-0.155616	-0.183511	0.0636043	0.0754142	0.397703	0.171	0.409451	0.389057	0.00124744	-0.597002	0.261039	-0.298743	0.00454428	0.119501	0.0548409	0.142898
TCGA-DD-A11B	0.163352	-0.124635	0.32687	0.460294	-0.152553	0.358049	0.40053	0.14298	0.0388166	0.0282378	0.0200449	0.00510668	0.1767	0.157395	0.0192736	-0.0142431	0.426608	0.146871	0.436927	-0.0535511	0.176402	0.493733	0.076764	0.0781562	-0.338783	0.299102	0.129075	-0.0433189	0.395936	-0.203525	-0.505892	-0.437031	-0.0869811	-0.143178	-0.196816	0.3987	0.460276	-0.00151305	0.412445	-0.147659	-0.230344	0.552966	0.504356	-0.309166	0.567009	0.340848	-0.214391	0.0284686	-0.0304922
TCGA-G3-A25V	0.24283	-0.0562046	0.403487	0.0989099	0.179709	0.492905	-0.291938	0.3461	0.457152	0.53026	0.473825	0.580807	0.121234	0.289001	0.304795	0.423745	0.0392694	0.330485	0.136103	-0.113461	-0.234931	-0.418078	0.0124377	0.310607	0.289929	0.396618	-0.296239	0.127759	0.308145	-0.0170984	-0.0580033	0.473876	0.354297	0.200741	0.382895	0.473773	0.346716	0.226901	0.614959	0.185351	0.216289	0.616069	0.531175	-0.660817	0.255989	0.387058	0.0507787	0.18989	0.0658708
TCGA-DD-AADQ	0.054311	-0.540131	-0.236817	-0.317303	-0.378383	-0.284942	-0.524225	-0.11024	-0.0526293	-0.151503	0.00346422	-0.0132522	-0.427606	-0.0955252	-0.195775	-0.116226	-0.518192	-0.0906933	-0.394608	0.385327	-0.0791507	-0.250279	-0.200458	-0.333917	-0.0867478	-0.20439	-0.590694	-0.198146	-0.373255	-0.311476	0.121528	-0.233633	-0.417453	-0.410167	-0.45822	-0.112201	-0.181916	-0.0752147	-0.429317	-0.160904	-0.030628	-0.274634	-0.160225	-0.628047	0.128235	-0.134421	0.21852	-0.284715	-0.29006
TCGA-CC-A8HS	0.145898	-0.394115	-0.0628853	-0.505986	0.231952	-0.0887569	0.207203	0.140409	-0.119988	-0.498786	-0.548567	-0.29217	-0.0172908	0.237261	0.0989929	-0.346157	0.425994	-0.388096	0.124482	0.274866	0.366404	0.362889	0.0905616	-0.327261	-0.242942	-0.397674	0.0833003	0.242072	-0.156627	0.0513555	-0.554406	-0.301203	-0.109522	-0.140861	-0.166192	-0.521017	-0.515731	-0.375843	-0.652295	-0.433083	-0.438317	-0.613025	-0.531315	-0.258504	-0.822432	-0.60987	-0.186945	0.0880633	0.229902
TCGA-DD-A1EL	0.281619	0.0266524	-0.195412	0.168484	-0.328461	-0.086161	0.409322	-0.0255995	-0.182306	-0.341549	-0.588263	-0.485743	0.301803	-0.15405	0.388302	0.426107	0.373736	0.09236	-0.193218	0.528074	0.350528	0.743365	0.302819	0.111519	0.0154081	-0.203388	-0.557246	-0.18416	-0.260454	0.138136	0.0732673	-0.302303	-0.136969	-0.0704447	-0.212855	-0.0105501	0.177584	0.285853	0.116546	0.217146	-0.0395433	0.176767	-0.299359	0.062285	-0.388159	-0.00838619	0.165223	0.206863	0.296298
TCGA-WQ-AB4B	-0.628012	-0.344418	-0.115648	-0.568608	-0.451379	-0.0311387	-0.605967	0.00527309	-0.0653041	0.362307	0.436437	0.210388	-0.502649	-0.184964	0.209518	0.0194503	-0.415934	-0.449016	-0.416665	-0.466307	-0.405083	-0.604514	-0.0397488	-0.384732	0.491697	-0.27254	-0.645088	-0.000742312	-0.163702	-0.263352	-0.0524766	-0.445883	-0.11098	-0.341538	-0.145652	-0.180044	-0.438048	-0.249945	-0.209835	-0.398784	-0.422753	-0.239639	-0.0445737	0.147051	0.369113	0.268004	0.442123	-0.337325	-0.316517
TCGA-5R-AA1C	0.40927	0.323408	0.165533	0.123136	-0.240015	-0.0976323	0.528093	-0.106294	-0.152611	-0.118444	-0.220969	-0.519243	0.151448	-0.270924	-0.00188082	0.155405	0.28509	0.347404	-0.0056571	0.634669	0.53115	0.515595	0.483967	0.194464	0.068318	0.0777971	-0.122837	-0.213887	0.0811335	0.134995	0.288094	-0.266196	-0.0668198	-0.012794	-0.126054	0.0876006	0.639713	0.267354	0.453293	0.172666	0.142965	0.378591	0.358622	-0.106206	0.477724	0.25006	0.395546	0.214938	0.352677
TCGA-ED-A8O6	0.1717	0.0280131	-0.299234	0.0541246	0.368056	-0.157369	-0.175342	0.205294	0.237638	-0.0750972	-0.0732827	0.190183	-0.0332882	0.363909	0.299429	-0.119529	0.344108	-0.500985	-0.135007	0.0778939	-0.195382	-0.134838	-0.372114	-0.0701488	-0.0491145	-0.081424	-0.472871	0.188405	-0.133588	0.0274421	0.235809	-0.23623	0.0474031	0.0769713	0.035098	-0.403329	-0.411446	-0.350199	-0.523922	-0.0340772	-0.292417	-0.528105	-0.487717	0.539063	-0.736419	-0.415515	-0.407241	-0.00035117	0.0142946
TCGA-DD-AADD	0.282117	0.426119	-0.0757139	0.403888	0.187891	0.0960009	0.585526	0.174795	-0.0385027	-0.360521	-0.172547	-0.0851865	0.228681	-0.0982537	0.190056	0.261537	0.376785	-0.285844	0.194316	0.502797	0.509376	0.652809	0.282709	0.302425	-0.205809	-0.00600303	0.17319	-0.0247528	-0.0122623	-0.0220946	0.102634	-0.237893	-0.329405	-0.149935	-0.385679	-0.0301078	0.179555	0.0734876	-0.19504	-0.0519964	0.0348218	0.00759944	0.2731	0.699509	-0.438254	-0.169479	-0.0512805	0.0492151	0.315907
TCGA-BC-A10S	-0.394824	-0.409247	0.241354	0.115936	0.296692	0.133761	-0.564267	-0.00676707	-0.114286	0.232163	0.108626	-0.0763057	-0.164571	0.425159	0.420492	0.163875	-0.487721	0.084455	-0.0685596	-0.282715	-0.229034	-0.372522	0.0637523	0.0101945	0.206207	-0.324675	0.321548	-0.0207348	-0.173918	0.251389	0.317976	0.218046	0.0844932	0.0500448	0.118203	0.00784241	-0.404302	-0.204738	0.135527	0.0805311	-0.0428824	-0.0174468	0.539621	-0.553467	0.532097	0.116627	0.153761	-0.0801174	-0.0604148
TCGA-CC-A9FV	-0.350943	0.335756	0.066102	0.132277	0.0881251	-0.20806	-0.185307	-0.0210388	0.066095	-0.0664736	-0.474962	-0.228471	0.154042	-0.0816817	0.345943	0.320653	-0.000134215	-0.0245388	-0.144463	-0.231641	0.209606	0.121114	0.254319	0.473765	0.433992	-0.082783	-0.112251	0.240699	-0.358854	0.340082	-0.216665	0.455153	0.425736	0.359346	0.504119	-0.157547	0.0125391	-0.200721	-0.643663	-0.107617	0.013907	-0.714104	-0.713521	-0.68012	-0.615264	-0.634553	0.405912	-0.0907607	-0.34759
TCGA-DD-AAEB	-0.684294	-0.629126	-0.437031	-0.521575	-0.466655	-0.292228	-0.662363	-0.32104	-0.329865	0.00559739	0.441872	0.058096	-0.548858	-0.171935	-0.508715	-0.456871	-0.339056	-0.227165	-0.0994893	-0.750934	-0.609897	-0.693164	-0.691536	-0.639839	0.155699	-0.0361123	-0.767938	-0.107699	-0.123214	-0.623309	-0.411103	-0.449376	-0.37019	-0.385809	-0.396365	-0.139895	-0.586004	-0.623982	-0.159533	-0.53479	-0.321152	0.221416	0.31485	-0.204493	0.577666	0.278433	0.125578	-0.470943	-0.555041
TCGA-WX-AA44	0.30089	0.424754	0.0142198	-0.0572845	0.498334	-0.00237878	0.203195	0.333096	0.21842	-0.0290377	-0.143738	0.159898	0.137865	0.517116	0.195659	0.176929	0.371138	-0.0424999	0.247144	0.173708	-0.021607	0.400869	0.456006	0.340124	0.192824	-0.00294537	0.494559	0.28433	-0.267805	0.262136	-0.38077	0.217959	0.342199	0.169996	0.329487	-0.418783	-0.527946	-0.130208	0.143183	0.0207397	-0.148123	0.127035	-0.510349	0.248965	-0.522388	-0.0169214	-0.141285	0.141463	0.234594
TCGA-PD-A5DF	0.190646	0.129702	0.138629	0.28126	0.321261	0.226848	-0.0550535	0.206415	0.245059	-0.0182073	-0.344197	0.146541	0.184403	0.206457	0.358402	-0.0199753	0.233258	0.111993	0.187018	0.347416	0.376149	-0.361553	0.36863	0.349013	0.264155	-0.120502	0.441132	0.0926269	-0.16654	0.496477	0.00511403	-0.0524755	0.306925	0.25376	0.263761	0.322419	0.215502	0.152655	-0.081875	0.183478	0.468517	0.0837093	0.029176	0.115602	-0.144577	0.0256919	0.167355	0.187448	0.371243
TCGA-YA-A8S7	0.181839	0.449615	0.0338382	0.204216	0.256071	-0.236587	-0.150906	0.00620642	-0.111241	-0.268404	-0.556891	-0.334998	0.246559	-0.0434751	0.492366	0.524573	-0.0235263	-0.275307	-0.576845	0.435041	0.38796	0.328437	0.401507	0.455403	-0.164382	-0.306435	0.127333	0.153357	-0.561193	0.375127	0.213638	0.23646	0.285529	0.0542454	0.274795	-0.370292	-0.401429	0.0829516	-0.331044	0.0124408	-0.0646311	-0.455654	-0.756581	-0.633447	-0.763139	-0.451794	-0.326397	0.23268	0.325376
TCGA-5R-AA1D	-0.486455	-0.583638	0.457145	-0.364497	-0.200041	-0.13109	-0.419679	0.00673096	0.294345	0.0900352	-0.0101701	0.178747	-0.148797	-0.325507	0.0254386	-0.225968	-0.0898806	0.210524	-0.393097	-0.540985	-0.0645571	-0.498376	-0.206184	-0.320991	0.363832	-0.0822197	-0.229883	0.296195	0.266093	0.0820284	0.00468637	0.147229	0.382617	0.314382	0.498688	-0.0901017	-0.190905	-0.0787856	-0.532308	-0.130203	-0.250406	-0.606348	-0.578779	-0.705822	-0.442187	-0.351419	-0.0025821	-0.0516469	-0.350162
TCGA-DD-AACH	0.465145	0.309146	0.234553	0.365243	0.460082	0.0560542	0.457462	0.158022	0.215829	-0.19796	-0.260808	0.00948949	0.0803698	-0.0346841	0.272403	0.238412	0.228779	0.145453	0.0416725	0.498501	0.285142	0.637126	0.308405	0.340971	0.045842	-0.173653	0.734382	-0.174539	-0.444072	0.311847	-0.238076	-0.218514	0.204567	0.31178	0.15253	0.035545	0.325723	0.324134	0.234727	0.292418	0.406853	0.36441	-0.349391	-0.39936	-0.589765	0.0326554	0.0500743	0.368894	0.440334
TCGA-CC-A8HV	-0.183182	-0.0975007	-0.365106	-0.361404	-0.139634	-0.296672	-0.194512	-0.135984	-0.0683637	-0.377884	-0.270627	-0.29495	-0.198447	0.326513	-0.143315	-0.372209	0.366187	-0.249209	-0.462885	-0.366105	-0.0608582	0.0145394	-0.122594	-0.343817	-0.0493297	-0.447281	-0.375299	0.296686	-0.360999	0.0801346	-0.24057	-0.403739	0.108915	-0.0453895	0.0589495	-0.548827	-0.834412	-0.409488	-0.576553	-0.36764	-0.480356	-0.61286	-0.743909	-0.52562	-0.858657	-0.538879	-0.360776	-0.0927322	-0.0913578
TCGA-BW-A5NP	0.320689	-0.0928135	-0.083405	-0.31066	-0.191693	-0.28959	0.212478	-0.105987	0.0823208	-0.455805	-0.354019	-0.365777	-0.0593367	-0.0515148	-0.207416	-0.241719	0.475456	-0.224506	-0.166683	0.504088	0.350949	0.607152	0.326992	-0.215731	-0.157533	-0.2268	-0.0256332	-0.16027	-0.0624916	0.0226922	-0.382898	-0.551037	-0.177821	-0.114357	-0.217197	-0.350552	-0.289173	-0.307041	-0.438583	-0.308153	-0.371884	-0.489634	-0.500947	0.329267	-0.752475	-0.455502	-0.094376	0.103347	0.145049
TCGA-G3-AAV0	-0.541822	-0.489614	-0.213152	-0.360525	-0.469164	-0.022796	-0.682169	-0.303187	-0.383739	0.262184	0.210069	0.0043353	-0.411249	-0.137328	-0.445319	-0.565837	-0.156324	-0.549001	-0.231345	-0.54238	-0.557523	-0.717949	-0.471539	-0.505411	-0.0526659	0.024738	-0.3379	0.0884571	-0.132214	-0.550984	-0.248348	-0.373993	-0.482991	-0.572191	-0.450986	-0.0947629	-0.54309	-0.0647278	-0.074992	0.027829	0.0761752	-0.0757834	0.26433	-0.407376	0.410307	0.136384	0.0876959	-0.356025	-0.33201
TCGA-DD-AAED	-0.562516	-0.439662	-0.445554	-0.454918	-0.493727	-0.247125	-0.240942	-0.0893501	-0.11411	-0.105964	0.0829462	-0.142414	-0.475784	0.158369	-0.368182	-0.667603	-0.287591	-0.472509	-0.0769549	-0.291187	-0.213317	-0.00654374	-0.193394	-0.483053	-0.0945785	-0.34554	-0.285314	0.124093	-0.507608	-0.248019	-0.353571	-0.447481	-0.205448	-0.228367	-0.284794	-0.478881	-0.779223	-0.581133	-0.388313	-0.496906	-0.509497	-0.304201	-0.532965	0.0639116	-0.683093	-0.351056	-0.191983	-0.396046	-0.394426
TCGA-ZS-A9CG	-0.391873	0.102131	-0.290215	0.203703	-0.0971125	0.0274967	0.0792197	-0.129549	-0.0145225	0.00951748	0.133655	-0.063156	0.103623	-0.0563859	0.170427	-0.0107006	-0.324915	0.0527245	-0.0376913	-0.189597	-0.197253	-0.0296532	-0.015092	0.006058	0.26755	0.536847	0.115061	-0.232794	0.114343	-0.37848	-0.118511	-0.535493	-0.115771	-0.070909	-0.161534	0.138252	0.525006	-0.020995	0.328662	-0.0272347	0.270354	0.418877	0.546901	0.161903	0.552963	0.396637	0.447846	-0.20243	-0.203411
TCGA-K7-A6G5	0.367234	0.299761	0.134624	0.419604	0.169707	0.22819	0.279651	0.226182	0.38419	0.400265	0.389121	0.346846	0.0825992	0.302197	0.472547	0.282526	0.101832	0.0767699	0.159227	-0.140216	-0.46099	-0.39561	-0.1943	0.456155	0.163495	0.312615	-0.192237	-0.096276	0.3661	-0.140287	0.416068	0.265604	-0.0515497	-0.25068	-0.0788158	0.522577	0.677009	0.42183	0.484688	0.390846	0.317253	0.473903	0.638708	0.165702	0.519601	0.539267	0.342378	-0.0446386	-0.000827153
TCGA-DD-AADS	-0.635276	-0.678696	-0.355587	-0.248292	-0.140026	-0.234626	-0.596479	-0.249674	-0.427428	0.184883	0.182083	-0.151464	-0.516636	-0.146499	-0.251473	-0.0907205	-0.0765972	-0.23112	-0.276298	-0.638698	-0.609176	-0.718215	-0.472417	-0.363991	0.206989	-0.270532	-0.601253	-0.0531199	-0.175227	-0.371795	0.172005	0.422137	-0.467313	-0.56522	-0.480244	-0.149329	-0.371632	-0.283425	-0.183283	-0.178061	-0.324913	-0.166703	-0.023521	-0.20071	0.397372	0.193246	0.48051	-0.36753	-0.365695
TCGA-DD-AAEK	0.0421206	0.452504	0.405177	0.534704	0.249822	0.310234	0.394993	0.318944	0.150473	0.22135	0.0769469	0.207693	0.426591	0.269195	0.362668	0.437241	-0.0915389	0.245326	0.0862562	0.0989012	-0.0877896	0.604242	0.0292339	0.313616	-0.0567361	0.559376	0.428825	0.255648	0.305534	0.379583	-0.00664686	0.707067	0.425872	0.446553	0.451799	0.312177	0.236268	-0.157297	0.37618	0.123295	0.336261	0.427369	0.628271	0.622431	0.604609	0.227597	-0.414152	0.197822	0.0368606
TCGA-DD-A4ND	-0.227971	-0.518787	0.402439	-0.241245	0.0517181	-0.121411	-0.228	0.21747	0.252623	-0.0386473	-0.0660854	0.267321	0.124311	-0.0765356	0.198842	-0.0106719	-0.0110957	-0.0325291	0.14315	-0.514806	0.00550291	0.207579	-0.236687	-0.171433	-0.202167	0.128931	0.480835	0.471909	-0.144407	-0.138478	-0.200189	0.214539	0.402074	0.400497	0.41343	-0.465509	-0.391731	-0.41453	-0.628474	-0.181178	0.0599934	-0.650594	-0.498968	0.207285	-0.569767	-0.535187	-0.551095	-0.12767	-0.339291
TCGA-2Y-A9H7	0.0945745	-0.0636641	-0.140222	-0.240565	0.25451	-0.14434	0.0092858	-0.178388	-0.137936	-0.196784	-0.386072	-0.0790912	-0.148568	-0.1659	-0.410547	0.053681	0.288647	-0.460654	0.198342	0.0815711	0.0330579	-0.0530542	-0.225382	-0.345462	-0.143385	-0.0795892	-0.569514	-0.0890758	-0.0880461	-0.133663	0.328646	0.151304	-0.177625	-0.137365	-0.134491	-0.289031	-0.310775	-0.549574	-0.369763	-0.305648	-0.258248	-0.419909	-0.128031	0.535677	-0.516502	-0.254242	0.018156	0.00968447	0.124259
TCGA-RC-A7S9	-0.319777	-0.47068	-0.492693	-0.281082	-0.201283	-0.256206	-0.197353	-0.135912	-0.139029	-0.428605	-0.233365	-0.125721	-0.339199	0.0661943	-0.578778	-0.279889	0.254941	-0.35067	-0.206098	-0.371368	-0.162873	0.0936968	-0.259486	-0.433336	0.294923	0.058934	-0.450753	-0.0637981	0.126749	-0.270296	0.216085	0.212946	-0.209567	-0.32778	-0.187263	-0.355509	-0.132455	-0.213655	-0.256195	-0.0058132	-0.274223	-0.40837	-0.498339	-0.689393	-0.517102	-0.317024	0.424531	-0.0458167	0.0501438
TCGA-DD-AADI	0.115157	0.0755577	-0.0212286	0.0575917	-0.409305	-0.14839	0.363672	-0.00357245	-0.0283401	0.00354708	-0.208838	-0.185094	-0.0317099	0.171761	0.0930767	0.113803	0.606915	-0.226627	-0.0719164	0.0954126	0.00381323	0.282764	0.220001	0.232414	0.386692	-0.276053	-0.40507	-0.0399753	-0.0268382	0.260008	0.0586431	0.557007	0.242153	0.0945989	0.211952	-0.32355	-0.424131	-0.380149	-0.64121	-0.147118	-0.171833	-0.626471	-0.441585	-0.632877	-0.712292	-0.534565	0.362075	0.235539	0.17852
TCGA-DD-A4NA	0.233903	0.120762	0.226466	-0.0122385	0.0607125	-0.299476	0.35141	0.0362932	0.180463	-0.485148	-0.55572	-0.311673	0.34879	-0.0279122	-0.0858054	-0.0361088	-0.109116	0.0123741	-0.188779	0.294732	0.435832	0.392546	0.458464	0.280322	0.175008	-0.428684	0.415995	0.22632	-0.310027	0.369331	0.224965	-0.13816	0.264229	0.269854	0.279807	-0.224606	0.051254	-0.0420053	-0.633683	-0.0191002	-0.0334549	-0.73026	-0.726486	-0.648506	-0.784524	-0.599425	0.00792919	-0.0400709	-0.0481765
TCGA-BC-A10T	-0.192256	-0.444843	0.0890488	-0.458606	0.121498	-0.123774	0.298984	-0.277696	-0.32564	0.167776	-0.195162	-0.213759	-0.190896	-0.301453	-0.163514	-0.361428	-0.0727548	0.124223	0.135876	0.288055	-0.338376	-0.179928	-0.22652	-0.430276	0.301853	0.0372687	-0.0292082	-0.0578175	0.258643	-0.0977692	-0.246829	-0.468407	0.394724	0.384222	0.391774	-0.064477	0.236702	0.0537139	0.124789	-0.182968	-0.199691	0.0920633	-0.211532	0.633361	0.557345	0.144956	0.096287	0.175052	0.0179993
TCGA-RC-A7SH	-0.130762	-0.280138	-0.310837	-0.360426	-0.157113	-0.203098	0.0203232	0.0826578	-0.0355133	-0.40226	-0.170114	0.116031	-0.224342	0.176816	-0.3146	-0.399277	0.284651	-0.483125	-0.230482	-0.334446	-0.10946	-0.0697437	0.2741	-0.188976	0.0965189	-0.369052	0.545117	0.0728908	-0.379742	-0.0291509	-0.391011	-0.384895	-0.175202	-0.22339	-0.152093	-0.452567	-0.753622	-0.409653	-0.65131	-0.106299	-0.313013	-0.632858	-0.674451	-0.0688574	-0.645008	-0.503578	-0.00013959	-0.127291	-0.0247206
TCGA-WJ-A86L	-0.0745998	-0.517474	-0.250765	-0.393711	-0.214937	-0.0921038	-0.090415	-0.194294	-0.250909	-0.412811	-0.409146	-0.0283428	0.0883423	0.0959194	-0.24523	-0.314531	0.318095	-0.411397	-0.242959	-0.679154	-0.391997	-0.387687	-0.122109	-0.380829	-0.340501	-0.436256	0.181429	0.233579	-0.530639	-0.332893	-0.263303	-0.394002	-0.35629	-0.383262	-0.354509	-0.526031	-0.780984	-0.512668	-0.496758	-0.403577	-0.509273	-0.410244	-0.642909	0.363085	-0.555535	-0.413411	-0.546308	-0.434721	-0.468076
TCGA-DD-AA3A	-0.074896	-0.3763	0.0880054	-0.0604651	0.263551	-0.349875	0.131999	-0.137335	-0.0758866	-0.324184	-0.526591	-0.442417	-0.18316	-0.0923541	-0.152277	0.0404667	-0.287184	-0.522119	-0.627492	0.303511	0.462546	0.573103	0.472606	-0.157713	0.0460615	-0.458714	-0.0794166	0.137218	-0.200799	0.234328	0.0165705	-0.435667	-0.0604322	0.0284698	0.0110051	-0.497903	-0.432688	-0.385047	-0.461713	-0.143814	-0.310265	-0.615132	-0.775517	-0.709787	-0.809856	-0.555555	0.0608728	0.214165	0.22224
TCGA-CC-A7IE	0.209784	-0.53219	-0.325722	-0.120714	0.440084	-0.284664	-0.0221972	0.133172	0.270964	-0.158572	-0.0862417	0.0971738	-0.185594	0.228447	0.0405385	-0.182827	0.427644	-0.360103	-0.465511	-0.0491859	0.0124739	-0.0103798	-0.435678	-0.304949	0.213517	-0.217271	-0.573895	0.183249	-0.0487945	0.0781123	0.0457109	0.447086	-0.0459143	0.0613611	-0.060055	-0.44793	-0.640545	-0.430824	-0.542858	-0.294221	-0.262397	-0.574489	-0.674838	-0.213696	-0.608642	-0.368207	-0.103557	0.0702374	-0.0454151
TCGA-DD-AAVS	0.349388	0.284531	0.0820282	0.11514	-0.0235404	0.0803201	0.406954	0.205294	0.258162	-0.140351	-0.167761	0.0580474	0.236298	0.175953	0.272771	-0.196854	0.461406	-0.385358	0.14509	0.276851	0.334735	0.573883	0.384369	0.153384	0.123451	0.0865874	0.396586	0.0313014	0.293776	0.334553	-0.289626	-0.0186899	0.313392	0.354622	0.258598	-0.200608	0.0838693	-0.0716423	-0.173674	-0.0655225	-0.133442	-0.119233	-0.141399	-0.252281	-0.232272	-0.209666	0.0518098	0.145269	0.172576
TCGA-DD-AAE7	-0.550538	-0.580893	0.134489	-0.354326	-0.0167013	0.0344725	-0.487332	-0.144848	0.0791225	0.263973	0.44917	0.151727	-0.431582	-0.145909	-0.323091	-0.310356	-0.127982	0.19096	0.265731	-0.298642	-0.530297	-0.530729	-0.429818	-0.532563	-0.208073	0.169494	-0.162569	0.241131	0.0730467	-0.489454	-0.00094753	0.373228	0.0605378	-0.026945	0.130549	0.0339027	-0.169027	-0.327761	0.0797627	-0.249569	-0.0753883	0.382851	0.604645	-0.503577	0.0138302	0.0184511	-0.534089	-0.240767	-0.306868
TCGA-BC-A3KG	0.319089	0.0143174	-0.339837	-0.521272	-0.511553	-0.0627895	0.0511444	-0.31452	-0.417158	-0.479797	-0.534984	-0.338946	-0.171914	-0.24741	-0.518792	-0.572992	0.0599534	-0.340207	-0.228981	0.342773	0.435833	0.33111	-0.245099	-0.399575	-0.306518	-0.591591	0.352353	-0.038974	-0.508175	-0.0892873	-0.262455	-0.494061	-0.381444	-0.263901	-0.377725	-0.199617	-0.0806285	-0.310071	-0.35021	-0.0527572	0.0910355	-0.321505	0.00960735	0.168665	-0.635095	-0.367081	0.0115713	-0.130061	0.0115107
TCGA-DD-A3A2	-0.632839	-0.481163	-0.277905	-0.296253	-0.354462	-0.0481425	-0.48105	-0.399467	-0.252524	0.102572	-0.128471	-0.162958	-0.101128	-0.396028	-0.46188	-0.296024	-0.419342	-0.0809112	-0.135456	-0.532851	-0.647309	-0.698845	-0.499923	-0.527308	0.134927	-0.188081	-0.198853	-0.0284042	0.20631	-0.618544	-0.299793	-0.564389	-0.402365	-0.425555	-0.386367	0.377936	0.538948	-0.053119	0.0697646	-0.156615	-0.0282801	0.0317135	0.664447	0.23289	0.523904	0.153422	0.402247	-0.447797	-0.504593
TCGA-DD-AAVR	-0.199022	-0.219361	0.117602	-0.0851636	-0.406804	0.141827	-0.463007	0.0542675	0.118281	0.295218	0.413438	0.230307	-0.263319	-0.114323	-0.16934	-0.0568542	-0.290612	-0.0429012	0.259163	0.0380024	0.00688074	-0.444341	0.100494	-0.109791	0.558178	0.277541	-0.595396	0.0469377	0.420934	0.38473	0.490372	0.621825	0.274716	0.208647	0.306902	0.0813858	0.395041	-0.0909258	0.353095	-0.172213	-0.00293558	0.422995	0.386185	-0.637143	-0.463125	0.149683	0.54045	0.0127991	-0.0788254
TCGA-CC-A7II	0.0929004	-0.631695	0.0231135	-0.488023	0.192443	-0.417732	0.111244	-0.391582	-0.388156	-0.496981	-0.692712	-0.593762	-0.342991	-0.192247	-0.185668	0.0100892	-0.243312	-0.516112	-0.468995	0.532353	0.407844	0.395635	-0.0395591	-0.423911	-0.0914937	-0.585001	-0.576119	-0.0289059	-0.547153	0.0836839	-0.292441	-0.490116	-0.330778	-0.284417	-0.328243	-0.345327	-0.55753	-0.220896	-0.638551	-0.200701	-0.262203	-0.68941	-0.834237	-0.531802	-0.780134	-0.690731	-0.0916734	0.169102	0.227674
TCGA-DD-AACN	0.262689	0.0619422	0.21229	-0.0967486	-0.0455613	0.00916802	0.359028	0.192574	0.154763	-0.0828777	0.134252	-0.0939756	0.29695	-0.111416	-0.370756	-0.184066	0.5663	0.175093	0.0262641	0.416217	0.381403	0.42456	0.46984	-0.0560188	-0.245532	-0.279083	0.601162	-0.0441156	-0.158934	0.392608	-0.382453	0.373828	0.325416	0.398866	0.325611	-0.219311	-0.416243	-0.340938	-0.531447	-0.182396	-0.133318	-0.438623	-0.277482	-0.511864	-0.516024	-0.389468	-0.354862	0.238397	0.136821
TCGA-2Y-A9GX	-0.128427	0.306243	0.463161	0.263472	0.346216	0.148641	-0.47942	0.0192577	0.17154	0.159927	-0.0443025	0.0294998	0.219391	-0.00725988	0.429647	0.451068	0.0874139	0.329257	0.0493363	0.132634	0.066037	0.025703	0.187819	0.349119	-0.12771	-0.0932546	0.554555	0.0677194	0.164467	0.306206	-0.235311	0.574805	0.520902	0.48519	0.496325	0.186562	0.00819213	-0.0706138	0.226924	-0.0641159	0.14032	0.484074	-0.0388343	-0.625578	0.0256415	-0.0795078	-0.559706	0.0238144	-0.137604
TCGA-CC-A3MA	-0.0416404	-0.417075	0.0816299	-0.25385	0.454376	-0.131025	0.377731	0.122429	0.00721772	-0.41321	-0.476021	-0.189246	-0.011823	0.2277	0.0794173	-0.298792	-0.152707	-0.229489	-0.603934	0.212955	0.382895	0.537186	0.402954	0.0397377	0.120208	-0.231565	-0.176717	0.279479	-0.250894	0.385105	-0.469995	-0.267551	0.346354	0.427135	0.378991	-0.349581	-0.498383	-0.321238	-0.639491	-0.129506	-0.169671	-0.700741	-0.725689	-0.630197	-0.811912	-0.630376	0.0662397	0.191393	0.203743
TCGA-DD-AACQ	0.0769473	-0.195302	-0.409078	-0.168819	0.0556194	0.207015	0.400828	0.0702726	-0.306503	0.0627849	-0.219849	0.0806611	-0.0949898	0.0679587	-0.464399	-0.466667	0.119504	0.0833188	0.127773	-0.240927	-0.0805823	0.12921	0.242148	-0.25136	-0.355016	-0.452272	0.270463	-0.0906631	-0.394532	-0.473855	-0.5644	-0.559159	-0.378351	-0.456057	-0.428585	-0.0950666	-0.42971	0.101626	0.15438	0.236182	0.0267743	0.3688	0.0622908	-0.0630989	-0.053157	0.19031	-0.446746	-0.18174	0.162703
TCGA-RC-A7SF	-0.535965	-0.440013	-0.417255	-0.448732	-0.463216	-0.371099	-0.573812	-0.366907	-0.203542	0.0295054	0.296945	0.0660216	-0.389281	-0.40787	-0.399873	-0.54092	-0.538874	-0.374225	-0.141302	-0.660481	-0.584809	-0.56362	-0.611307	-0.498525	0.0635379	0.168128	-0.458569	0.0489544	-0.115842	-0.497883	-0.410558	-0.266613	-0.317065	-0.394782	-0.336642	-0.256212	-0.682712	-0.303969	0.260193	-0.44914	-0.318704	0.388461	-0.336736	-0.243331	0.0255063	0.439754	-0.150988	-0.392039	-0.417283
TCGA-DD-AADW	0.396026	0.271255	0.0472876	0.254125	0.257813	-0.0434961	0.394176	0.0382235	-0.00412079	-0.46034	-0.407404	-0.185322	0.314399	0.0924801	0.206738	-0.075287	0.423956	-0.03895	-0.156524	0.0702405	0.307324	0.51165	0.0594402	0.268195	-0.22158	-0.26191	0.505849	0.255215	0.117629	0.314721	-0.407981	-0.379575	0.278826	0.374228	0.264346	-0.36832	-0.161585	-0.235845	-0.530986	-0.272868	-0.0479543	-0.518619	-0.60932	0.372136	-0.792602	-0.575508	-0.337425	0.250409	0.250706
TCGA-G3-A3CH	-0.298931	-0.562656	0.44572	-0.141273	0.161382	0.214393	-0.169704	0.0516156	0.205816	0.171456	0.353043	0.281241	0.180051	0.441345	-0.0462517	-0.431039	-0.192436	-0.054105	0.275838	-0.547597	-0.191646	0.0781322	-0.447283	-0.286453	0.212085	0.35956	-0.106445	0.214818	0.360636	-0.00331324	0.133993	0.46397	0.406701	0.412381	0.396747	0.0663334	0.046195	0.0610654	0.188604	-0.156088	-0.0211585	0.268524	0.180884	0.372128	0.559874	0.224054	-0.316913	0.156016	0.100394
TCGA-DD-A1EI	0.374285	0.0107834	0.340057	0.388332	0.383617	0.0527175	0.362473	0.175626	-0.0221372	-0.132878	-0.149961	-0.114528	0.272707	0.295543	0.238428	0.196543	0.26754	0.0825869	0.405001	0.304273	0.238741	0.521684	0.298741	0.155365	0.0655378	-0.192331	0.184394	0.031898	0.0634774	0.464612	-0.359814	0.0250602	0.415786	0.42174	0.411862	-0.178096	-0.253344	0.270896	0.0816128	-0.101841	0.379671	-0.0935025	-0.282612	0.20338	-0.415159	-0.169504	-0.134794	0.266653	0.226113
TCGA-ZP-A9CZ	0.267347	0.435049	0.123487	0.199969	0.0926567	0.316444	0.408371	0.0582211	0.17299	0.0192046	-0.214643	-0.131789	0.270408	0.215578	0.395495	-0.0394071	0.326396	-0.00112547	0.419823	0.395885	0.345427	0.628167	0.292247	0.307813	0.234925	0.0223574	0.0693598	0.253805	0.251615	0.251417	0.0868837	0.627561	0.212128	0.206718	0.281043	0.390804	0.441949	0.1399	0.122387	0.398625	0.2272	0.258413	0.0868083	0.562108	0.0648001	0.100327	0.166066	0.273442	0.363305
TCGA-KR-A7K0	-0.103247	0.475663	-0.0921158	-0.120376	-0.361843	0.098632	-0.287481	-0.0733308	-0.199178	-0.016036	0.107888	0.0987257	0.124073	-0.101141	0.247365	0.240454	0.016074	0.298011	-0.326674	-0.342936	0.154253	-0.217881	-0.370614	0.109273	-0.0232659	0.228663	0.365998	0.193845	-0.132451	-0.267771	-0.329532	-0.51332	0.0554483	0.106367	0.0845245	-0.150685	-0.241406	-0.196219	0.55961	-0.240537	-0.204949	0.581366	0.226131	-0.292687	0.212743	0.443656	0.0443615	-0.170021	-0.34817
TCGA-BC-A10Y	0.313115	-0.24534	-0.239063	-0.40955	0.16324	-0.301134	0.491077	-0.271874	-0.124825	0.0509212	0.0256923	-0.00384162	-0.315814	-0.308907	-0.221112	-0.194599	0.0387098	-0.39063	0.0856428	0.00516854	0.287393	0.408665	0.195999	-0.233023	-0.259943	-0.187028	0.0509522	-0.142892	-0.0558345	-0.0235513	0.26915	-0.111711	-0.320422	-0.219363	-0.335139	-0.134547	0.0476808	-0.0142235	-0.417009	0.0613159	-0.25114	-0.499851	-0.0726558	0.41362	0.276378	-0.277282	-0.236918	-0.0137678	0.175206
TCGA-ED-A8O5	0.150226	0.150901	-0.215571	0.0610959	-0.0427707	-0.0760124	0.140569	0.174162	0.205338	-0.282885	-0.149035	-0.0882403	0.116146	-0.137817	-0.198074	-0.309612	0.461074	-0.266488	0.0869279	0.128256	0.281139	0.590183	0.0781409	-0.115387	-0.282822	0.217575	0.139635	-0.0929295	-0.0781131	0.00568657	-0.263643	-0.291102	0.0126381	0.143329	-0.0794278	-0.291018	-0.253568	-0.341204	-0.470156	-0.18283	-0.255477	-0.476423	-0.329915	-0.438449	-0.607699	-0.473695	-0.527173	-0.0361096	-0.0780076
TCGA-CC-A9FS	-0.252866	-0.204597	-0.410594	-0.395436	-0.0279168	-0.262428	-0.309766	-0.196892	-0.0200396	0.00900534	0.370094	-0.0542695	0.0998011	-0.261942	-0.0781399	-0.509038	0.0027933	-0.382959	-0.107898	-0.124442	-0.0226541	-0.403499	-0.35187	-0.299295	-0.133585	-0.34795	-0.317573	0.107577	0.193198	-0.150534	0.182006	-0.466221	-0.293768	-0.255106	-0.2117	-0.462254	-0.378739	-0.188042	-0.210819	-0.329032	0.000848535	-0.273779	-0.466754	-0.299875	0.311931	0.0539806	-0.0407633	-0.112894	-0.218973
TCGA-UB-A7MB	0.354382	0.267306	-0.398604	0.0286133	0.0161127	0.176359	0.350163	-0.0555607	-0.254111	-0.299672	-0.304227	-0.146941	0.0595709	0.207777	0.142787	-0.502792	0.214442	0.124154	0.360801	0.348907	0.172787	0.566449	0.00698593	0.0520047	-0.122111	-0.24519	0.55653	0.272864	-0.0208481	0.0351164	-0.119388	-0.577892	-0.211453	-0.153431	-0.153449	0.304242	0.536079	0.415542	0.212807	0.238631	0.161465	0.151352	0.197612	0.401064	0.241247	0.238371	-0.0135915	0.147122	0.336159
TCGA-ED-A627	-0.0448357	0.078469	0.528497	0.570198	0.529869	0.142207	-0.11536	0.241526	0.166138	0.224047	-0.034987	-0.100155	0.3386	0.366076	0.36753	0.215191	0.0201504	0.360402	0.0458137	0.142036	0.239357	0.206066	0.446026	0.339957	-0.172511	-0.188299	0.575965	0.0633544	0.183457	0.477522	-0.0437003	0.67399	0.479149	0.502473	0.522493	0.308657	0.351137	0.214535	-0.430941	0.256053	0.274185	-0.433279	0.406691	-0.597844	0.362246	-0.403539	-0.544221	0.231555	0.0809393
TCGA-XR-A8TE	0.0335374	0.572517	-0.124323	0.470598	0.15908	-0.0151063	0.17533	0.151096	0.103109	-0.170311	0.052016	0.139141	0.354476	0.0729646	-0.293534	0.137945	0.206991	-0.0900468	0.0462768	0.31217	0.398621	-0.0760898	0.0290476	0.181117	-0.349993	0.310899	0.61827	0.13461	-0.135094	-0.129204	0.0230223	-0.412855	0.293415	0.332611	0.194426	-0.207827	-0.22595	-0.156398	-0.354418	-0.23582	-0.224529	-0.257761	0.00798391	0.556092	-0.230362	-0.11718	-0.541702	-0.0334183	-0.110958
TCGA-G3-A7M7	-0.19024	-0.0378622	-0.0271712	-0.334393	-0.376088	0.120783	-0.336027	0.0781809	0.0532683	0.0998777	0.156976	-0.0182402	-0.146765	-0.0187976	0.417337	0.0754227	-0.303178	0.0451028	0.00249528	0.424909	-0.277657	-0.514277	0.121882	0.0587541	0.239401	-0.350315	-0.42167	0.0926579	0.281562	0.0926893	-0.265163	-0.500435	-0.200781	-0.294293	-0.176563	0.0680187	0.60563	0.37971	0.147902	0.270284	-0.0883204	0.211345	0.235467	-0.466692	0.202432	0.302626	0.517284	-0.0811791	-0.0632824
TCGA-G3-AAUZ	-0.483753	-0.62373	-0.215093	-0.217696	-0.303839	0.215259	-0.234018	-0.0424922	-0.219794	0.43563	0.232753	0.0780976	-0.252192	0.127389	-0.0141227	-0.442867	-0.164856	-0.092543	0.303953	-0.630667	-0.51929	-0.185522	-0.444069	-0.294761	0.191328	0.0978148	-0.445	-0.163438	0.0784983	-0.338932	0.120994	0.452302	-0.280777	-0.393008	-0.333729	0.113646	-0.458427	0.0163129	-0.0272435	-0.0879604	-0.216477	0.114502	0.437152	0.41243	0.45632	0.354755	0.284574	0.0937263	0.219211
TCGA-RC-A7SK	-0.229668	0.325693	-0.411293	0.0763703	-0.13855	-0.07381	0.0921814	0.0141181	-0.10895	-0.0607185	-0.0547838	0.0841976	-0.329145	-0.103075	-0.444624	-0.46447	-0.39697	0.110004	0.384498	0.0434015	-0.347502	0.094679	0.0672219	-0.0450634	0.206581	-0.171801	-0.175824	0.0464313	0.0631945	0.0876545	-0.318602	-0.367855	-0.0788714	-0.00366315	-0.0763357	0.123701	0.343847	0.0610184	0.429159	-0.261633	-0.0623748	0.451158	0.325956	-0.149448	0.250662	0.201549	0.36597	-0.145822	-0.0605752
TCGA-DD-AACI	-0.0476337	-0.00605885	0.000564509	0.073456	-0.491413	-0.178724	-0.154131	0.16615	0.195714	0.310392	0.108924	0.199601	-0.122416	0.221188	0.415473	0.139149	0.200168	0.130205	-0.198776	0.225138	-0.388991	-0.515886	0.266026	0.234986	0.491972	0.133732	-0.592916	-0.225098	-0.110649	0.234588	0.309088	0.613391	0.160481	-0.229195	0.073631	-0.307422	-0.219485	-0.223192	-0.196936	0.137	-0.327448	-0.201339	-0.397358	-0.3442	-0.456325	-0.0569142	0.462834	0.0578251	0.0743051
TCGA-DD-A4NH	0.230164	0.344867	0.142885	0.243305	0.249897	-0.220709	0.281039	0.138	0.0457598	-0.342389	-0.499014	-0.18221	0.395026	0.41773	0.410402	0.423591	0.544556	-0.268947	0.0296354	-0.346348	0.256595	0.132399	0.0127392	0.272224	-0.14857	0.0404391	0.0968218	-0.0972929	-0.420388	0.344147	-0.230332	-0.375628	0.260466	0.0963191	0.126594	-0.514149	-0.659459	-0.531455	-0.609673	-0.250476	0.0890743	-0.636007	-0.832414	-0.392087	-0.761755	-0.616104	-0.291102	-0.0360889	-0.0461374
TCGA-WX-AA46	-0.541646	-0.680492	-0.187334	-0.171424	-0.49783	-0.0281436	-0.571949	-0.31665	-0.174365	0.213509	0.453987	0.227032	-0.277589	-0.381502	-0.655598	-0.598443	-0.311163	0.287786	0.0463548	-0.530018	-0.433399	-0.608267	-0.506628	-0.541754	-0.325839	-0.241812	0.198043	-0.162247	8.29e-05	-0.196973	-0.437497	-0.573844	-0.123009	-0.179507	-0.0951348	0.255421	0.152462	-0.164433	0.435821	-0.393374	-0.175535	0.488566	0.678766	-0.611004	0.764618	0.303811	-0.469018	-0.352645	-0.458748
TCGA-DD-A4NQ	-0.0180526	0.246238	-0.0194014	0.0726916	-0.0887975	-0.276913	-0.109727	0.00370415	-0.0651109	-0.171964	-0.283745	0.0949391	-0.110485	-0.147849	-0.092799	-0.101619	0.0688352	0.184155	-0.0564398	0.116475	0.147774	0.0389614	-0.00522129	0.132151	0.0358705	-0.168832	-0.531366	-0.148616	-0.394467	0.110054	-0.195501	-0.345135	-0.0895847	-0.187868	-0.144955	0.0208404	0.398787	0.40387	0.00178912	0.201925	-0.00715318	-0.0482308	-0.542899	-0.0267401	-0.730559	-0.32938	0.11101	0.0999862	0.135501
TCGA-G3-A5SM	-0.138462	0.129749	0.334177	0.136729	-0.347892	-0.0331752	-0.355964	-0.0398095	0.00613784	0.20306	0.127682	0.156017	-0.0277117	-0.271528	0.352101	0.295373	-0.146967	0.107365	-0.304677	-0.440794	-0.337394	-0.523531	-0.168584	0.186213	0.267346	0.171499	-0.294096	0.0344834	0.320137	-0.00737684	0.283045	0.340491	0.369237	0.329886	0.429307	0.321972	0.47488	0.276784	0.345763	-0.0142893	0.0597669	0.225732	-0.0549476	-0.490145	0.386785	0.350593	0.1516	-0.0729716	-0.301168
TCGA-MI-A75E	0.117735	0.24578	0.286515	0.508358	0.184787	0.220117	-0.199616	-0.109217	-0.0217272	0.357596	0.249801	0.214894	-0.0990636	-0.00778782	0.468678	0.458206	-0.199219	0.205374	-0.150572	-0.131643	-0.260047	-0.480965	-0.157878	0.297601	0.273737	0.253042	-0.110891	0.0508078	0.323381	-0.0125873	0.238282	0.412452	0.293645	0.123763	0.283075	0.276056	0.227241	0.478476	0.526558	0.190565	0.0736383	0.468888	0.135693	0.187129	0.361178	0.414147	0.244276	0.0551763	0.118496
TCGA-DD-A11D	0.623317	0.37279	0.368603	0.454085	0.328257	0.305341	0.501156	0.165829	0.170864	0.146957	0.366571	0.364352	0.446102	0.152101	0.105389	0.226511	0.204484	-0.0695046	0.0922847	0.0197454	-0.143285	-0.0174774	-0.0131224	0.545102	-0.220663	0.530977	0.580978	-0.0509144	0.42063	-0.147227	-0.281238	-0.510053	0.196985	0.376627	0.219458	0.472552	0.283796	0.188131	0.321974	0.168031	0.310084	0.33814	0.613317	0.42812	0.477376	0.124018	-0.179094	0.0418666	-0.0940073
TCGA-CC-5262	0.555772	0.342892	0.431192	0.477014	0.644696	0.226825	0.383067	0.248674	0.267433	0.129401	-0.227904	0.0308815	0.361183	0.252811	0.614557	0.524898	0.341804	0.268986	0.090084	0.496164	0.286969	-0.13905	0.402251	0.541268	0.365485	0.160464	-0.0242365	-0.227729	0.38969	0.414815	0.0775758	0.425624	0.387459	0.346252	0.33803	0.295952	0.392097	0.443606	0.0382107	0.241538	0.271791	0.00393887	-0.160783	0.500234	0.085621	0.11516	0.412737	0.447851	0.546862
TCGA-2Y-A9GY	0.279192	0.545003	-0.230012	-0.0658235	0.189616	-0.284129	0.516149	-0.00179879	0.0649464	-0.154117	-0.431967	-0.268988	0.0747838	0.0203371	0.323045	0.379858	0.34904	0.022139	0.143637	0.505464	0.352934	0.429757	0.288248	0.295954	-0.0596626	0.0276348	-0.577918	0.0165303	-0.529939	0.455003	0.290934	0.598115	-0.149304	-0.272038	-0.290058	-0.15558	-0.443154	0.233003	-0.0409843	0.161769	0.395257	-0.194517	-0.662601	-0.512824	-0.727693	-0.38157	0.0301	0.240772	0.349357
TCGA-ES-A2HT	-0.324655	0.233363	0.0751984	0.263465	-0.584418	-0.194219	-0.465394	-0.349586	-0.257069	0.217254	0.224666	-0.126269	-0.263491	-0.221837	0.0460342	0.268741	0.0362023	-0.267362	-0.429719	-0.372015	-0.642673	-0.728241	-0.367245	0.120008	0.385677	0.131662	-0.695634	-0.153903	0.245709	-0.226953	0.391342	-0.042126	-0.149736	-0.29699	-0.0940921	0.218525	0.337553	0.109277	0.222894	0.160086	-0.0709514	0.193192	0.097536	-0.0967263	-0.0441351	0.37511	0.4936	-0.247196	-0.165951
TCGA-DD-AAW0	0.192992	0.170876	0.344722	0.399804	-0.168246	0.152158	0.169228	0.133298	0.122387	0.261631	0.0464677	-0.156991	0.438201	0.210586	0.299225	0.0448613	0.181736	-0.0687333	-0.115391	0.464643	0.0911869	0.37785	0.444607	0.371673	0.10206	0.110274	0.481307	-0.00120256	0.0852678	0.237218	-0.10569	0.408976	0.438111	0.450668	0.419523	0.205386	0.423012	0.0188811	0.0427052	0.307877	0.337516	0.0724905	0.16644	0.281308	0.249969	0.0261403	-0.153054	0.130121	-0.163963
TCGA-G3-A3CI	-0.435275	-0.549274	0.0886158	-0.272175	-0.183274	0.15952	-0.618389	-0.240346	-0.450571	-0.0263195	-0.0625678	-0.369053	-0.294741	-0.211926	-0.329012	-0.315479	-0.451254	0.276814	0.317524	-0.61776	-0.654787	-0.562905	-0.493644	-0.302323	-0.146521	0.223103	0.224641	0.279558	0.342562	-0.501109	-0.257585	-0.057778	-0.252929	-0.292678	-0.104409	0.441404	0.489188	-0.214322	0.0314612	0.189125	0.00451288	0.254906	0.553398	0.522131	0.524236	0.265519	-0.236517	-0.37137	-0.542643
TCGA-DD-AAVV	0.487155	0.101124	0.354859	-0.0605849	0.338488	0.000751649	-0.0325506	0.307554	0.163328	-0.010628	-0.270712	-0.0705744	-0.050276	0.364635	0.507388	0.451484	0.225929	0.294633	-0.02639	0.18838	0.267834	-0.0653462	0.44395	0.302972	0.442057	-0.077561	0.007583	0.0764669	-0.155009	0.433917	0.0664134	0.585085	0.458587	0.405633	0.462467	-0.221481	-0.147972	-0.00917935	-0.17689	0.0456572	0.0996313	-0.0466018	-0.475647	-0.388249	-0.647792	-0.278527	0.258443	0.136016	0.214847
TCGA-DD-A39Y	0.251882	0.308714	-0.466235	-0.0714162	-0.058688	-0.0653295	-0.0211292	-0.102291	-0.0510841	-0.156455	-0.450203	-0.488012	-0.249668	0.22346	-0.0541041	0.0215058	0.23883	0.218871	0.394016	0.639309	0.21361	0.547226	0.275558	0.239746	0.185251	-0.113947	-0.198616	-0.238244	-0.15291	0.256891	0.170705	-0.351988	-0.361007	-0.405002	-0.347403	0.0148407	-0.0454234	0.23306	0.182717	0.122622	0.288201	0.261959	-0.608162	0.376894	-0.596329	-0.053464	0.402239	0.216924	0.410728
TCGA-DD-A1EB	0.293668	0.268529	0.273427	0.129751	0.0483341	0.0767624	0.16611	0.0638103	-0.0617464	-0.0511229	0.18382	0.18461	0.212151	-0.144504	0.115056	0.125092	0.077833	0.0984006	0.0951432	0.127573	-0.114842	-0.41684	-0.0351692	0.187659	0.0716931	0.0882983	0.377863	-0.241603	0.171232	-0.0536517	0.0256685	-0.431092	0.0638119	0.0951369	0.0799765	0.312592	0.619955	-0.00321228	-0.255168	-0.0645689	0.208851	-0.246136	0.339494	0.287779	0.441004	-0.105299	0.132401	-0.100615	-0.121833
TCGA-DD-AAD1	0.54374	0.216554	0.455079	0.24279	0.360475	-0.00732523	0.444882	0.261011	0.432471	-0.0339138	-0.162652	0.00461624	0.429661	0.331211	0.204252	0.397199	0.123561	0.0888425	0.218288	0.283902	0.409751	0.527734	0.386505	0.376016	-0.111455	-0.132274	0.424252	0.18734	0.0499432	0.418109	-0.360153	0.626833	0.496399	0.497842	0.496126	-0.381917	-0.471361	-0.312979	-0.480552	-0.281018	-0.0552488	-0.488937	-0.500622	0.0859316	-0.651245	-0.493697	-0.563261	0.29383	0.154361
TCGA-G3-A3CK	0.377059	0.36263	-0.0150238	-0.0183914	-0.0118612	0.121458	0.182961	-0.110502	-0.142247	-0.213794	-0.241182	-0.159048	0.204123	-0.0815267	-0.1413	0.0502491	0.119109	0.397094	0.381371	0.525757	0.431158	0.240953	0.223084	0.0338189	-0.2866	0.0685595	-0.124761	-0.315984	-0.0392984	-0.207971	0.17493	0.489753	-0.2561	-0.102417	-0.29797	0.258718	0.629922	0.372514	0.333153	0.254072	0.32528	0.554349	0.446813	-0.201087	0.643147	0.322549	0.00230812	0.230934	0.339641
TCGA-DD-AACA	0.336804	0.442993	-0.277342	0.30661	0.210911	0.0939868	0.197722	0.0199072	-0.22992	-0.250285	-0.305201	-0.229678	0.0901684	-0.165077	-0.0160124	0.154709	-0.322801	-0.0397998	-0.0555046	0.304114	0.349212	0.28834	0.01251	0.105281	0.02061	-0.107085	0.276473	-0.134611	-0.00444058	-0.167877	-0.115633	-0.506251	-0.063585	0.113002	-0.141233	-0.142668	-0.0381215	0.0757169	-0.0251993	-0.346882	-0.0224035	0.138562	0.30846	0.556284	-0.0116141	0.0190329	0.225604	0.137245	0.270577
TCGA-5C-A9VH	-0.119636	0.351688	-0.057773	-0.0449666	-0.0372493	-0.136423	0.164983	0.225629	0.172835	-0.103344	0.114264	0.0573733	-0.104463	0.00680341	-0.051206	-0.338874	-0.0222181	-0.474204	-0.39008	0.0293223	0.107391	0.279379	0.35062	0.177685	0.0789907	-0.39458	-0.0457098	0.0385857	-0.148512	0.398867	-0.482322	-0.377088	0.344152	0.341767	0.370119	-0.35693	-0.327791	-0.31607	-0.0647027	-0.255793	-0.272442	0.0520996	-0.360999	-0.206328	-0.453481	-0.248588	-0.174976	0.121979	0.12324
TCGA-FV-A23B	0.286926	-0.433857	0.208452	-0.274801	0.0918023	-0.0765531	0.104554	-0.0521143	-0.148039	-0.260549	-0.329764	0.00818183	0.00355395	-0.211969	-0.075839	0.154944	0.493368	-0.229391	0.0774537	0.0595682	0.390348	0.507737	-0.255649	-0.122337	-0.286562	-0.0888667	0.0630333	-0.0271439	0.105441	0.223819	0.187512	0.251168	0.00771706	0.0268738	0.00708095	-0.379124	-0.255092	-0.392324	-0.449852	-0.38287	-0.123332	-0.539229	-0.370897	0.0841047	-0.444251	-0.474197	-0.37645	0.100551	0.137966
TCGA-DD-AADR	-0.0732729	-0.465536	-0.107242	-0.34957	0.100602	0.0919268	-0.0371553	-0.0925292	0.00962364	0.0668078	-0.205845	-0.268571	-0.239948	0.0359636	-0.0555561	-0.328397	0.0542982	0.0645695	0.087702	0.0101494	0.0172937	-0.115483	-0.440557	-0.37583	0.293016	-0.118273	-0.636381	-0.27389	0.405876	-0.224624	0.0516135	0.0392446	-0.257104	-0.298042	-0.271604	0.103165	-0.102603	0.279772	0.22527	-0.18396	0.119556	0.535884	0.102299	0.0934724	0.287778	0.350355	0.485326	0.083549	0.122074
TCGA-DD-A3A1	-0.0268421	-0.224094	-0.175881	-0.229006	0.0135217	-0.00306363	-0.307174	-0.0890733	-0.200773	0.174013	-0.421953	-0.214491	-0.24701	0.282471	0.295031	0.138756	-0.101623	-0.038704	-0.254027	0.348693	-0.338197	-0.099859	0.0854442	0.207723	0.070411	-0.107211	-0.208522	-0.397496	-0.203905	-0.138753	0.142875	-0.0912231	-0.338455	-0.429366	-0.38919	0.122032	0.136634	0.102011	0.268119	0.156417	-0.00515477	0.438807	0.224573	0.454935	-0.0695165	0.224586	0.383984	-0.10404	0.182903
TCGA-DD-A4NR	0.256296	0.315832	0.108206	0.0233445	0.0733358	0.0347967	0.076116	0.237269	0.337939	0.131571	-0.0783502	0.388201	0.291451	0.222871	0.461734	0.494876	0.390375	-0.340534	-0.0145638	0.502575	0.100019	0.354667	0.274797	0.458121	-0.23258	-0.227827	-0.583383	0.0619275	-0.467488	0.363853	-0.0198507	0.660579	0.0820941	-0.0479191	0.0999831	-0.23909	-0.423607	-0.153598	-0.413294	0.216493	0.190552	-0.600635	-0.637882	0.468537	-0.654776	-0.500508	-0.41156	0.159115	0.323077
TCGA-DD-AAC9	-0.543679	-0.354412	0.146296	-0.506791	-0.269001	-0.212094	-0.685179	-0.181467	-0.149529	0.371473	0.41866	0.170725	-0.498743	-0.226119	0.061796	0.14478	-0.533589	0.086286	-0.518171	-0.556945	-0.608547	-0.683676	-0.479063	-0.298892	0.186442	-0.265134	-0.758014	0.0322446	0.0409431	-0.325131	-0.020008	0.484563	0.102785	-0.184196	0.129898	0.124525	0.189329	0.020819	-0.120467	-0.342091	-0.412411	0.228293	0.103526	0.57756	0.483374	0.225407	0.284053	-0.38221	-0.398188
TCGA-CC-5259	-0.529931	-0.419645	-0.275914	-0.699693	-0.52632	-0.379923	-0.383361	-0.189159	-0.266086	-0.0134802	-0.133308	-0.062484	-0.433636	-0.00298816	-0.187557	-0.358038	-0.287846	-0.400365	-0.533949	-0.644068	-0.64147	-0.591803	-0.587831	-0.524246	0.260323	-0.386547	-0.744701	-0.0218951	-0.0425348	-0.241134	0.254893	-0.152105	-0.435025	-0.484974	-0.326351	-0.4208	-0.734295	-0.25569	0.00909052	-0.313386	-0.44856	0.0237347	-0.560211	-0.297277	-0.344321	-0.0648345	0.122144	-0.35932	-0.332799
TCGA-EP-A2KA	-0.181164	0.342635	0.0997747	0.372292	0.176395	-0.319113	0.369933	-0.101071	-0.00291585	-0.276126	-0.115947	-0.272014	-0.232441	0.358397	-0.0369201	0.059334	-0.206921	-0.174051	-0.0821088	0.364615	-0.160962	0.494012	0.053358	0.105064	-0.0874237	0.0851009	0.435323	-0.0730296	-0.292912	0.271467	-0.0941539	0.690053	-0.255927	-0.39049	-0.309654	-0.162785	-0.447491	-0.0461074	-0.267781	0.0309336	-0.266647	-0.213723	-0.596218	-0.176273	-0.6917	-0.257547	-0.0179711	0.089888	0.224164
TCGA-DD-A1EC	0.300043	0.28619	0.344408	0.339497	0.245886	-0.0212697	0.109446	0.205552	0.363288	-0.278034	-0.275915	0.058655	0.329991	-0.101634	-0.165648	0.102009	0.222804	0.421531	-0.24043	0.361175	0.373177	0.382517	0.441547	0.493886	0.234918	0.0824815	0.3098	0.0172253	0.0735302	0.288981	0.178322	0.5766	0.200645	0.132731	0.25358	-0.173061	-0.0450875	-0.0767626	-0.383517	0.0146021	0.0252649	-0.394951	-0.613702	-0.563597	-0.649145	-0.45779	0.0473227	0.238542	0.212083
TCGA-DD-AAD3	0.431703	0.456738	0.337348	0.528567	0.233108	0.269181	0.475554	0.0975919	0.157001	0.159633	-0.162768	0.00940734	0.373473	0.166647	0.270516	0.205517	0.0670696	0.120099	0.161667	0.223929	0.293357	0.493994	0.490536	0.452663	-0.215494	0.422839	0.606277	-0.0465925	0.0896746	0.111235	-0.204888	0.482225	0.462352	0.516861	0.500131	0.101528	0.39814	0.201846	0.243561	0.120239	0.424256	0.0752112	0.147025	0.046376	0.0253231	0.0244651	-0.484366	0.117269	-0.04912
TCGA-DD-AACS	0.429981	0.322463	0.0647065	0.492396	-0.0262479	0.300408	0.594657	0.1126	-0.0326075	-0.035261	0.167398	0.203919	0.337675	0.313904	0.318767	-0.153846	0.400002	0.419041	0.131934	0.181106	0.44089	0.524984	0.441718	0.263269	-0.273077	0.0754438	0.250674	-0.00633166	0.201358	0.243054	-0.316094	-0.460445	-0.132894	-0.102941	-0.140368	-0.0192982	0.0761269	0.462303	0.0468626	0.184236	0.0785076	0.144344	0.166282	0.19884	0.168172	0.0138461	-0.213499	0.133907	0.286406
TCGA-BD-A3ER	-0.401162	-0.456893	0.267217	-0.391013	0.0645922	0.185997	-0.767269	-0.159662	-0.0273662	0.235332	-0.0211003	0.230758	-0.31736	0.22108	0.0850713	0.204784	-0.337218	-0.0176996	-0.303852	-0.473221	-0.196062	-0.595729	-0.456622	-0.329316	0.0830289	0.0568632	-0.0806066	0.17166	0.272104	0.00196189	-0.141179	-0.1723	0.352306	0.320994	0.363532	0.330488	0.0775259	-0.0328795	0.477356	-0.0221522	0.0563786	0.677568	0.469536	-0.492205	0.0865302	0.340656	-0.368306	-0.141019	-0.32969
TCGA-GJ-A6C0	0.373231	0.582198	-0.281307	0.159785	0.0988295	-0.0769986	-0.262823	-0.0275716	0.170937	-0.029683	-0.290078	0.019988	0.405849	0.122752	0.337899	0.253636	0.245514	0.104447	0.158686	0.101372	0.214514	-0.368189	0.0718083	0.47152	-0.131272	-0.0914776	0.611534	0.0536498	-0.159152	0.346256	0.057333	0.197462	0.182015	0.103214	0.106387	0.0739984	-0.304849	0.2299	0.0168448	0.414276	0.519716	-0.231565	-0.537739	-0.540656	-0.288426	-0.317375	-0.423995	-0.00617399	0.128677
TCGA-2Y-A9GS	0.368569	0.506972	-0.0838706	0.359571	0.0148273	0.169156	0.378878	0.180204	0.00248598	-0.0153909	-0.288285	-0.0580022	0.0312182	-0.0776692	0.178753	0.00819959	0.00735319	0.2268	0.49891	0.575772	0.3785	0.548209	0.519049	0.399151	-0.231886	-0.14776	0.174907	-0.163437	-0.443566	0.479302	0.188033	-0.088303	0.215876	0.286932	0.104127	0.246761	0.414525	0.505572	0.476741	0.316821	0.342677	0.490132	0.316493	-0.370869	0.372789	0.118251	-0.218151	0.266317	0.393466
TCGA-BC-A8YO	0.310853	-0.0297497	-0.10745	-0.190276	-0.143252	0.130271	0.306147	-0.0959202	-0.212415	-0.357184	-0.428285	-0.285924	0.0904496	-0.318616	-0.165391	-0.346656	0.23241	-0.195658	0.382561	0.50909	0.328396	0.56949	0.0380633	0.029509	-0.37558	-0.391793	0.686967	-0.0981238	-0.33347	0.176857	0.203442	0.496139	-0.119418	-0.101493	-0.169446	0.226531	0.175765	0.48151	0.547513	0.447328	-0.0720564	0.594469	-0.0908579	-0.295991	-0.565643	0.0451631	-0.433699	0.0676945	0.121568
TCGA-CC-A9FW	0.273628	0.264191	-0.195276	0.108929	-0.0498478	-0.287657	0.173208	0.0398375	-0.0334676	-0.300942	-0.484032	-0.356349	0.355789	-0.450027	0.164452	-0.0159552	0.396113	-0.0968947	-0.0213611	0.426178	0.177929	0.583525	0.289467	0.244844	-0.257011	0.147541	-0.483615	-0.165529	-0.38339	-0.108581	-0.44319	0.154013	-0.242987	-0.0790556	-0.287114	-0.0212328	-0.126369	0.0111781	-0.547455	-0.120794	-0.260828	-0.597698	-0.459375	0.71691	-0.347481	-0.477934	-0.154421	0.181926	0.254176
TCGA-DD-A1ED	-0.479014	-0.430897	0.354705	-0.289159	-0.15661	-0.193017	-0.565796	-0.270014	0.0447867	0.0167902	0.0578556	-0.243753	0.0351859	0.0366747	-0.00304424	0.214616	-0.485425	0.247549	-0.22705	-0.562211	-0.427586	-0.525735	-0.493111	-0.372538	-0.313924	0.210083	0.111842	0.0357904	0.143407	-0.270152	0.143934	0.216511	0.148751	0.199153	0.0823971	0.0410656	-0.00231109	-0.311953	0.0751773	-0.177945	-0.357977	0.227007	0.455544	-0.718366	0.565633	0.029473	-0.549283	-0.335344	-0.512285
TCGA-EP-A12J	0.258629	0.302561	-0.041241	0.425205	0.278798	0.187357	0.271563	-0.0153068	-0.0509932	-0.139844	0.0979111	-0.0758802	0.150394	-0.198899	-0.00878795	0.202743	-0.265758	0.124841	0.131797	0.447543	0.237183	0.425805	-0.108616	0.0619371	-0.24242	0.223719	0.149897	-0.206351	0.0845286	-0.0331821	0.0414105	-0.262984	-0.140315	0.00803933	-0.16694	0.0282011	0.519921	-0.0572833	0.364621	-0.207038	0.0632759	0.455806	0.542963	0.573998	0.562662	0.331802	-0.0465247	0.127891	0.18584
TCGA-DD-A1EJ	0.550939	0.575104	-0.0273108	0.515686	0.139552	0.097178	0.54943	0.0170832	0.0102672	-0.18477	-0.355832	-0.170499	0.301823	0.0183491	-0.0511394	0.0150943	0.559782	-0.174519	0.226287	0.561673	0.444352	0.528013	0.124439	0.401475	-0.158424	-0.275426	-0.124812	-0.28542	-0.0743282	0.330024	0.0971103	-0.468014	-0.164656	-0.0479528	-0.237581	-0.123736	0.12805	0.310238	-0.036222	0.303758	0.259819	-0.341754	-0.0344766	0.707839	-0.602485	-0.354552	-0.0542405	0.176577	0.271179
TCGA-G3-AAV2	0.114126	0.558039	-0.288087	0.463527	0.0200852	-0.048823	0.0323151	-0.148392	-0.373207	-0.0376766	-0.011363	-0.043841	-0.0938291	-0.401262	-0.0952414	0.297998	-0.123311	-0.123802	-0.139813	0.119035	0.134575	-0.0831488	0.011361	0.172502	-0.0571507	0.362959	-0.00120167	-0.0710912	0.0472925	-0.401642	-0.134943	-0.544838	-0.213969	-0.11659	-0.202978	-0.205079	0.246288	-0.0478027	-0.102084	-0.0984505	0.149572	-0.0735936	0.491611	-0.42489	0.433091	-0.0241544	0.166671	-0.135314	-0.118166
TCGA-DD-AADY	0.596385	0.324481	0.171435	0.234846	0.00406246	0.0756993	0.501583	0.145661	-0.000333357	-0.110182	-0.197276	0.0799128	0.477863	0.212242	0.132422	0.0624018	0.586942	-0.192656	0.0185143	0.497295	0.381787	0.514779	0.33758	0.421107	-0.23412	0.37234	0.553243	-0.256926	0.175585	0.194955	-0.115758	-0.469156	0.241066	0.403256	0.270915	-0.146535	0.152938	-0.201534	-0.10345	-0.00228061	0.185513	-0.00467087	-0.130261	-0.189008	-0.269132	-0.181737	-0.0803074	0.262052	0.372394
TCGA-CC-5263	0.534629	0.2747	0.307677	-0.0585238	0.496059	-0.0668327	0.57011	0.0372591	-0.129433	-0.371749	-0.506903	-0.227866	0.299246	0.270165	0.14431	0.0186555	0.112717	-0.27637	0.0985328	0.358048	0.493423	0.691216	0.460549	0.390003	-0.316138	0.0651974	0.6571	-0.0787704	-0.553975	0.464024	-0.062756	-0.119078	0.276056	0.414581	0.229318	-0.215774	-0.43934	0.124336	-0.285187	0.158135	0.260831	-0.440264	-0.674716	-0.0254548	-0.779778	-0.512454	-0.300283	0.257099	0.340623
TCGA-DD-AADP	0.338107	-0.306229	-0.113745	0.0260976	0.346097	-0.0888022	0.379446	-0.0139408	-0.0500794	0.0997342	0.156941	0.165507	-0.10711	-0.0984945	-0.264374	-0.280167	0.174971	0.13592	0.263865	0.332001	0.259669	0.399227	0.241746	-0.0839702	-0.0659417	-0.308455	0.490177	0.0282045	0.278024	0.00226739	-0.278513	-0.133859	0.275329	0.31243	0.238789	-0.0623326	0.175666	0.0756738	-0.353076	-0.075601	-0.0085207	-0.38186	-0.238385	0.596364	0.0230035	-0.289673	-0.233035	0.177492	0.205875
TCGA-BC-A69I	-0.217251	0.0467875	-0.00626637	0.329173	0.0315209	0.0335986	-0.372866	-0.0741103	-0.152261	0.249324	0.167003	0.130066	0.128548	0.127301	0.0222218	0.0223964	-0.460664	0.181434	-0.360386	-0.219239	-0.212433	-0.540732	-0.245985	-0.110079	0.0220894	0.418958	0.0429398	-0.130225	0.264027	-0.394928	0.47831	-0.334912	0.00856963	0.113941	0.0508254	-0.0254665	-0.04562	0.0228524	-0.084747	-0.10299	0.348564	0.107419	0.49351	0.264036	0.835857	0.342435	0.150065	-0.016057	-0.122866
TCGA-DD-A4NO	-0.0414518	0.428083	0.196961	0.0671637	-0.202023	0.102189	0.0977849	0.0481387	0.156565	0.103178	0.0700005	0.105926	0.0265014	0.015011	0.573386	0.477673	-0.0240414	0.144559	0.260171	-0.00303199	0.402277	0.0768352	0.189736	0.0899107	-0.0836388	0.327912	-0.13253	-0.0421189	0.116451	-0.0634678	-0.40162	-0.441751	0.171319	0.018167	0.169908	0.142887	0.500653	0.366252	0.388646	-0.165134	-0.180711	0.439745	-0.167925	0.597387	0.503257	0.347054	-0.263965	-0.134629	-0.210682
TCGA-BC-A10W	0.597743	0.0889975	0.299267	-0.136717	0.675018	0.306277	0.51869	0.262185	0.257809	-0.0664597	-0.370896	-0.0960454	0.262198	0.323172	0.530521	0.260924	0.449692	0.207024	0.231111	0.619913	0.513113	0.564559	0.355965	0.310318	0.075563	-0.294031	0.561764	-0.0252487	-0.122778	0.43377	-0.243155	0.0396991	0.267429	0.326073	0.218464	0.0393788	0.199878	0.408161	0.0358149	0.436292	0.220893	0.133794	-0.397361	0.12086	-0.523562	-0.205148	0.000882101	0.390175	0.468932
TCGA-LG-A9QC	0.083308	0.273934	-0.195702	0.153752	-0.299149	0.0778614	0.0951096	0.0707163	-0.155101	-0.174859	0.0141049	-0.22214	0.237881	-0.174817	0.147313	-0.206316	0.0418644	-0.120744	-0.07048	0.344499	0.228076	0.406532	0.326411	0.201569	-0.298292	0.0995831	0.538187	-0.117678	-0.260053	-0.396157	-0.229764	-0.539952	-0.0545395	-0.153749	-0.132051	0.00669974	0.178225	-0.137463	-0.0303606	-0.132786	-0.0244366	0.21811	0.297319	-0.0635226	0.115661	0.0842211	0.179137	0.0778806	0.147684
TCGA-DD-A11C	0.23008	-0.223909	0.215046	-0.489591	0.413568	0.0797859	0.210588	-0.102743	-0.102052	-0.201501	-0.311201	-0.307081	-0.301588	-0.0500092	0.211682	0.193522	-0.262761	-0.144591	-0.278548	-0.0641168	0.292132	0.332955	-0.126017	-0.228378	0.154521	-0.054793	0.284691	0.0083721	0.0550615	0.134577	0.0995774	-0.0777286	0.140432	0.118149	0.125271	0.106574	0.0766357	-0.202558	-0.34914	-0.0325702	-0.0876251	-0.349439	0.00966682	-0.447424	0.542054	-0.126177	-0.0313212	-0.0252954	-0.0765519
TCGA-DD-AACV	0.257385	-0.082972	-0.456438	-0.135226	-0.400982	-0.125909	0.481869	-0.238425	-0.309956	-0.0962857	-0.155564	-0.187747	-0.338457	-0.315151	-0.396925	-0.489861	-0.0492976	0.0811086	0.319428	-0.264055	0.336042	0.465971	0.303475	-0.0560777	-0.364942	0.0183009	0.440146	-0.0368746	0.0416237	0.0656964	-0.290057	-0.461929	-0.375204	-0.325097	-0.39829	-0.0108292	0.156176	0.290844	-0.00645817	0.0224277	-0.0469953	-0.0559149	0.0302994	0.405482	0.309868	0.00771072	-0.150952	-0.0419002	0.212106
TCGA-CC-5264	0.517774	0.106731	0.0864852	0.203525	0.208271	-0.0524082	0.436764	0.156815	-0.116158	-0.265428	-0.36722	-0.369131	0.226877	-0.110423	0.134631	-0.240501	0.378442	0.257244	0.284441	0.368421	0.587602	0.463193	0.418948	0.270874	-0.204525	-0.00262344	0.423149	-0.0965649	-0.412749	0.516432	0.00839555	0.186195	0.0937675	0.223158	0.0288468	-0.13616	0.108993	0.267955	-0.124966	0.180559	-0.0702359	-0.206356	-0.494824	0.406855	-0.43385	-0.267539	-0.191638	0.232232	0.355691
TCGA-DD-AACL	0.198827	0.341091	-0.082025	0.202801	0.45379	-0.0605625	-0.0358702	0.0799142	-0.0469356	-0.217096	-0.420393	-0.288277	0.0882796	0.229391	0.236207	0.488048	0.491686	-0.234951	0.0123936	0.245841	0.475753	-0.0587325	0.161438	0.310544	0.253806	0.300989	-0.426282	0.0704703	-0.377188	0.412386	0.296245	0.50666	-0.0126151	-0.0658625	0.028709	-0.113329	-0.338754	0.207511	-0.537131	-0.0102188	0.142099	-0.597607	-0.719894	0.0251071	-0.765637	-0.470209	0.389325	0.253593	0.299881
TCGA-DD-A116	-0.454547	-0.375453	-0.11122	0.167662	0.122657	-0.0501589	-0.116715	0.0169373	0.0164411	0.284985	0.11431	-0.0138422	0.03808	0.158882	0.391615	0.0206371	-0.558067	-0.134338	-0.232464	-0.209818	-0.308251	-0.0118976	-0.145537	-0.0798202	0.462685	0.332423	-0.0959106	-0.0838358	0.289011	0.0284067	-0.0305147	-0.31432	0.116077	0.163459	0.0651948	0.0295052	-0.341499	-0.0337817	0.164948	-0.0697778	0.236017	-0.0296006	0.144752	0.337115	0.570579	0.175997	0.484162	-0.0324686	-0.0679413
TCGA-CC-A7IG	-0.0394543	0.325285	-0.2171	-0.00668144	0.136328	-0.115038	-0.000554265	-0.0944366	-0.22296	-0.21485	-0.516395	-0.292965	-0.137314	0.212774	0.232774	-0.0403277	-0.186743	-0.318027	-0.180263	0.134719	-0.161391	0.189337	0.106706	0.139218	0.326413	-0.261934	-0.502494	0.00467226	-0.132041	0.234677	0.000427457	-0.418165	-0.0814265	-0.0970723	-0.0377839	-0.372512	-0.513328	0.0188417	-0.504303	0.0061641	-0.145205	-0.54139	-0.679863	-0.258908	-0.743823	-0.42292	0.379531	0.0483111	0.118974
TCGA-DD-AAE9	0.345038	0.397159	0.080162	0.526423	0.182959	0.117275	0.487846	0.0696664	-0.33803	0.022119	0.160166	-0.301601	0.134502	0.150291	0.351786	0.241723	0.00381939	-0.231755	-0.225249	0.0181546	-0.089552	-0.224726	-0.103043	0.195052	0.191354	0.326327	-0.583047	-0.0769403	0.139439	-0.125551	0.07445	-0.415215	-0.150039	-0.0439963	-0.130494	-0.0587684	0.0750582	-0.15913	0.478557	-0.0989792	0.0663172	0.435698	0.302628	0.0896817	0.274549	0.416359	0.519314	-0.17164	-0.0642865
TCGA-DD-AAVP	-0.03065	0.444595	0.0383311	0.354933	-0.0928063	0.353883	0.0198437	0.215227	-0.0614984	0.0835609	0.129883	0.114608	0.137287	0.119021	0.317443	0.0753075	0.304978	-0.200532	-0.0282343	0.415957	0.0831522	-0.060587	0.0724328	0.211967	0.536749	0.516266	0.156398	-0.248519	0.248074	-0.181547	0.174922	-0.284124	0.138878	0.151449	0.0854688	0.213576	0.292606	0.0404616	0.166751	0.299258	0.475779	0.112376	0.46294	0.11695	0.366663	0.120621	0.623988	0.0802627	0.170131
TCGA-G3-AAV5	0.192252	0.540465	-0.458953	0.4848	-0.142402	-0.17793	0.326481	-0.201979	-0.375473	-0.31188	-0.317243	-0.24065	-0.142189	-0.107549	-0.172392	0.0409392	-0.0185474	-0.0039914	-0.418729	0.624905	0.190658	0.387851	0.34925	0.187555	-0.000322787	-0.0237593	-0.426967	-0.300892	-0.363109	-0.174289	-0.390844	-0.46233	-0.366756	-0.41701	-0.386691	-0.149553	0.176755	0.406234	0.354403	-0.27128	-0.104044	0.3004	0.142543	-0.235357	-0.163164	0.20981	0.499684	0.114629	0.320481
TCGA-ZS-A9CF	-0.175645	-0.206297	-0.162849	-0.387377	-0.102877	0.095867	0.136995	-0.110692	-0.0881029	-0.153274	0.168266	0.0764587	-0.112556	-0.157194	-0.283708	-0.295952	-0.36373	-0.150689	-0.142776	-0.432376	0.088152	0.348578	-0.277434	-0.300257	-0.369043	-0.152665	0.451128	0.0296404	-0.15805	-0.35953	0.148534	-0.220134	-0.285044	-0.187222	-0.298816	-0.238082	-0.408463	-0.268626	-0.226818	-0.178089	-0.326575	-0.165381	-0.0416121	0.0437898	0.0751944	-0.0795083	-0.466271	-0.0846432	-0.0787809
TCGA-NI-A8LF	-0.569462	-0.549512	-0.26436	-0.290214	-0.0636485	-0.0681485	-0.729066	-0.013365	0.0662749	0.191705	0.491645	0.408134	-0.160117	0.0368404	-0.293638	-0.349099	-0.500065	-0.190958	-0.104255	-0.652602	-0.553669	-0.610671	-0.45286	-0.527287	-0.13411	0.0098353	-0.45734	-0.0177301	0.193644	-0.497262	0.0323892	-0.531345	-0.0627794	-0.00916446	-0.0459216	-0.0269509	-0.413581	-0.457287	0.249711	-0.436539	-0.522497	0.409224	0.429541	0.411663	0.621684	0.381123	-0.331543	-0.35644	-0.580888
TCGA-DD-A39Z	0.117437	0.12691	-0.340611	0.261564	-0.0154641	-0.00166392	0.205203	-0.0681367	-0.102198	-0.19057	-0.20355	-0.143094	-0.302729	0.229569	-0.321571	0.120193	-0.258351	-0.29542	-0.130817	0.154169	-0.322217	-0.0911294	-0.0509616	0.0322023	0.156407	-0.0288354	-0.697571	-0.313399	-0.190276	-0.385494	-0.199106	-0.486456	-0.363172	-0.470212	-0.450506	-0.157762	-0.341168	-0.330954	-0.29785	-0.435048	-0.222428	-0.336747	-0.260346	0.359553	-0.412029	-0.212066	0.47658	-0.0428643	0.0699491
TCGA-EP-A3RK	0.248277	0.52106	0.249821	0.446607	0.224945	-0.0226442	0.134415	0.142248	0.124304	0.0195661	-0.265745	-0.188791	0.273024	0.277505	0.700013	0.531042	-0.157255	-0.192738	-0.389171	0.45313	0.365505	0.460582	0.330588	0.443538	0.185683	0.317509	-0.507896	-0.202668	-0.110426	0.163368	0.275845	0.647641	0.0099192	0.0361105	0.0258531	0.0193011	0.000566011	0.14674	0.0633559	0.206188	0.162455	0.216296	-0.204843	0.310375	0.180182	0.136256	0.186681	0.223096	0.268289
TCGA-FV-A496	0.311609	-0.440143	-0.37564	-0.0445048	-0.411821	-0.426478	0.0285241	-0.178198	-0.356384	-0.457096	-0.441491	-0.0727539	-0.122286	-0.207183	-0.537953	-0.566157	0.0289483	0.177956	0.0498455	-0.217355	-0.184148	-0.236454	0.215698	-0.207467	-0.312113	-0.465408	0.196484	0.00676601	-0.403115	-0.381859	-0.0950867	-0.629107	-0.309921	-0.364772	-0.338912	-0.0322312	-0.000451567	0.194369	-0.0810552	0.0979793	0.0478678	-0.17859	-0.358555	0.400817	-0.0244964	-0.0911065	-0.42079	-0.205252	-0.152991
TCGA-CC-A3MB	0.401199	0.54809	0.00559271	0.382312	0.0540988	0.165904	0.409235	0.241011	-0.116851	-0.393658	-0.369395	-0.134013	0.181407	0.0772864	0.256957	-0.00732804	0.423612	-0.00522112	0.274404	0.612684	0.392049	0.678646	0.49193	0.307745	0.067834	-0.132551	0.476382	-0.15735	-0.0873417	0.27354	-0.414091	-0.377951	0.0410884	0.0828214	-0.0392482	-0.111573	0.244699	0.159799	0.150174	0.109159	0.207157	0.0305608	-0.195767	0.380425	-0.433556	0.10595	0.165345	0.206318	0.427725
TCGA-CC-A7IF	-0.575082	-0.407944	-0.24642	-0.330578	-0.265556	-0.105121	-0.175808	-0.224025	-0.0655973	0.0808297	0.22477	0.372898	-0.340539	-0.220325	-0.273135	-0.384477	-0.484908	-0.486062	-0.0972676	-0.679316	-0.507102	-0.425575	-0.429775	-0.522403	0.266889	-0.422289	-0.463674	0.258041	0.0125403	-0.550951	-0.0953841	-0.488643	-0.194795	-0.231714	-0.120977	-0.328386	-0.539451	-0.405134	-0.0583662	-0.419645	-0.350035	-0.310952	-0.542413	0.182385	0.0110399	-0.0596268	0.179036	-0.318351	-0.356712
TCGA-ZS-A9CD	-0.0526912	-0.043822	0.0811922	0.145803	0.14329	0.301089	-0.347029	0.320706	0.259716	0.125883	0.23286	0.335743	-0.0867338	0.197621	0.439796	0.366433	0.0671302	-0.0500484	0.133953	0.286208	-0.206084	-0.561876	0.199891	0.140873	0.379254	0.0662497	-0.0718345	-0.120379	0.339829	0.116917	-0.128081	-0.241814	0.31486	0.140555	0.250948	0.12866	0.347513	0.212979	0.177309	0.213352	0.0895953	0.274765	0.295198	0.295794	0.313723	0.367312	0.168648	0.00363658	0.0519588
TCGA-G3-A25S	-0.147644	-0.0301775	-0.370874	-0.0563247	-0.465682	-0.392548	0.154096	-0.136661	-0.111119	-0.152497	-0.241951	-0.201868	-0.304877	-0.0650286	-0.0189034	-0.385499	0.172354	-0.315225	-0.0177585	0.467396	-0.142457	0.341192	0.257634	0.0879024	0.135696	0.0345648	-0.271924	-0.354732	-0.391746	-0.135727	0.274773	-0.144397	-0.329938	-0.423766	-0.387519	-0.218592	-0.174256	0.20228	0.0513949	0.209036	-0.264939	-0.0985364	-0.381501	-0.338352	-0.230402	0.0266193	0.508287	0.0106045	0.268681
TCGA-BC-A217	0.225605	0.493591	-0.5286	-0.176462	-0.157308	-0.316039	0.498194	-0.447916	-0.337027	-0.20694	-0.363207	-0.350943	-0.00748478	0.0723409	-0.101017	-0.077737	-0.0721347	-0.37509	-0.0969562	0.187793	0.0870867	0.0943872	0.388161	0.0709862	-0.290408	-0.531112	0.212093	-0.26332	-0.487988	-0.0568813	0.209684	0.36178	-0.309981	-0.275104	-0.328002	-0.133828	-0.301444	0.0388365	-0.404906	-0.0213858	-0.0178213	-0.610547	-0.470888	-0.580271	-0.50725	-0.441614	-0.132636	-0.158771	0.0905648
TCGA-DD-AAW2	0.0591504	-0.0455455	-0.0448098	0.169706	0.037985	-0.125823	0.463435	-0.301045	-0.311662	-0.182539	0.0415387	-0.497542	-0.138875	-0.351114	0.0334906	0.178641	-0.480313	-0.127915	-0.0579005	0.426473	0.271681	0.349519	0.1127	-0.153952	-0.161565	0.0219276	-0.149106	-0.215666	0.162041	-0.364998	0.0730328	-0.510863	-0.267952	-0.0265284	-0.28236	-0.00572631	0.439662	-0.084697	0.443573	-0.365888	-0.207698	0.498369	0.328833	0.349057	0.618307	0.300995	-0.0786498	-0.0957448	-0.000883469
TCGA-DD-A3A3	-0.0511275	0.174684	-0.41348	-0.000475646	-0.335801	-0.175623	-0.457889	-0.0107408	0.0292168	0.202948	0.0619869	0.186649	-0.250029	0.167272	0.455693	0.00172748	-0.118952	-0.114733	-0.32889	-0.365675	-0.545575	-0.526748	-0.356086	-0.0384335	0.406443	0.0114052	-0.785764	-0.0179326	-0.109976	-0.27011	0.225483	-0.375665	-0.197518	-0.296248	-0.264921	-0.133289	-0.466885	-0.2004	0.0316258	0.0171594	-0.0366203	0.056539	-0.317832	0.385523	0.0884832	0.268635	0.421491	-0.213295	-0.10454
TCGA-2Y-A9H8	0.243826	0.331659	-0.017704	-0.0227961	0.152661	0.0292667	0.208115	0.0910174	-0.0358566	-0.268828	-0.133267	0.210113	-0.0720901	-0.268453	-0.00105824	-0.101682	-0.110849	-0.343521	0.196519	-0.0806307	-0.0697953	0.146131	-0.128659	0.109684	-0.283436	-0.128873	-0.00275966	0.168343	-0.0184512	-0.36398	-0.159265	0.352774	-0.304213	-0.375772	-0.302553	-0.12967	-0.0145307	-0.138193	-0.418969	-0.0473	0.0456275	-0.516375	-0.0567272	0.51413	-0.330202	-0.453567	-0.318184	-0.280003	-0.233104
TCGA-G3-A7M6	0.0242963	0.23668	0.128083	0.0437437	0.282524	-0.358139	0.475456	0.0972419	-0.0742125	-0.461265	-0.56981	-0.240495	-0.0177976	0.205028	0.0282584	0.11589	-0.102121	-0.4409	-0.396204	0.238213	0.39373	0.591078	0.353032	0.10054	-0.179854	-0.597264	0.104834	0.0150199	-0.609732	0.420962	-0.0935039	0.119949	0.258019	0.309784	0.29776	-0.492835	-0.72537	-0.336831	-0.693708	-0.320815	-0.504471	-0.693026	-0.75582	-0.735671	-0.815801	-0.694373	-0.497357	0.0478629	0.0793238
TCGA-FV-A2QQ	0.000519745	0.203884	0.21668	-0.104377	0.0614044	0.378701	-0.146128	0.24829	0.0464529	0.308441	-0.068915	0.140077	-0.22745	0.120835	0.577963	0.439751	0.296399	-0.139977	-0.0189582	0.586218	-0.015716	-0.141024	0.239369	0.0384654	0.142502	0.288314	-0.535878	-0.193474	0.296087	0.215468	0.122869	0.445729	-0.0328981	-0.0950514	-0.0289685	0.429587	0.684519	0.37471	0.439888	0.362905	0.128952	0.551192	0.612015	0.161882	0.479105	0.43067	0.315629	0.0226208	0.102459
TCGA-ZP-A9D4	-0.235851	-0.0993783	-0.396323	-0.465314	-0.427052	-0.288662	-0.321415	-0.273484	-0.325056	-0.233799	-0.0289018	-0.26173	-0.224305	-0.509442	-0.322665	-0.307848	-0.462522	-0.0699264	-0.276266	-0.454375	0.132673	-0.291312	-0.124278	-0.342114	-0.39807	-0.166749	0.206061	0.0584361	-0.304104	-0.469809	-0.37351	-0.557492	-0.362795	-0.317234	-0.395399	-0.272569	-0.155734	-0.22376	0.420842	-0.380401	-0.432044	0.520957	0.243106	-0.170413	0.571224	0.335369	-0.369029	-0.393719	-0.331206
TCGA-LG-A9QD	-0.362292	-0.44008	-0.00346033	-0.354082	-0.267067	-0.229715	-0.528659	-0.237101	-0.179042	0.206643	0.403209	-0.0051744	-0.348188	0.10829	-0.18951	0.148566	-0.597741	0.24411	0.249785	-0.446447	-0.435933	-0.526109	-0.322779	-0.541658	-0.316843	0.12777	-0.379395	0.118896	-0.165119	-0.30313	0.115255	0.20024	-0.297889	-0.415191	-0.28666	0.0730786	-0.109535	-0.13612	-0.0466364	-0.290642	-0.428414	-0.0142271	0.515611	-0.293159	0.348247	0.245214	-0.197855	-0.30608	-0.291683
TCGA-RC-A6M4	-0.301508	0.296186	-0.448086	0.0775481	-0.108246	0.0650591	0.129589	-0.0587134	-0.145739	0.206876	0.43465	0.238933	-0.249828	-0.0665967	-0.392129	-0.415073	-0.527835	-0.149106	0.0426414	0.262665	-0.22984	-0.111835	-0.16721	-0.0155663	-0.181356	-0.307765	-0.35588	-0.256914	0.123844	-0.381025	0.0266473	-0.58552	-0.45244	-0.337475	-0.415729	0.0584774	0.130825	0.0464944	0.567929	0.101459	0.080233	0.675045	0.527359	0.654719	0.777167	0.619489	0.0185357	-0.039191	0.294356
TCGA-ED-A7XP	0.118961	0.417194	0.364174	0.0139902	-0.14984	-0.134562	-0.0111278	-0.0338251	-0.00485827	-0.1456	-0.218733	-0.193153	0.098027	-0.19416	-0.192571	0.0850992	0.13053	0.242854	-0.353272	0.390789	0.327576	0.10436	0.327055	0.159083	-0.0148634	-0.0494021	-0.173967	0.108602	-0.0621284	0.0445213	-0.338302	0.101423	0.162927	0.130007	0.233264	-0.372097	-0.0593717	0.0010106	0.145809	-0.167979	-0.010028	0.0729536	-0.522558	-0.545353	-0.404379	-0.150907	-0.0318247	0.0519844	-0.224957
TCGA-2Y-A9HA	0.23181	0.391771	-0.0292093	0.264182	-0.281737	0.321278	0.0952354	-0.0493473	-0.251134	-0.264557	-0.24225	-0.383632	-0.148108	-0.284957	0.360055	0.0306748	-0.345346	-0.297913	-0.0298313	0.464347	0.335987	0.312419	-0.18851	0.145775	-0.129491	-0.0411371	0.429875	-0.269748	0.0342397	-0.083252	-0.281518	-0.570702	-0.176112	0.0328453	-0.220017	0.308193	0.495339	0.195277	0.484945	0.0230302	0.0619536	0.552018	0.30866	0.580662	0.399707	0.338405	0.233324	0.0518382	-0.0306699
TCGA-DD-AAE2	0.146662	-0.144538	0.19537	-0.2195	-0.0611744	0.24081	0.0644413	-0.00828901	-0.304386	0.0839915	0.0367006	0.0878245	0.0546235	-0.136878	-0.364002	-0.542368	-0.162357	0.0212969	0.386996	-0.308921	0.262864	0.118698	0.0884148	-0.0527642	-0.138594	0.459083	0.328059	-0.0506129	0.0020843	-0.0245659	0.244188	0.470756	-0.132453	-0.0458044	-0.0993	0.352009	-0.154911	0.103678	0.498642	0.242129	0.189033	0.593475	0.493198	-0.287689	0.342296	0.333192	-0.27729	8.31e-05	0.00371365
TCGA-DD-AADF	-0.254852	-0.76593	-0.505016	-0.590682	-0.471617	-0.289147	-0.496736	-0.422467	-0.512119	-0.207989	-0.343045	-0.215289	-0.516622	-0.465754	-0.452708	-0.344081	-0.23812	-0.296755	-0.339245	-0.422272	-0.185376	-0.439988	-0.252647	-0.325715	0.31072	-0.428534	-0.220241	-0.289869	0.0805194	-0.50511	0.305682	0.387493	-0.412148	-0.471831	-0.402118	-0.0235615	-0.0366835	0.0646457	-0.343494	0.0480199	-0.208848	-0.398701	-0.227632	0.346255	0.273018	0.0302892	0.493733	-0.0967596	0.041931
TCGA-DD-AACW	0.131227	-0.150008	-0.280128	-0.0136104	-0.0227814	0.0344157	0.404411	0.0281956	0.0749807	-0.310022	-0.35484	0.0398978	-0.0545382	-0.176595	-0.278628	-0.283131	0.577747	0.0696928	0.342567	0.133585	0.34989	0.560588	0.0920356	-0.172773	-0.167763	0.165917	-0.400892	0.0788083	-0.0588723	0.000508171	-0.30169	-0.226298	-0.309102	-0.171646	-0.340352	-0.340291	-0.184063	-0.169602	-0.424729	-0.324948	-0.193358	-0.463279	-0.0479775	0.414931	-0.380548	-0.31222	-0.0197393	0.0797068	0.194735
TCGA-MI-A75I	0.401137	0.639126	-0.43804	0.340755	0.140021	0.168504	0.421706	-0.0389597	-0.033112	-0.186194	-0.32048	-0.312231	0.358031	0.316251	0.0663913	0.010234	0.0821581	-0.26533	0.0874752	0.539596	0.31471	0.0150215	0.232987	0.449924	-0.0896835	0.254407	0.00973192	-0.382811	-0.219458	0.0419549	-0.242764	-0.350796	-0.30409	-0.286789	-0.354381	0.172963	0.301274	0.229287	0.586199	0.161314	0.251041	0.45842	-0.146891	-0.359165	0.0818383	0.306893	0.27844	0.000927382	0.212724
TCGA-FV-A3I0	0.131154	0.0985812	0.34954	0.0381522	0.43423	-0.288744	0.177686	-0.0117741	0.114165	-0.312584	-0.531881	-0.32607	0.134879	0.448138	0.102427	0.228219	-0.281453	-0.467043	-0.639067	0.302162	0.146556	0.194741	0.463471	0.275002	0.192591	-0.489344	0.341626	-0.0299953	-0.0964187	0.20552	-0.342339	-0.369841	0.362671	0.239444	0.321346	-0.204237	-0.418098	-0.165727	-0.517014	0.0412643	0.0590498	-0.517569	-0.803113	-0.781798	-0.802071	-0.461913	0.0729283	0.109781	0.111744
TCGA-2Y-A9H1	-0.459459	-0.555891	-0.420532	-0.377884	-0.505974	-0.254476	-0.465098	-0.175961	-0.35038	0.0737305	0.152102	-0.0296569	-0.562833	-0.0353843	-0.212851	0.0562492	-0.411151	-0.21783	-0.116481	-0.325742	-0.626361	-0.570958	-0.265152	-0.255142	0.142492	-0.386112	-0.774202	-0.142488	-0.285123	-0.366304	-0.0337665	0.0613264	-0.389463	-0.512492	-0.423329	-0.209414	-0.438567	-0.339762	0.136497	-0.305221	-0.258526	0.220221	-0.0549179	-0.0595141	0.307122	0.384438	0.345783	-0.221716	-0.191204
TCGA-CC-A8HU	-0.0816849	0.316405	0.0285078	-0.141268	0.045908	0.0573612	0.273733	0.227628	-0.25413	-0.13232	-0.362778	-0.269115	0.132753	-0.00932637	0.310671	-0.110516	0.562918	0.118752	0.26913	0.407728	0.322781	0.539263	0.431834	0.29896	0.180977	0.0689923	-0.0559828	0.0718787	0.0602842	0.213515	-0.385619	-0.449815	-0.243281	-0.310593	-0.278695	-0.0239653	0.225437	0.505466	-0.385635	0.171361	0.0612473	-0.681942	-0.511842	0.254576	-0.449975	-0.447062	0.442007	0.11976	0.268854
TCGA-DD-AAD2	0.260693	0.645049	0.413508	0.11768	0.427511	0.115935	-0.416407	0.281749	0.42219	0.421433	0.287811	0.426036	0.0715356	0.259271	0.719377	0.70515	-0.292076	0.116176	0.180794	0.383494	-0.240631	0.202746	0.119633	0.459102	0.485742	0.189195	-0.563891	0.234022	0.341714	0.384352	-0.0270973	0.440522	0.515517	0.515495	0.524062	0.25516	0.646098	0.027599	0.0348871	0.166641	0.341087	0.247082	-0.0622671	-0.0701594	-0.19698	0.0625939	0.228527	0.189329	0.0483961
TCGA-BC-A10R	-0.0289476	-0.156269	0.251886	-0.2214	-0.209904	0.0528116	0.0474559	0.0691552	0.28992	0.0525778	-0.174389	0.119204	0.156294	0.0191784	-0.371537	-0.00620497	0.150172	-0.0893854	-0.000319285	-0.400378	-0.178199	-0.229516	-0.267819	-0.280987	0.261519	0.0123755	0.247444	0.328444	0.2647	0.322521	0.00122104	-0.431221	0.373182	0.381842	0.43309	-0.0569427	0.305644	-0.209655	0.55705	-0.056857	-0.203735	0.568231	0.114801	-0.639157	-0.415213	0.230738	-0.0225164	-0.0668323	-0.266836
TCGA-G3-A5SL	0.0823094	0.0871117	-0.173359	0.276419	0.0516732	0.0231797	0.360441	-0.0745642	-0.0668373	-0.142048	0.251031	-0.166741	-0.0489343	-0.101647	-0.105423	0.0797838	-0.270224	-0.0383366	-0.00846016	0.23905	0.14622	-0.0976783	-0.328641	-0.0433356	-0.046603	0.415285	0.337803	-0.213279	-0.0141135	-0.0726096	-0.00997558	-0.512171	0.0169955	0.109885	-0.0697929	0.218358	0.627354	-0.261378	0.597807	-0.00595466	0.231097	0.705133	0.673746	0.858796	0.696716	0.587572	0.141937	-0.0251046	-0.043446
TCGA-CC-A1HT	0.199746	0.00702732	0.190172	-0.0420288	0.305198	-0.331853	0.377771	0.0719045	0.0300989	-0.368876	-0.625395	-0.16194	0.0293068	0.0143576	0.259311	0.243144	-0.0781384	-0.212395	-0.361017	0.514841	0.561365	0.632892	0.608935	0.398342	-0.022631	-0.689146	0.348744	0.224124	-0.640316	0.445456	0.205128	0.601807	0.278064	0.177778	0.210736	-0.193029	-0.416102	0.284634	-0.283713	-0.0349916	0.0357574	-0.39511	-0.832381	-0.684032	-0.83156	-0.517649	-0.235247	0.226968	0.3156
TCGA-2Y-A9GV	0.140068	0.298976	0.218859	-0.0530377	-0.26171	0.304255	-0.106687	0.0791043	0.0929586	0.105303	0.196104	0.30722	0.303768	0.0237214	-0.215667	0.339081	0.0789329	0.276112	0.353038	-0.316058	-0.00300238	-0.216936	0.260576	0.0817801	-0.398825	0.386169	0.440407	0.21851	-0.265187	-0.111376	-0.117143	0.159019	-0.0909983	-0.0246728	-0.0836181	-0.0287079	-0.320789	0.0471533	-0.158871	0.20682	0.118435	-0.32131	0.0976463	0.214117	0.424366	-0.0867005	-0.580977	-0.239424	-0.314151
TCGA-ED-A7XO	-0.239871	-0.133203	-0.274625	-0.127853	0.279475	0.0305421	-0.19095	-0.16215	-0.429592	0.193922	-0.215554	-0.350448	-0.384159	-0.384063	-0.142314	-0.199738	-0.184864	-0.140355	0.219371	-0.199613	0.0428425	-0.321987	0.0490052	-0.0730985	0.227929	0.00840371	-0.0514766	-0.0289682	0.0534786	-0.00367028	0.337726	0.303836	0.0463969	-0.0209933	0.0724408	0.190781	0.0307149	0.367501	-0.176203	0.0770512	0.293957	-0.326502	0.142771	-0.328546	0.324581	-0.169855	0.167777	-0.0245365	0.0965236
TCGA-CC-A5UC	0.407545	-0.30682	-0.0443353	0.104229	0.549918	0.0359557	0.00958228	0.155903	0.0822109	-0.25285	-0.294583	-0.216587	-0.0999292	0.255258	0.251726	-0.172172	0.48404	-0.181972	0.13526	0.360591	0.0234529	0.336808	-0.189823	-0.000401537	0.286959	0.266974	-0.507131	-0.0380379	0.0473338	0.284722	-0.144431	0.00024471	0.289359	0.203998	0.260635	-0.213686	-0.370131	-0.250898	-0.281479	-0.390157	0.0743469	-0.269301	-0.50715	0.662329	-0.48552	-0.0237133	0.0951787	0.330199	0.295766
TCGA-G3-AAV1	0.272994	0.0897453	-0.0153166	0.200012	0.171372	0.127951	-0.121656	0.0595153	-0.0893954	-0.113806	0.0316938	-0.214973	0.182008	-0.0943155	0.275105	0.243588	-0.00761757	-0.0495126	-0.231112	0.587123	0.297614	0.432791	-0.0140901	0.0710425	-0.0142488	0.2096	0.114785	0.0608946	0.28731	-0.167929	-0.424793	-0.527273	0.0671684	0.147142	-0.00486701	0.115388	0.388919	0.229695	0.398477	0.107345	0.281324	0.558909	0.105704	-0.0130454	0.44735	0.345163	-0.166169	0.0222549	0.107983
TCGA-O8-A75V	0.173819	0.551137	-0.11346	-0.0721972	0.129369	0.0516045	0.144363	0.111868	0.139157	0.391805	0.446628	0.329864	-0.279919	0.274808	0.491897	0.293984	-0.244388	-0.0994786	-0.143491	-0.121375	-0.459134	-0.0697611	0.0492658	0.277809	0.304396	0.189824	-0.611848	-0.169952	0.043865	0.103711	0.309536	0.523327	0.0344986	0.0844099	0.0178509	-0.0107445	-0.219247	-0.0849033	0.234194	0.146894	0.193611	0.312381	-0.224041	0.654592	0.213258	0.314429	0.269399	0.0341501	0.0364416
TCGA-ZP-A9CY	0.132366	0.482701	0.505386	0.562465	0.202655	0.34202	0.236682	0.170707	0.452139	0.49236	0.543098	0.570096	0.298101	0.263454	0.178463	0.289929	0.143871	0.493075	0.253905	-0.309681	0.0728497	-0.346985	-0.0570897	0.36666	-0.349574	0.489062	-0.297649	0.257709	0.079119	-0.0641091	-0.180875	-0.351839	0.223745	0.284219	0.301603	0.470851	0.357272	0.154689	0.544839	0.0408059	0.341378	0.576315	0.734194	0.0387016	0.420359	0.413681	-0.413269	-0.0401041	-0.182683
TCGA-G3-A7M8	-0.226352	-0.604877	0.0168706	-0.422276	0.223284	0.064229	-0.458203	-0.38778	-0.167067	0.151421	0.134137	0.0661235	-0.294694	-0.268133	-0.511996	-0.328979	-0.144409	0.0258459	0.431959	-0.383204	-0.619278	-0.641481	-0.337344	-0.286853	0.00743428	0.255007	-0.176665	-0.118956	0.288114	-0.404565	-0.106474	-0.58893	-0.182706	-0.176721	-0.098003	0.280486	0.35441	-0.0944448	0.39064	0.0887466	0.306269	0.519871	0.634664	-0.646103	0.479657	0.197739	0.0828057	-0.229665	-0.372393
TCGA-DD-AAE0	0.29889	-0.100714	0.208158	-0.04651	0.381839	-0.296638	0.317779	0.125351	0.0894958	-0.207825	-0.51726	-0.282242	0.0097265	0.197217	0.420032	-0.19746	0.057179	-0.404248	-0.311507	0.249118	0.244449	0.354015	0.259619	0.200192	0.433743	-0.3472	-0.445927	0.241852	0.0472424	0.351646	-0.264654	-0.135197	0.347783	0.308472	0.321259	-0.43132	-0.619442	-0.337272	-0.668012	-0.139353	-0.361942	-0.703072	-0.71233	-0.336697	-0.86712	-0.56526	0.247015	0.200974	0.235503
TCGA-ED-A7PY	-0.425493	0.00400251	-0.278138	-0.515987	-0.482158	-0.0294192	-0.0915883	-0.022259	-0.0935478	-0.0895171	0.0786813	-0.0170654	-0.0128526	-0.125321	-0.268975	-0.610967	0.502156	-0.23807	0.0506899	-0.512988	-0.12809	-0.221704	-0.170688	-0.316722	0.195119	-0.371948	-0.489481	0.115287	0.251906	-0.197039	-0.362001	-0.523629	-0.280081	-0.334432	-0.275652	-0.319921	-0.496151	-0.366762	-0.454783	-0.427671	-0.475852	-0.450146	0.0606219	-0.260512	-0.41496	-0.328596	0.0632817	-0.225233	-0.246565
TCGA-EP-A2KC	0.192513	0.54965	-0.248262	0.0747066	-0.249469	0.0210706	0.458225	0.0525986	-0.111188	-0.271748	-0.00239275	-0.0952268	0.15206	-0.265843	-0.319827	-0.0567771	0.0334408	0.222134	-0.183242	-0.0476098	0.128136	0.285714	0.320981	0.104609	-0.262533	0.177019	-0.0382247	-0.181246	-0.264027	-0.373668	-0.434354	-0.264223	-0.223177	-0.124052	-0.262594	-0.419443	-0.522326	-0.182649	0.0772444	-0.326032	-0.357298	0.343579	0.0624205	-0.0857967	0.202453	0.334269	-0.280188	0.0351983	0.0903751
TCGA-BC-A10X	-0.480044	-0.160131	0.330953	0.419955	-0.140044	0.206972	-0.497624	-0.0507109	0.182222	0.322257	0.34521	0.0742703	0.13402	0.115828	-0.352916	-0.450147	-0.0352088	0.295686	0.182973	-0.431205	-0.230784	-0.201965	-0.356602	-0.165313	-0.0827565	0.211728	0.313162	-0.0677604	0.321658	0.0980076	-0.0116661	-0.0878552	0.258514	0.383676	0.371797	0.50251	0.439758	0.11615	0.532329	0.120412	0.14932	0.581083	0.712294	-0.600552	0.665877	0.333426	-0.445476	-0.0612483	-0.312262
TCGA-CC-A7IH	0.135199	0.191467	-0.182043	-0.0499399	-0.0975348	-0.179568	0.376182	-0.149975	-0.1766	-0.143665	0.154357	0.0131082	-0.0728713	-0.13774	-0.207488	-0.0977027	-0.249054	-0.0995485	-0.0818781	0.286904	0.193605	0.165701	0.0515102	-0.121966	-0.154777	0.281987	-0.1023	-0.0744471	-0.196077	-0.198837	-0.190709	-0.557472	-0.224354	-0.0923546	-0.204007	-0.125668	-0.00917282	-0.117421	0.182638	-0.436916	-0.226154	0.105982	0.530016	0.285901	0.409669	0.199581	0.0178166	-0.0689072	-0.102766
TCGA-FV-A495	-0.28863	-0.36184	-0.117377	-0.0203031	0.217605	-0.075817	-0.288084	-0.211619	-0.268036	0.274429	0.0147806	-0.162104	-0.433007	0.342824	0.348636	0.231704	-0.185277	-0.229122	-0.289417	-0.324027	-0.485097	0.160101	-0.135821	-0.120951	0.434346	-0.41285	-0.48755	-0.204857	-0.226899	0.0122339	0.0271625	0.39323	0.123657	-0.0247771	0.156308	0.0408837	-0.325335	-0.0889465	-0.327242	0.0959022	0.168418	-0.279144	0.116031	-0.0466328	0.0321411	0.0437711	0.353086	0.131929	0.164899
TCGA-DD-A1EH	0.517045	0.167037	0.120678	0.284567	0.190481	-0.000856884	0.478121	0.0683696	0.115931	-0.464121	-0.407156	-0.0459591	0.353976	0.0515059	-0.00557298	-0.078545	0.558608	-0.0491692	-0.0541837	0.546131	0.4448	0.561954	0.292179	0.245543	-0.251407	0.11791	0.668454	-0.039535	0.0364087	0.235379	-0.0745069	-0.16857	0.38165	0.420842	0.34524	-0.276919	-0.325978	-0.369287	-0.296911	-0.0488598	-0.0435998	-0.272027	-0.405526	-0.0328766	-0.586583	-0.442006	-0.498776	0.21743	0.303496
TCGA-DD-AAEH	-0.320534	-0.269718	-0.0576062	-0.15317	-0.104368	0.117002	-0.056962	0.0342275	0.0949826	0.369339	0.529373	-0.0790915	-0.00958795	-0.100179	-0.0891205	-0.0165373	-0.447477	-0.170523	0.113586	-0.334747	-0.0421969	-0.49467	-0.233998	-0.195569	0.183071	0.383868	-0.424283	-0.186466	0.41985	-0.344399	0.217544	0.671637	-0.0490211	-0.150677	-0.0204912	0.0424948	0.193086	-0.338734	0.488081	-0.213356	-0.276926	0.617704	0.387896	-0.177762	0.484616	0.520481	0.298256	-0.0490657	-0.114896
TCGA-DD-AAEE	-0.054211	0.358487	-0.233736	-0.223025	-0.134793	-0.119124	-0.179958	-0.268525	-0.160732	-0.0970991	-0.0353253	0.101261	-0.0663537	-0.341825	-0.203559	0.275412	-0.339195	-0.138367	-0.0657626	0.198133	0.112196	-0.0284501	0.0939696	-0.0629971	0.0646085	-0.342911	-0.428501	-0.200915	0.18563	-0.0473365	0.0395915	-0.553904	-0.406751	-0.306115	-0.410258	0.0789427	0.168831	-0.0794008	0.0118269	-0.386619	-0.0521416	0.302443	0.325637	0.222256	0.424704	0.175529	0.406339	-0.108443	0.0683593
TCGA-ZP-A9D0	-0.0896972	0.433958	0.318	0.0746055	-0.074097	-0.00282377	-0.0288541	0.173741	0.114174	0.0499527	0.129681	0.255617	-0.0417523	-0.282584	-0.443559	-0.116102	0.088869	0.19312	0.25528	0.434456	0.27418	-0.106625	0.0150691	0.0227918	0.194446	0.134291	0.234416	0.289003	0.403391	-0.258288	-0.137215	-0.606032	0.0127846	0.0214104	0.0300382	0.272019	0.598041	0.177519	0.242472	-0.00155784	-0.0100462	0.241763	0.509346	-0.0510818	0.246594	0.236239	0.278721	-0.0694345	-0.207397
TCGA-DD-A1EG	0.434761	0.261469	0.170414	0.240133	0.43742	0.213772	-0.0196438	0.0594594	-0.0389897	-0.0439757	-0.344103	-0.103735	-0.0291447	0.209113	0.301203	0.491479	0.362311	0.110423	-0.0723693	0.530644	0.0705654	0.567217	0.305108	0.3975	0.318342	0.158418	-0.211044	-0.266747	-0.330096	0.521666	0.376514	0.623487	0.217805	0.259984	0.243922	-0.0503568	0.455405	0.191544	0.42139	0.16849	0.170859	0.422473	-0.358636	0.655001	-0.162801	0.106253	0.17303	0.248615	0.381746
TCGA-2Y-A9H6	-0.144827	0.177998	0.274653	-0.106485	-0.0993348	0.127506	-0.375574	0.0955242	0.3618	0.34512	0.426295	0.52647	-0.235581	0.067761	-0.0292104	0.454346	-0.174761	-0.283024	-0.247387	-0.34248	-0.277107	-0.0792437	0.231784	-0.162342	0.249317	-0.0830319	-0.120945	0.340575	-0.217827	-0.0628207	0.295422	0.32381	0.320521	0.232676	0.363301	-0.303301	-0.088124	-0.42238	-0.158004	-0.209109	-0.0508827	-0.164093	0.104628	-0.587239	-0.499971	-0.119671	0.120396	-0.127808	-0.42081
TCGA-2Y-A9GW	-0.368945	0.0299317	0.201378	-0.204984	-0.0503496	0.00583572	-0.487812	0.238733	0.35039	0.293258	0.4121	0.437826	-0.294448	0.110631	0.54174	0.277453	0.0296857	-0.131963	-0.365037	-0.379734	-0.200991	-0.44046	0.14249	0.147305	0.122106	-0.14051	-0.214789	0.18332	-0.165992	-0.0142927	-0.0426336	0.451972	0.368694	0.176526	0.383686	-0.322189	-0.314886	-0.17079	0.16206	-0.0478132	0.0173316	0.241789	-0.632455	-0.280614	-0.0557862	0.215285	-0.330799	-0.143898	-0.350563
TCGA-DD-A73D	-0.154759	-0.00168939	-0.376733	-0.137643	-0.254948	-0.118197	0.258737	-0.238814	-0.119975	-0.00293567	0.265237	-0.116739	-0.311504	-0.154156	-0.527189	-0.510277	-0.045337	0.00408233	0.0861795	0.086534	0.337997	-0.246689	-0.0563297	-0.273593	-0.35867	-0.43094	0.0985016	-0.22263	0.0396249	-0.414089	-0.053692	-0.588201	-0.490745	-0.46253	-0.523323	-0.10877	-0.0981942	-0.254229	0.513965	-0.259216	-0.304593	0.671926	0.476381	0.0385122	0.681123	0.509177	-0.00807699	-0.170288	-0.0033641
TCGA-DD-A115	0.480931	0.240185	0.289553	0.24831	0.187908	0.16753	0.370896	-0.0786937	-0.235388	0.011214	-0.357137	-0.231196	0.267408	0.0930406	0.198557	0.181315	-0.00592111	0.281076	-0.067331	-0.103214	-0.158751	-0.37872	0.182361	0.321151	0.122903	0.217047	0.206083	0.032112	0.342275	0.102429	0.210956	-0.00961893	0.224745	0.266496	0.182307	0.229703	-0.139863	0.30237	0.142969	0.298029	0.0777386	0.31827	0.262348	0.212476	0.550015	0.199273	-0.0252076	0.163409	0.193899
TCGA-XR-A8TF	-0.450172	-0.539306	-0.269959	-0.466443	-0.154141	-0.112046	-0.190351	-0.0519042	-0.250012	-0.0110601	0.168186	-0.250611	-0.195112	-0.179888	-0.455	-0.444055	0.139176	-0.263828	-0.332082	0.188803	0.399095	-0.248205	-0.141053	-0.453604	-0.194395	-0.557584	-0.117949	0.0732546	-0.0412521	-0.471463	-0.362915	-0.45407	-0.325047	-0.1964	-0.38619	-0.316219	0.0992359	-0.249229	-0.437163	-0.305039	-0.0866791	-0.424342	0.0827882	-0.274768	0.220977	-0.146922	0.177889	-0.129447	0.153993
TCGA-DD-A4NI	-0.572503	-0.681383	-0.091535	-0.487974	-0.634664	0.0206393	-0.495942	-0.173825	-0.0828253	0.039403	0.44036	0.0193785	-0.472995	-0.347895	-0.593005	-0.489884	-0.232022	0.454411	-0.118072	-0.69393	-0.403348	-0.630785	-0.527317	-0.513813	-0.355262	0.116308	0.122959	0.186802	0.0536145	-0.427644	-0.0941663	0.342433	-0.00206544	-0.0584525	0.0972781	0.16027	-0.112843	-0.501293	0.518076	-0.449215	-0.104181	0.555527	0.310891	-0.466442	0.639561	0.401546	-0.48398	-0.369113	-0.557286
TCGA-G3-AAV3	0.368539	0.412945	-0.136952	0.332139	0.167144	-0.180839	-0.315518	-0.119589	-0.112837	0.0416833	-0.0473268	-0.202977	-0.0893502	-0.26505	0.0663338	0.519578	-0.16938	-0.14557	-0.268883	0.182025	0.426186	0.127195	0.0933198	0.289127	-0.270041	0.186381	-0.238964	0.000949137	-0.112332	0.0558841	0.283096	0.636075	0.0677936	0.0661244	0.0448228	-0.0660947	0.2546	0.0287781	0.326457	-0.102214	0.244705	0.423977	0.312707	-0.256783	0.542725	0.191938	-0.262472	0.0223219	0.0396111
TCGA-UB-A7MA	0.125901	0.0609002	0.0626216	-0.00988306	0.179071	-0.352965	0.397437	-0.0396852	0.00155422	-0.187456	-0.507752	-0.32705	0.136385	0.0659833	0.351025	-0.108053	-0.137458	-0.421775	-0.446001	0.481254	0.308783	0.488662	0.202558	0.154959	-0.13407	-0.271655	0.108816	-0.161025	-0.419966	0.300724	-0.431795	-0.256526	0.232498	0.18347	0.255984	-0.497743	-0.47374	-0.3455	-0.607456	-0.229828	-0.20994	-0.633369	-0.688463	-0.649039	-0.875428	-0.531089	-0.376916	0.158247	0.168496
TCGA-UB-A7MF	-0.118911	-0.132591	0.0708773	-0.417141	0.0583319	-0.264882	-0.252083	-0.021616	0.0551504	-0.153978	-0.240505	0.139316	0.0455207	-0.0830571	0.147247	0.12199	0.290565	-0.260238	0.256381	0.191798	0.176979	0.00431309	0.193917	0.193756	0.2886	0.162281	-0.088424	0.153138	0.153362	0.0393515	0.187322	0.618779	-0.269316	-0.400195	-0.191022	0.222147	0.551446	0.156876	-0.372058	0.25282	-0.0145893	-0.318277	-0.162097	0.508925	-0.652517	-0.212372	0.382382	0.0426121	0.104632
TCGA-BC-A112	0.253774	-0.196825	0.0809999	0.0309989	-0.00331081	-0.136396	0.158268	-0.0394135	-0.21686	-0.178479	-0.517485	-0.353648	0.0895792	0.103717	0.0845897	-0.0745913	0.092736	-0.0984426	-0.229012	0.536501	0.470776	0.664618	0.360754	0.171563	0.284752	-0.198417	0.528139	-0.00624387	-0.183848	0.416462	0.133289	-0.156429	0.388963	0.483153	0.41989	-0.144464	-0.334064	0.0644559	-0.0512636	-0.030556	-0.368874	0.157052	-0.605053	-0.533339	-0.731787	-0.330513	-0.0321094	0.31233	0.246661
TCGA-BC-A10U	0.191376	0.359762	-0.350818	0.213336	-0.32342	-0.211943	-0.0642426	-0.0172331	-0.127649	-0.231976	0.0902959	-0.092155	0.0435982	-0.0465776	0.431309	0.17215	-0.252241	-0.0837357	-0.341989	0.38917	0.279034	0.33317	0.403682	0.28258	-0.429637	-0.384028	0.556232	-0.170457	-0.486562	0.0562189	-0.253018	-0.455576	-0.187163	-0.101363	-0.217103	-0.263452	-0.429813	0.1052	-0.0228662	0.153852	0.0454118	-0.360497	-0.516169	-0.140909	-0.410706	-0.266711	-0.477622	-0.236713	-0.0831577
TCGA-BC-A5W4	0.199816	-0.296286	-0.269928	-0.17255	0.169101	-0.147141	0.258327	-0.157494	-0.374901	-0.0229481	0.0360246	-0.363047	-0.0235027	0.130947	-0.292785	-0.546352	-0.0447129	-0.200536	-0.519009	0.0588222	-0.129976	-0.466383	0.170457	-0.115205	0.0456852	-0.0520765	-0.20686	0.0389938	-0.0797324	-0.0338948	-0.251765	-0.423439	-0.310315	-0.221022	-0.272477	-0.122528	-0.0882838	0.427221	0.22409	-0.000641829	0.000539615	0.265284	-0.287693	0.573529	0.240299	0.23222	0.247421	-0.0844469	0.0143286
TCGA-FV-A3I1	0.326935	0.660558	0.0475071	0.416838	0.205322	0.212074	0.265952	0.184587	0.0734557	0.104971	-0.215026	0.107831	0.218711	-0.0241168	0.253388	0.105479	-0.0683746	0.263137	0.610216	0.609001	0.130412	0.407129	0.289368	0.51273	-0.245935	-0.262498	0.184469	-0.147105	-0.280095	0.489783	-0.1383	0.377961	0.339297	0.354957	0.304334	0.287415	0.462462	0.226458	0.284303	0.280855	0.531414	0.364709	0.409679	0.591953	-0.123563	0.0371988	-0.391988	0.237224	0.305339
TCGA-CC-A123	-0.0311729	-0.480767	-0.232372	-0.540497	0.0585845	-0.358881	-0.322786	-0.25645	-0.156878	0.106498	0.0345888	-0.169686	-0.297305	-0.121809	-0.346447	-0.177154	0.261745	-0.221117	0.161746	-0.180467	-0.328618	-0.19926	-0.288507	-0.27496	0.227871	-0.343735	-0.67948	-0.238449	-0.160312	-0.0424814	0.232251	-0.272504	-0.264926	-0.16864	-0.290962	-0.490192	-0.757227	-0.264861	-0.469263	-0.167832	-0.22419	-0.596396	-0.561104	0.349738	-0.379196	-0.206696	0.296558	-0.0659798	-0.0491553
TCGA-WQ-A9G7	-0.361669	-0.375161	-0.128968	-0.271058	-0.292653	-0.198838	-0.412378	-0.122454	-0.223711	-0.326973	-0.57175	-0.473778	-0.226167	0.164824	-0.224941	-0.291013	0.0943163	-0.466688	-0.547608	-0.293866	0.0606612	-0.227829	-0.0965733	-0.1378	0.258855	-0.474981	-0.50098	0.278913	0.0123701	0.198423	-0.375688	-0.440452	-0.063557	-0.169469	-0.0154515	-0.502171	-0.661345	-0.370542	-0.618064	-0.285571	-0.416383	-0.635626	-0.708156	-0.327446	-0.740889	-0.492392	0.189893	-0.162526	-0.125055
TCGA-ED-A66X	0.0781432	0.528319	0.180116	0.400888	0.389992	0.0847033	0.193817	0.333638	0.269687	-0.0536247	-0.354465	0.228421	0.0632049	0.0795975	0.569951	0.220067	0.232852	-0.402282	-0.196987	0.450616	0.347196	0.345002	0.322134	0.477277	0.0098413	-0.3808	-0.190054	0.0833687	-0.056279	0.570869	-0.155105	0.298209	0.400797	0.400784	0.412794	-0.172702	-0.15459	-0.196737	-0.602256	0.0486167	0.289033	-0.63927	-0.44396	0.521973	-0.613452	-0.576825	-0.41844	0.124837	-0.0819504
TCGA-DD-A1EK	-0.0437679	0.225005	0.293026	0.342563	0.0669104	0.15516	-0.220735	-0.15008	-0.135375	0.0606895	-0.167384	-0.237692	0.349584	0.332612	0.454021	0.0491868	-0.35759	-0.144088	-0.127674	-0.38444	-0.586273	-0.540525	-0.461621	0.468865	-0.13167	0.274285	0.424844	0.0602312	0.0904559	0.270117	0.49477	-0.364416	0.0675418	0.133184	0.124884	0.493736	0.166503	0.284578	0.502682	0.427258	0.593793	0.458486	0.259847	0.475501	0.536956	0.216262	-0.193244	-0.178593	-0.35174
TCGA-DD-AADM	-0.139487	-0.545868	-0.153175	-0.338198	-0.185029	-0.100781	-0.195907	-0.0975309	-0.132717	0.284586	0.220593	0.0461008	-0.522267	-0.130315	-0.200928	-0.086263	-0.0875293	0.00569711	-0.0856506	0.305475	-0.27531	-0.134924	-0.00497597	-0.179311	0.297399	0.141842	-0.710682	-0.332434	0.0757251	-0.19041	-0.174882	-0.0367638	-0.289979	-0.451322	-0.319368	0.311622	0.134447	0.182338	0.0934243	0.162454	-0.409591	0.293963	0.17832	0.174697	0.240153	0.493427	0.456845	0.0522471	0.270986
TCGA-MR-A8JO	-0.690505	-0.615603	-0.0787569	-0.592699	-0.292865	-0.28443	-0.591687	-0.158231	0.118773	-0.132786	-0.190278	0.0580365	-0.563041	-0.400615	-0.0824471	-0.248684	-0.37796	-0.338564	-0.739726	-0.599545	-0.341597	-0.613809	-0.528005	-0.52046	0.399862	-0.32509	-0.583182	0.445759	0.00253122	-0.28056	-0.069711	0.24845	0.336708	0.185418	0.399058	-0.301112	-0.564532	-0.226787	-0.625551	-0.234719	-0.296235	-0.682011	-0.776329	-0.740784	-0.632911	-0.479884	-0.166488	-0.219664	-0.508405
TCGA-QA-A7B7	0.4101	-0.0697528	-0.258152	-0.409135	-0.268564	-0.0822699	0.289761	-0.3484	-0.379823	-0.480892	-0.540034	-0.286446	-0.259944	-0.209209	-0.418183	-0.435627	0.238455	-0.281482	0.167079	0.307116	0.345861	0.419315	0.0752843	-0.404648	-0.287599	-0.434452	0.285396	0.0617543	-0.476605	-0.137121	-0.397433	-0.205755	-0.408551	-0.445793	-0.422087	-0.0951474	-0.334549	0.321329	-0.107187	-0.0532637	0.0620901	-0.170921	-0.399483	0.269	-0.629724	-0.246532	-0.186806	-0.0970204	0.101255
TCGA-CC-A8HT	-0.00199831	-0.0280633	-0.291839	-0.18686	-0.346508	-0.210435	-0.378468	-0.145735	-0.174611	-0.388616	-0.478503	-0.38984	-0.192901	-0.160912	0.182921	0.0391488	0.118008	-0.455884	-0.0367449	0.117441	0.305077	0.00288254	-0.0703937	-0.125442	0.041563	-0.241631	0.0365142	0.0205414	-0.478924	-0.104991	-0.098367	0.126608	-0.329412	-0.393397	-0.376776	-0.252463	-0.350106	0.100467	-0.0712953	-0.158657	-0.353957	-0.0827983	-0.735047	-0.225719	-0.703533	-0.194632	0.317216	-0.0621173	0.0154967
TCGA-FV-A4ZP	-0.445607	-0.487938	-0.225107	-0.158059	-0.124982	-0.310041	-0.329563	-0.293823	-0.345393	-0.166188	-0.347708	-0.229198	-0.443008	0.107109	-0.186752	-0.0799726	-0.295421	-0.383357	-0.5155	-0.184821	-0.573394	-0.272224	-0.138395	-0.118364	0.353322	-0.35226	-0.574104	-0.327754	-0.355542	-0.034547	0.322841	0.120867	0.0400689	-0.178684	-0.0444186	-0.254485	-0.612088	-0.16089	-0.206971	-0.0691558	0.0401977	-0.167408	-0.55041	-0.0127657	-0.589875	-0.242594	0.161566	-0.0527433	0.0659478
TCGA-DD-A4NJ	0.257608	0.274626	-0.0711147	0.335143	-0.00320058	-0.0373478	0.438388	0.00467733	0.0937347	-0.157645	-0.276432	-0.165127	0.137002	0.170515	0.0489471	-0.0287238	-0.0320306	0.223755	0.368689	0.238164	0.132653	0.509388	0.232522	0.37106	-0.125161	-0.180245	-0.240707	0.248755	0.0384847	0.0820712	0.215751	0.297812	0.243744	0.265691	0.208236	-0.25235	-0.045447	-0.327928	-0.475553	0.030657	0.259823	-0.468223	-0.440674	0.155507	-0.347363	-0.375081	-0.329834	0.127745	0.12141
TCGA-CC-5258	0.426187	0.28445	0.163785	0.0974169	0.530146	-0.146034	0.138667	-0.10233	0.0583515	-0.280371	-0.18391	-0.253632	0.133055	-0.0959885	0.21378	0.11124	0.344736	0.0365332	-0.027913	0.597978	0.333732	0.649588	-0.023265	0.196776	-0.236417	-0.143456	-0.256415	-0.00695601	-0.0166709	0.473567	-0.157861	0.153726	0.181471	0.305389	0.211088	-0.200199	-0.357181	0.175452	0.0990411	-0.0194964	0.229851	-0.0951492	-0.484686	0.696544	-0.366431	0.0235095	-0.4963	0.252761	0.239902
TCGA-EP-A2KB	-0.342562	-0.440894	-0.329994	-0.346325	0.0581278	-0.11352	-0.035267	-0.071835	-0.0602401	-0.188658	-0.0775361	-0.417924	-0.1518	-0.264431	-0.56295	-0.549439	0.448355	-0.180972	0.239427	-0.246843	0.297654	0.454454	-0.0463959	-0.304341	-0.370366	0.330359	-0.240311	-0.0585694	0.0842472	-0.0767057	-0.182068	-0.444419	-0.39418	-0.291685	-0.394682	-0.275348	-0.597465	-0.421998	-0.477203	-0.463142	-0.394836	-0.490136	-0.152223	-0.164563	-0.300363	-0.23301	-0.262882	-0.119629	-0.0628521
TCGA-G3-A25X	0.232368	-0.0417785	0.244373	0.124729	0.3905	-0.271369	0.405462	0.0879639	0.0709201	-0.0462485	-0.428843	-0.0660481	0.0236838	0.426239	0.488384	0.300625	0.259358	-0.217286	-0.349979	0.33921	-0.0372096	0.159908	0.287771	0.313861	0.382259	0.0942241	-0.188874	-0.0815584	-0.188463	0.29396	0.44487	0.415072	0.308119	0.299061	0.338393	-0.201722	-0.535735	0.0493805	-0.480042	0.199508	0.184174	-0.567803	-0.707676	-0.464571	-0.724749	-0.415726	0.308394	0.328144	0.282585
TCGA-CC-A5UD	0.367671	0.332192	-0.0662278	0.548424	0.262931	-0.0542826	0.432506	0.222634	-0.0501666	-0.235225	-0.415595	-0.0288587	0.230321	0.0183742	0.288525	0.0899645	0.0719617	-0.224868	-0.361612	0.288873	0.405941	0.637864	0.354562	0.399734	0.350124	-0.0651235	0.288225	0.186852	-0.195559	0.315833	0.191936	-0.226637	0.185832	0.188736	0.161228	-0.319172	-0.196628	0.111279	-0.194985	0.00428069	-0.234168	-0.138931	-0.39474	-0.195802	-0.635542	-0.278704	0.34555	0.173723	0.363375
TCGA-DD-A119	-0.235607	-0.549383	-0.212336	-0.410571	-0.139932	-0.0872227	-0.133264	-0.0116425	-0.00900983	0.301711	0.289635	-0.000421384	-0.190427	0.105945	0.156355	0.208369	0.007768	-0.286708	-0.154166	-0.278487	-0.24093	-0.734007	-0.103151	-0.121706	0.447588	-0.168051	-0.696911	-0.0871624	0.141387	-0.288789	0.365477	-0.363655	-0.159202	-0.305132	-0.180169	0.00755358	0.140364	-0.023239	0.119511	0.185508	-0.280451	0.0647213	-0.025794	0.587244	-0.0184208	0.34528	0.621602	-0.192251	-0.0919261
TCGA-DD-AACB	0.14986	0.398529	-0.331319	0.267963	0.392664	-0.127065	0.25597	0.186868	0.17257	-0.155088	-0.0719921	-0.0578754	-0.0255591	-0.0788612	0.536744	0.606084	0.0354523	-0.223005	0.32131	0.40416	0.116547	0.393891	0.289541	0.228861	0.288914	-0.133942	-0.200876	-0.0686501	-0.0198385	0.118454	0.314076	0.689789	-0.0781761	-0.141398	-0.191945	0.19847	-0.26238	0.222158	0.133952	0.236534	0.364634	0.023142	-0.194158	0.345465	-0.162334	0.0528019	0.27129	0.0485758	0.126767
TCGA-DD-AAE4	-0.472624	-0.464875	-0.0982182	-0.341163	-0.497132	-0.0549797	-0.508152	-0.361948	-0.279755	0.224338	0.1701	-0.0493533	-0.618858	-0.0726562	-0.0375025	-0.262249	-0.312702	-0.0482972	0.0256721	-0.451412	-0.409082	-0.216648	-0.23071	-0.293553	0.406621	-0.276039	-0.541248	-0.277246	-0.0753778	-0.235371	0.368192	0.545412	-0.300362	-0.316752	-0.259727	0.146768	-0.00264258	-0.0363276	0.0373981	0.0876255	-0.237588	0.0713649	0.682124	-0.258775	0.446511	0.176887	0.426811	-0.0985097	-0.075777
TCGA-CC-A3M9	0.193048	0.306055	0.244311	0.390477	0.580507	-0.260715	0.179312	-0.112308	-0.227973	-0.405848	-0.693899	-0.54477	3.81e-06	-0.0973249	0.541794	0.587233	0.156618	-0.345256	-0.280116	0.356415	0.41317	0.483135	0.581743	0.484327	0.0137332	-0.435728	-0.151238	-0.0160116	-0.507287	0.443856	0.281874	0.602556	0.278555	0.182859	0.309474	-0.136372	-0.337539	-0.0418743	-0.600322	0.0270297	0.212212	-0.718843	-0.788917	-0.601458	-0.824609	-0.707938	-0.0382877	0.283378	0.399055
TCGA-CC-A7IL	0.310175	0.367922	-0.155507	0.335366	0.186941	-0.00341505	0.558117	-0.129323	-0.118961	-0.0742501	-0.0463814	-0.139893	0.115201	-0.0790515	-0.0988636	0.0410925	-0.205588	-0.0800546	0.152144	0.381427	-0.205878	0.0993439	0.087094	0.268612	0.0424691	0.205932	-0.378534	-0.239883	0.306865	-0.401528	0.177804	-0.411915	-0.327022	-0.21737	-0.357591	0.18634	0.303042	0.0949467	0.394098	0.196607	0.0590967	0.458971	0.580799	0.673367	0.489996	0.411517	0.408413	-0.184522	0.0903071
TCGA-BC-A10Z	0.394654	0.442771	-0.199837	-0.163577	-0.137115	0.296691	0.470835	-0.0513316	-0.0172267	-0.0585652	-0.0465879	-0.0793608	0.162082	-0.0991915	-0.158117	-0.310315	0.23979	0.0697368	0.196309	0.196143	0.399643	0.47688	-0.229393	0.115597	-0.238513	-0.563178	0.521404	-0.12448	0.269057	0.0437031	-0.520168	-0.593374	-0.299029	-0.234468	-0.307634	0.188391	0.460812	0.205323	0.187338	0.236184	-0.0896151	0.24402	0.412385	0.752823	0.281041	0.217957	0.0818688	-0.116658	0.0609002
TCGA-UB-AA0U	0.363335	0.460146	0.288882	0.397699	0.49009	0.0959115	0.476738	0.155102	0.303976	0.217016	0.20696	0.274817	0.354346	0.372695	0.0702982	-0.000286687	-0.136777	0.0243569	0.525782	0.11069	0.1487	0.511253	0.244544	0.348071	-0.228759	-0.126234	0.414117	0.272672	-0.0686073	0.331563	0.231759	0.306657	0.318251	0.348906	0.350774	-0.0143734	0.00342835	-0.131486	0.0895396	0.136524	0.0539861	-0.00333418	0.106129	-0.0198834	-0.118726	-0.0263879	-0.486858	0.299592	0.266741
TCGA-DD-A3A8	-0.0743806	0.31644	-0.289686	0.302926	-0.0332173	0.0994961	0.287555	-0.08011	-0.255898	0.0142813	0.06493	-0.168159	0.0297547	-0.0927094	-0.0138061	0.232037	-0.361414	-0.107845	0.234628	-0.00983692	-0.190084	-0.239586	-0.293234	3.04e-06	0.236263	0.644161	-0.205021	-0.00767565	0.405493	-0.437933	0.0879785	-0.41069	-0.0784257	0.0476512	-0.0776036	0.159326	0.594335	-0.199824	0.395758	-0.237613	0.145964	0.502992	0.685934	0.564695	0.732207	0.547376	0.49107	-0.0920489	-0.171494
TCGA-ED-A4XI	-0.26558	0.251976	0.483073	0.418178	0.107761	0.321984	-0.338288	0.331632	0.431112	0.423452	0.526588	0.443809	0.211108	-0.149728	0.076223	0.140808	-0.406962	0.00500063	0.0148348	-0.372306	-0.144434	-0.183223	-0.286743	0.120708	-0.150208	-0.017624	-0.430349	0.187621	0.293551	-0.0359954	0.108815	0.270043	0.383937	0.382665	0.423114	0.302341	0.431564	-0.0169018	0.469946	-0.0156438	0.249323	0.632275	0.681867	-0.328474	0.318163	0.398317	-0.446048	-0.110076	-0.3406
TCGA-HP-A5MZ	-0.485544	-0.0767142	0.350611	-0.226091	-0.206239	0.164229	-0.495218	0.286693	0.37584	0.399026	0.361769	0.406049	-0.121307	0.0535118	0.485192	0.454564	-0.236631	-0.100444	-0.382619	-0.58148	-0.229272	-0.456218	-0.109257	3.76e-05	0.378595	0.0384543	-0.379044	0.375898	0.346766	-0.0741776	0.0365836	0.564599	0.482287	0.387516	0.503507	0.135904	0.349165	-0.0530263	0.321741	-0.0394981	-0.153689	0.489112	-0.0540119	-0.020311	0.295377	0.36134	-0.103957	-0.145087	-0.386317
TCGA-DD-AAVU	-0.00660122	0.252049	-0.433728	-0.12515	-0.155504	-0.0517084	0.123121	-0.0558555	-0.219182	-0.0426154	-0.0820388	-0.278294	-0.133513	0.0146631	0.183654	-0.0839187	0.280644	0.1679	0.260651	0.351873	-0.101348	0.421266	0.0896755	0.0692314	0.076123	-0.236669	-0.557214	-0.295314	0.0898693	-0.073847	-0.0446766	-0.435653	-0.450095	-0.351274	-0.452776	0.147974	0.272747	0.430718	-0.155249	0.0953053	0.0909434	-0.231588	0.0975798	-0.113057	0.0323601	0.170514	0.380465	0.0261512	0.194135
TCGA-DD-AAD6	-0.282191	-0.299154	-0.412728	0.00243632	-0.438294	-0.330313	-0.355995	-0.14509	-0.229381	-0.136063	-0.105903	-0.177302	-0.507722	-0.420371	-0.404957	-0.372586	-0.151597	-0.209783	-0.141786	-0.507116	-0.388809	-0.631692	-0.565526	-0.452505	-0.144546	-0.0245342	-0.202908	0.10496	-0.133639	-0.439472	-0.201438	-0.525611	-0.354309	-0.377537	-0.38192	-0.442053	-0.641681	-0.314593	0.41738	-0.500231	-0.524109	0.46553	-0.29159	-0.0231872	-0.247384	0.216883	-0.290721	-0.143376	-0.0766574
TCGA-DD-A4NE	-0.0410181	0.3418	-0.17957	-0.0832426	0.012104	0.219989	0.200515	-0.0521269	-0.0681081	-0.253692	-0.356475	0.0389873	0.146828	-0.0551481	-0.38691	-0.561609	-0.0738219	0.00296129	0.179461	0.0502629	0.144489	-0.0107996	0.0753655	-0.196137	-0.0385843	-0.167295	0.387833	0.244265	-0.0776586	0.0903213	-0.354082	-0.580837	0.0941754	0.123828	0.110735	0.396936	0.3596	0.257361	0.24447	-0.0596677	-0.12989	0.288504	0.183464	0.379329	0.0632695	0.0128632	-0.253126	-0.0111479	0.0412874
TCGA-DD-AADV	0.218408	0.112542	-0.0530703	-0.017605	-0.195338	-0.0647251	0.325787	-0.15475	-0.229163	-0.00762492	-0.293948	-0.422861	-0.150471	-0.378305	-0.105834	-0.154311	-0.243695	-0.387676	0.257363	0.222721	0.422607	0.669275	0.240015	0.140796	-0.297059	-0.156578	0.348222	0.0649907	-0.0251985	0.0911947	0.324353	-0.382957	-0.0226303	0.0622555	-0.0151036	-0.00253302	0.320454	0.319286	0.258132	0.033102	-0.123103	0.103688	0.12949	-0.47238	0.245254	-0.0508048	-0.223785	-0.00862404	0.0320214
TCGA-DD-AACX	0.0330651	0.67562	-0.194937	0.661226	-0.422639	-0.084228	-0.0904952	-0.164022	-0.181937	-0.21543	-0.475875	-0.499439	0.365261	-0.152341	-0.101163	0.160354	-0.0363702	0.291233	-0.343829	0.294021	0.291207	0.334503	0.118268	0.457763	-0.119267	0.0298282	0.0300116	-0.139428	-0.0205273	0.0159459	-0.418235	-0.232185	-0.226155	-0.188033	-0.263184	0.126716	0.0598576	0.147123	0.456811	0.226163	0.0526555	0.432545	-0.0505367	-0.382953	0.250493	0.399756	0.163744	0.0563485	0.298008
TCGA-DD-AACC	-0.0895242	-0.148318	0.238541	-0.166773	0.212378	-0.15765	-0.394756	0.0304321	0.150059	0.334491	0.249947	0.315933	-0.176862	0.300226	0.0879933	0.372774	0.176546	0.0285497	0.0612204	-0.441735	-0.124541	-0.201258	0.137612	0.0918228	0.135137	0.160259	-0.310411	0.165026	-0.17032	0.136682	0.433799	0.757541	0.0916221	-0.180725	0.200313	-0.279495	-0.617179	-0.266971	-0.604332	-0.0614187	0.0264032	-0.653132	-0.368385	0.481537	-0.571467	-0.389298	-0.0858376	-0.0685039	-0.0566635
TCGA-G3-A5SK	-0.382485	-0.259733	-0.23971	-0.326184	-0.402573	-0.0713813	-0.166216	-0.206647	-0.0094061	0.154514	0.437886	0.203219	-0.131498	-0.22857	-0.619211	-0.435393	-0.255078	0.262313	-0.322965	-0.712056	-0.36843	-0.689744	-0.426829	-0.328727	-0.225124	-0.0436778	-0.341722	-0.0311155	0.303416	-0.419163	-0.118997	-0.182026	-0.235915	-0.404682	-0.250577	-0.0393589	-0.300679	-0.171961	0.483749	-0.0577746	-0.226933	0.512637	0.372281	-0.686864	0.507701	0.428138	-0.425704	-0.407986	-0.433405
TCGA-ZS-A9CE	0.135622	0.0120963	-0.304357	-0.117507	-0.241685	-0.066021	0.0992377	-0.32926	-0.198639	0.0526628	0.136892	0.0538366	-0.066462	-0.360406	-0.315082	-0.407437	-0.354333	-0.0567904	-0.00688422	-0.406789	-0.381079	-0.28195	-0.0408945	-0.203438	0.0485062	0.360469	-0.107353	-0.0840325	-0.108601	-0.374935	-0.202307	-0.590926	-0.397342	-0.437851	-0.351232	0.29533	0.0656528	0.200338	0.275479	-0.0167967	0.181294	0.233165	0.299818	0.0469994	0.483118	0.247746	0.145817	-0.244454	-0.191845
TCGA-DD-A73B	-0.0680346	-0.0420284	-0.255057	-0.233751	-0.149973	-0.0986516	0.214712	-0.303965	-0.291001	-0.0993314	-0.0771314	-0.266782	0.177125	-0.319906	-0.593919	-0.453001	0.41272	0.171583	0.281918	-0.254562	0.279616	0.19195	0.161706	-0.0200859	0.00860001	-0.0902165	0.0390019	-0.0661579	0.492367	-0.0521736	0.071464	-0.427784	-0.350018	-0.298084	-0.366773	0.226398	0.457931	0.19253	0.0130009	-0.0446406	0.00670984	-0.0375641	0.0100565	0.438057	0.375951	0.213623	0.370168	0.0205021	0.121092
TCGA-RC-A7SB	-0.419356	-0.0674817	0.000576839	0.0175891	0.013958	0.142648	-0.130718	-0.143257	-0.123235	-0.0237087	-0.271341	0.184409	-0.195239	-0.0303493	-0.179591	-0.0944872	-0.545514	-0.337841	-0.098768	-0.603194	-0.265373	-0.737832	-0.282167	-0.112335	0.0712521	0.0888076	0.203183	0.114097	-0.142473	-0.462273	-0.480482	-0.513651	-0.334506	-0.283958	-0.322218	0.0433264	-0.0722785	0.28277	-0.0461776	-0.350198	0.134816	-0.409676	-0.213602	0.481524	0.428312	-0.158569	0.232822	-0.338175	-0.375877
TCGA-DD-AADN	-0.22991	-0.398373	-0.205969	-0.341091	-0.156135	-0.272281	-0.514429	-0.148016	-0.263858	-0.0974727	-0.402634	-0.343202	-0.535041	0.144852	-0.083837	0.442665	-0.221324	-0.373288	-0.560776	0.0920805	-0.556465	0.0660396	-0.265025	-0.139654	0.176575	-0.159694	-0.774799	-0.102103	-0.233124	-0.0272665	0.319183	0.491376	-0.306843	-0.451788	-0.351019	-0.324407	-0.585227	-0.179126	-0.189982	0.00968269	-0.294012	-0.32604	-0.571658	0.459356	-0.421156	-0.163315	0.148226	-0.0717144	0.115294
TCGA-CC-A5UE	0.146003	0.231715	-0.263313	0.168654	-0.045611	0.0298604	0.49299	0.127967	0.131219	-0.251764	-0.389217	-0.227546	0.106745	0.133833	0.146409	-0.0146214	0.281277	0.0713872	0.481423	0.44101	0.26184	0.393175	0.383807	0.275419	-0.131735	-0.259347	-0.00803199	-0.395953	-0.343535	0.241503	-0.289556	-0.266572	-0.235847	-0.293882	-0.310168	-0.211955	0.079897	0.278295	0.28463	-0.0766512	0.251551	0.141978	-0.380733	0.369099	-0.565417	-0.203676	0.122353	0.177444	0.456581
TCGA-DD-AACZ	0.449058	0.551435	0.0184062	0.305302	0.0919622	-0.0929572	0.352202	0.100727	0.125946	-0.237028	-0.436106	-0.432325	0.272283	-0.0340288	0.152348	0.357409	0.540449	-0.0243319	0.151571	0.439276	0.367146	0.561192	0.31435	0.385907	-0.0413639	0.202843	-0.114925	0.0632303	-0.384337	0.400455	-0.0138522	0.540173	-0.0931968	-0.106643	-0.126368	-0.180515	-0.195549	0.0658457	-0.284403	0.195829	0.320681	-0.522911	-0.656567	0.404738	-0.56554	-0.308721	-0.101017	0.167977	0.266294
TCGA-DD-AAVQ	-0.0502947	-0.0615361	0.098836	-0.152841	-0.039672	-0.198356	-0.0666346	0.127879	0.205776	0.0247293	0.0296366	0.231865	0.176823	0.116676	0.080365	-0.228427	0.0535763	-0.465535	-0.437923	-0.389984	0.194312	0.118806	0.195891	0.134366	0.171255	-0.271658	0.0883871	0.240511	-0.195289	0.400288	0.0297404	0.780058	0.262352	0.225559	0.285695	-0.403438	-0.653485	-0.394153	-0.598592	-0.138153	-0.216943	-0.56828	-0.42864	-0.0565783	-0.576701	-0.420905	-0.229825	0.0937351	0.0547624
TCGA-BD-A3EP	0.29076	0.197316	0.418755	0.111268	0.339119	0.00707549	-0.321271	0.0742653	-0.0307781	-0.0443216	-0.351644	-0.053551	-0.197184	0.0608347	0.381401	0.521707	0.0432758	0.069693	-0.461035	-0.0278895	0.330638	-0.0994448	0.095819	0.184528	-0.0316821	-0.224392	0.0231773	0.256991	-0.496727	0.254392	-0.0737623	0.600279	0.362616	0.272092	0.360533	-0.219778	-0.331792	-0.017692	0.0152487	-0.155982	0.0840182	-0.0814652	-0.485166	-0.411449	-0.602901	-0.20509	-0.356306	-0.00353019	-0.0529173
TCGA-DD-A39V	-0.171816	-0.204724	-0.0770699	-0.353743	0.0336895	-0.298023	-0.457087	-0.0295363	-0.1409	-0.0107308	-0.125235	-0.284662	-0.290588	-0.0787816	0.283021	0.554851	-0.316123	-0.0136282	-0.563282	0.124417	-0.336915	0.160963	-0.0103702	-0.129314	0.293816	-0.043228	-0.682842	-0.157405	-0.279667	-0.245414	0.355035	0.399616	-0.116797	-0.117405	-0.150276	-0.168781	-0.540337	-0.0858074	-0.0697369	-0.0400048	-0.115599	-0.0152696	-0.362234	-0.601786	-0.106236	0.092163	0.229917	0.0229963	0.148009
TCGA-NI-A4U2	-0.576949	-0.392448	-0.24263	-0.501621	-0.581123	-0.189094	-0.56202	-0.332185	-0.16657	-0.0643338	0.0353741	0.0936482	-0.395227	-0.438403	-0.404643	-0.283522	-0.215646	-0.220182	-0.409553	-0.540428	-0.56872	-0.763958	-0.572398	-0.473295	0.239021	-0.130701	-0.545168	-0.118423	0.203374	-0.547332	-0.191176	-0.57243	-0.219993	-0.303883	-0.247001	0.0310767	0.2401	-0.148899	-0.0940388	-0.443599	-0.202906	-0.0523189	0.284326	-0.689666	0.561429	0.0624932	0.431435	-0.49868	-0.564209
TCGA-DD-A4NF	-0.0622999	0.339061	-0.130718	0.0406279	-0.138926	0.166553	0.416961	-0.107397	-0.218944	-0.275457	-0.112159	-0.462876	0.196821	-0.120127	-0.0789775	0.183471	-0.146526	0.0183246	-0.0618646	0.172816	0.466849	0.258954	-0.245424	-0.0704704	-0.112139	0.430228	0.276252	-0.156208	0.119091	-0.356908	0.0914813	-0.537669	-0.0936251	0.0698609	-0.0989199	0.000114517	0.551955	-0.359623	0.279509	-0.2379	-0.000685172	0.531301	0.601916	0.351169	0.477883	0.372955	-0.0924953	-0.0971556	-0.278464
TCGA-DD-A11A	0.156421	-0.183111	-0.147067	0.214783	-0.0543391	-0.0394237	0.171647	0.0189043	-0.263273	-0.246226	-0.174317	-0.0902424	-0.0787905	-0.286208	-0.105915	-0.364658	0.212016	0.265404	0.307187	0.322867	0.434084	0.0970185	0.132852	0.0945035	0.00372737	-0.0161436	0.291051	0.0400789	0.29526	0.165593	-0.230283	-0.502586	-0.208381	-0.0891332	-0.252356	0.184531	0.697085	0.326096	0.425752	0.275947	-0.17607	0.435984	0.179314	0.734298	0.161015	0.108523	0.323118	0.0588575	0.0965152
TCGA-DD-AAD0	0.30628	0.481681	-0.0942809	0.308695	-0.100856	0.108454	0.5145	-0.0289962	-0.298096	-0.0266491	-0.136176	0.037602	0.380086	-0.257874	-0.279985	-0.212715	-0.0430939	-0.237032	-0.321912	0.299545	0.310885	0.486331	0.140489	0.185507	-0.425493	0.483945	0.568313	-0.252726	-0.176296	-0.121012	0.0799349	-0.402435	-0.294721	-0.11143	-0.313574	0.286664	0.0112456	0.229209	0.529895	0.189348	0.395332	0.59353	0.367853	0.215932	0.559052	0.189768	0.0372439	-0.0356727	0.366267
TCGA-DD-A3A6	-0.65742	-0.598998	-0.0890031	0.0961006	-0.249791	-0.271648	-0.61148	-0.145005	-0.394489	-0.119171	-0.527879	-0.475411	-0.326784	-0.0751541	0.176432	0.0150423	-0.228706	-0.0776476	-0.523204	-0.647767	-0.422877	-0.62284	-0.116647	-0.0994023	0.453645	0.0502394	-0.384661	0.154555	-0.114649	-0.119836	-0.192377	0.169064	0.18537	0.097085	0.315441	-0.34485	-0.628257	-0.231516	-0.610427	-0.25164	-0.221992	-0.650763	-0.686464	-0.608731	-0.512362	-0.50613	0.354085	-0.207291	-0.5202
TCGA-DD-A114	0.559409	0.419514	0.491781	0.4009	0.537965	-0.01139	0.293593	0.160667	0.148128	-0.101802	-0.471664	-0.162226	0.474816	0.350974	0.483935	0.386643	0.48128	0.359643	0.064274	0.512473	0.548069	0.557672	0.518331	0.573836	-0.0301438	0.340583	0.646972	-0.0802203	-0.0455038	0.536452	0.187418	0.758292	0.439138	0.519916	0.455386	-0.0386835	0.0602287	0.340259	-0.00673414	0.37908	0.353907	-0.186585	-0.624826	-0.208441	-0.595194	-0.307171	-0.24493	0.410922	0.408151
TCGA-5C-AAPD	0.0579131	-0.187497	-0.136231	-0.297788	0.0625296	-0.147926	0.123591	-0.0112494	0.0718653	0.0882037	-0.0489024	0.136146	-0.169089	0.141612	0.254579	-0.0212761	0.0333236	-0.210402	-0.111126	-0.0717499	0.0959329	-0.253319	0.442704	0.129334	0.239952	-0.235818	-0.348654	0.242044	-0.422952	0.254024	0.476306	0.612912	0.207717	0.063568	0.308099	-0.246388	-0.364147	0.306186	-0.404134	0.232252	0.154302	-0.482334	-0.539992	-0.271333	-0.579462	-0.384397	0.116318	0.130857	0.234727
TCGA-HP-A5N0	0.585307	0.14352	0.380539	-0.0179115	0.476534	0.238818	0.377404	0.101202	-0.0972208	-0.00690103	-0.180427	-0.208574	0.212766	0.0705648	0.249825	0.211484	0.00439468	-0.140217	0.112006	-0.0791867	-0.256861	-0.174276	0.0924313	0.132942	0.0291357	0.157966	-0.0859777	0.22328	0.0350051	-0.193148	0.29897	-0.287128	0.379159	0.270345	0.405155	0.0611821	0.194816	-0.137727	0.0948307	0.274512	0.198887	0.0987294	0.325004	-0.185167	0.600386	0.075491	-0.11832	0.0854889	-0.0407103
TCGA-T1-A6J8	0.135277	0.35083	0.44907	0.336957	0.225709	0.155508	0.0981132	-0.0858153	-0.122677	0.0436571	-0.0524608	-0.125962	-0.107425	0.375238	0.410396	0.109779	0.0586337	-0.0461154	-0.127095	0.515098	-0.106246	-0.102451	0.0488811	0.348425	0.263536	-0.0756943	0.0118711	-0.104215	0.395551	0.397659	-0.353575	-0.41406	0.150021	0.31916	0.194043	0.458905	0.729449	0.585915	0.593381	0.401613	0.410496	0.511925	0.420553	0.0668174	-5.75e-06	0.382306	0.444366	-0.0105198	-0.0947467
TCGA-XR-A8TC	-0.144773	0.616164	-0.140173	0.0945873	-0.257487	0.0819896	0.296706	-0.0509244	-0.00160174	-0.224335	-0.0632514	0.031292	0.202873	0.0695812	-0.139427	-0.211798	0.602345	-0.174183	-0.0258124	-0.0497119	0.293326	0.559498	-0.0129761	-0.0181307	-0.0102038	0.0681063	0.397148	0.165045	0.0560185	-0.0296089	-0.376811	-0.519788	-0.0410422	0.0885112	0.0239348	-0.147953	0.102974	-0.427045	-0.470023	-0.267121	-0.0215503	-0.482812	-0.204288	0.397497	-0.435593	-0.243402	-0.119534	-0.00298875	-0.1393
TCGA-DD-AACK	0.431348	0.413865	0.0848079	0.25845	-0.262911	0.295162	0.138569	0.0532296	-0.140099	-0.140248	-0.0235681	0.0163544	0.106599	-0.300798	-0.264329	0.170994	0.210147	0.100993	0.0928917	0.610312	0.312908	0.333744	-0.120855	0.180488	-0.396462	0.00808067	0.174184	-0.025223	-0.19517	-0.0251141	-0.389099	-0.4224	-0.28653	-0.1741	-0.274644	0.317092	0.52985	0.492278	0.371691	0.168709	0.14128	0.49386	0.597096	0.686347	-0.177138	0.280147	-0.288919	0.116391	0.333972
TCGA-MI-A75C	-0.297459	-0.101784	-0.480071	-0.227535	-0.53927	-0.153756	-0.34108	-0.0630328	0.0268872	-0.0492117	0.0934942	0.199432	-0.49379	-0.109933	-0.194242	-0.0858014	-0.259752	-0.0693312	-0.183392	0.0928606	-0.456854	-0.53718	-0.271894	-0.361992	0.0449306	-0.193918	-0.513728	-0.0577409	-0.434023	-0.302313	-0.100475	0.193308	-0.379298	-0.460067	-0.415332	-0.0518403	-0.287897	0.24552	0.370051	-0.0138974	-0.269017	0.37683	-0.163937	-0.412634	-0.231704	0.255484	0.286971	-0.0697386	0.106385
TCGA-DD-AACP	0.48463	-0.00895556	-0.117672	0.245037	0.262496	-0.064848	0.397455	0.206644	0.178732	-0.0416509	-0.121049	0.00790305	0.0729198	-0.0242292	0.427912	0.114445	0.305083	-0.288618	-0.25799	0.511148	0.319866	0.391943	-0.0113081	-0.0952585	0.301283	0.19649	-0.472416	-0.0601632	-0.255117	0.152404	-0.153369	-0.217031	0.139806	0.161428	0.0268987	-0.138015	-0.276341	0.131357	-0.45036	0.0600606	-0.0592442	-0.543816	-0.57361	0.384908	-0.574428	-0.4247	0.015981	0.303192	0.364389
TCGA-DD-AACT	0.0878257	0.466283	0.156834	-0.193824	-0.0358579	-0.0613804	-0.523295	0.259318	0.239402	0.211507	0.384977	0.387101	0.185159	0.319485	0.28961	0.204827	-0.07169	-0.24336	-0.331075	-0.179814	-0.275342	-0.567066	0.204893	0.167336	0.0493206	-0.179014	-0.538999	-0.126487	-0.0670858	-0.150181	0.147809	0.634129	-0.144831	-0.252364	-0.0646799	-0.314049	-0.134508	-0.297267	0.297279	-0.071582	0.151788	0.224575	-0.0558585	-0.323826	-0.26869	0.0981888	-0.0412376	-0.19344	-0.242827
TCGA-DD-A73E	0.476803	0.598146	-0.176299	0.414111	-0.0640331	-0.0321507	0.585733	-0.122747	-0.128146	-0.235631	-0.162344	-0.175948	0.258196	-0.177139	-0.123626	0.000438413	-0.201579	0.147829	0.248108	0.517445	0.321599	0.477335	0.297288	0.302045	-0.250276	0.395631	0.237919	-0.273298	-0.227543	-0.232955	-0.276125	-0.591982	-0.245062	0.0171193	-0.20618	0.0489123	0.312052	0.126769	0.409287	0.114566	0.120532	0.531204	0.571198	0.288477	0.437984	0.259614	0.164229	0.221069	0.336387
TCGA-BC-4072	-0.305809	-0.176099	0.20011	-0.0679849	-0.100722	-0.0442112	0.180278	0.197951	0.35446	-0.163479	-0.0857306	0.0787881	0.184258	-0.136847	0.057923	-0.028303	-0.449671	0.123183	-0.14628	-0.136089	0.150698	0.385015	0.00171373	0.148378	0.280716	-0.556493	-0.146801	0.111299	0.0932432	0.334158	0.278267	0.335432	0.248084	0.24825	0.298469	-0.250857	0.12037	0.139477	-0.438146	0.096589	0.0346859	-0.646702	-0.699632	-0.433054	-0.790614	-0.500461	0.135229	0.115007	0.0209562
TCGA-BC-4073	0.469859	0.423105	0.30066	0.102651	0.446112	-0.0944002	-0.0135513	0.0197982	0.0908693	-0.408599	-0.524117	-0.203174	0.315754	0.332706	0.635258	0.562164	0.00641413	0.0136403	0.0323815	0.359327	0.317607	0.403942	0.283068	0.422341	-0.145723	-0.145985	0.495696	-0.074914	-0.49758	0.450478	0.125775	0.517121	0.198609	0.137527	0.164657	-0.146732	-0.0867082	-0.0774814	-0.00802659	0.114596	0.102284	-0.205126	-0.638977	-0.326233	-0.65949	-0.397187	-0.399594	0.136785	0.164302
TCGA-XR-A8TG	0.408394	0.249796	-0.038778	-0.0598975	0.264275	-0.128823	0.29647	-0.195344	-0.135785	-0.167501	-0.09463	-0.0681481	0.00970342	0.138812	0.0461603	-0.149437	-0.11062	0.25178	0.374007	0.257671	0.113832	0.351423	0.121292	-0.059688	-0.350052	-0.240631	0.635127	-0.378049	-0.339419	0.0951507	0.143284	-0.464984	0.202952	0.245298	0.142829	-0.0778528	-0.0166663	-0.296659	0.0816722	0.077054	-0.201298	0.257818	-0.197749	0.238049	-0.0809689	0.0925717	-0.48789	-0.0468684	0.140053
TCGA-RC-A6M6	0.230261	0.546929	0.23701	0.193593	0.236115	-0.260856	0.260377	0.110436	0.270718	-0.194878	-0.289108	0.055828	0.0422578	0.045565	0.0798861	0.20438	0.00729067	-0.451638	-0.204578	0.506288	0.0604694	0.391789	0.242897	0.407187	-0.0888961	-0.371344	-0.193934	0.00100823	-0.504232	0.43993	-0.200253	-0.0414334	-0.11289	-0.0196184	-0.097139	-0.331121	-0.341555	0.0729753	-0.236299	0.0215317	0.167662	-0.41704	-0.693215	-0.51448	-0.756472	-0.41691	0.00838353	0.137839	0.310395
TCGA-BC-A69H	0.1578	0.0571454	-0.219754	0.131875	0.0538039	-0.343995	-0.0182804	-0.167204	-0.109006	-0.185384	-0.437035	-0.176019	-0.204472	-0.0564628	0.058228	0.0535563	0.0691669	-0.255849	-0.211832	0.184293	-0.243807	0.163343	0.0372199	0.0983328	0.170373	0.154877	-0.468902	-0.167074	-0.347737	0.229475	0.382514	0.0525983	-0.166147	-0.237884	-0.274949	-0.236208	-0.557523	0.157361	-0.149993	0.164032	0.115337	-0.412286	-0.649113	0.307295	-0.679625	-0.276565	0.276731	0.0554495	0.187474
TCGA-DD-AAC8	0.336316	0.405796	0.00575759	0.372875	-0.136126	-0.0596361	0.437588	-0.0395431	-0.324067	-0.385326	-0.663061	-0.684176	0.166581	-0.279276	0.146304	0.347426	0.294178	-0.055533	-0.373574	0.549315	0.526781	0.335034	0.497129	0.261204	0.0516207	-0.170424	-0.0589365	-0.0529859	-0.356894	0.241333	-0.205494	-0.465832	0.067891	0.128422	0.0147722	-0.107719	0.0627387	-0.00290722	-0.181732	0.158022	-0.257615	-0.158303	-0.310871	0.183658	-0.534408	-0.1975	0.223944	0.208531	0.15948
TCGA-DD-AADJ	-0.235155	-0.231095	-0.18672	0.0407156	-0.073499	0.150755	-0.0527519	-0.118989	-0.241425	-0.000526328	0.00344191	-0.0205606	-0.0313605	0.286062	-0.0405506	0.00973898	0.219001	-0.307063	-0.332552	-0.225435	-0.245477	-0.425076	-0.188995	-0.182895	0.309302	0.12379	-0.393593	-0.174967	0.445033	-0.225808	-0.16179	-0.429735	-0.366125	-0.362134	-0.354188	0.227647	0.214076	0.0967344	-0.223469	-0.0764822	0.0413119	0.106134	0.294565	0.21116	0.0591543	0.140338	0.539172	-0.12244	-0.00723747
TCGA-2Y-A9H9	0.217407	0.203951	-0.347205	0.033484	-0.179932	0.00373378	0.111386	-0.219382	-0.230335	-0.135643	-0.0550456	-0.0490252	-0.36701	-0.389555	-0.324616	-0.0765128	-0.282894	0.0287931	-0.181993	-0.074432	-0.211546	-0.265105	0.104076	0.00640842	0.0605207	-0.366249	-0.182735	0.119777	0.114206	-0.191835	-0.361895	-0.423231	-0.222446	-0.188213	-0.219854	0.119616	0.430625	0.0169565	-0.31001	-0.0347324	-0.0508897	-0.150961	0.193361	0.438831	0.286361	0.133163	0.264568	-0.120811	0.118625
TCGA-ED-A5KG	0.297175	0.33484	0.257144	0.236236	0.0657654	-0.35877	0.498592	-0.0381694	0.132375	-0.371094	-0.494239	-0.192906	0.220446	-0.147776	0.189949	0.354434	0.13133	-0.310436	-0.405404	0.373242	0.543355	0.626201	0.50669	0.37052	-0.202699	-0.300058	-0.0295105	0.0421703	-0.447172	0.353934	0.15585	0.785682	0.398082	0.381647	0.371022	-0.505748	-0.567895	-0.414685	-0.721099	-0.246807	-0.110087	-0.786508	-0.752367	-0.54357	-0.867606	-0.738559	-0.518991	0.221004	0.204694
TCGA-DD-AACO	-0.215486	-0.48225	-0.150058	-0.32802	0.0351289	-0.273721	0.0499928	-0.121608	-0.154458	0.323017	0.299067	0.19319	-0.335302	0.0929767	-0.257815	-0.498738	-0.0186678	0.135856	0.340362	-0.292792	-0.422262	-0.308454	-0.180104	-0.289461	0.294459	-0.20676	-0.452439	-0.0269821	-0.267295	-0.281171	0.074694	0.110487	-0.225772	-0.308107	-0.273402	-0.217073	-0.452332	-0.155772	0.157256	-0.00548554	-0.461305	0.168357	-0.0904253	0.211144	-0.25006	0.267051	0.316823	-0.0709372	0.049694
TCGA-G3-A25Z	-0.0240224	-0.143173	-0.289582	-0.0378781	-0.267873	-0.0959383	0.33501	-0.205581	-0.0968989	-0.0583968	-0.141325	-0.121342	-0.180591	-0.130993	-0.20393	-0.375439	0.336416	0.44244	0.0423344	0.203907	-0.0250472	-0.333958	-0.0302331	0.0498289	0.361007	-0.0132699	-0.171461	-0.313578	-0.0923426	0.00701562	-0.216915	-0.385018	-0.201838	-0.276783	-0.148474	0.183798	0.591928	0.51379	0.086759	0.200986	0.414868	-0.286279	0.165323	0.595247	0.0390613	0.0703974	0.619769	0.125246	0.241591
TCGA-DD-A4NV	0.337308	-0.136867	0.339736	0.407976	0.278456	0.205839	0.0183414	0.113827	0.00575155	0.178605	0.141247	0.285436	0.282976	-0.124499	-0.0128625	0.255839	0.205374	0.216634	0.0239449	-0.0138095	0.272483	0.124889	0.226909	0.0209919	-0.280805	0.168781	0.328986	-0.0188681	-0.0505238	-0.225971	-0.172899	-0.428445	0.272082	0.154491	0.280037	0.157858	0.44578	0.132058	-0.0369228	0.123319	0.31388	-0.236448	0.368517	0.243095	0.42336	-0.0489951	-0.339856	0.000766786	-0.0956481
TCGA-FV-A2QR	0.65693	0.152553	0.264726	0.470696	0.310374	0.329059	0.554645	0.160503	-0.125748	-0.30951	-0.446805	-0.186585	0.323947	0.179631	0.2873	-0.0673244	0.235366	-0.0132417	-0.164672	0.390057	0.122603	0.10761	0.332218	0.434287	0.116535	0.170662	0.416846	-0.022642	-0.0231179	0.406919	-0.0158226	-0.55174	0.336134	0.279495	0.378567	0.136448	0.288966	-0.00767811	0.262476	0.367778	0.317346	0.233205	-0.324707	0.541709	0.104786	0.103925	0.2187	0.27045	0.241506
TCGA-G3-AAV7	0.518864	0.523049	0.24686	0.2511	0.59793	-0.0131043	0.496069	0.234721	0.108441	-0.26356	-0.531643	-0.199243	0.380892	0.467055	0.579383	0.465543	0.40351	0.187954	0.158788	0.439679	0.410465	0.384178	0.482823	0.434572	-0.134708	-0.189001	0.335825	-0.226816	-0.186893	0.474134	-0.202423	0.0818384	0.231597	0.313991	0.20441	-0.110207	0.150982	0.152087	-0.436485	0.0766639	0.301556	-0.486547	-0.677417	-0.190174	-0.766917	-0.552576	0.0526431	0.337199	0.423712
TCGA-2Y-A9H4	-0.360079	-0.582676	-0.390799	-0.163285	-0.232902	0.0590825	-0.0464278	-0.313064	-0.438539	-0.220506	-0.36285	-0.44664	-0.397111	-0.147421	-0.336904	-0.178962	0.163019	-0.219431	0.115623	0.0556087	0.0960349	0.102453	0.0176898	-0.269028	0.19611	-0.0528131	-0.260693	-0.198686	0.118126	-0.411902	-0.207752	-0.276848	-0.40052	-0.448342	-0.423894	-0.0600741	-0.15403	0.237586	0.12055	-0.215475	-0.0259426	0.235009	0.106856	0.0991644	0.613919	0.254442	0.299013	-0.0723766	0.0769731
TCGA-3K-AAZ8	0.326692	0.570637	-0.107751	0.219871	0.0105554	0.139587	0.453342	-0.0143417	-0.151125	-0.082245	-0.000873226	-0.151525	-0.0477775	-0.110337	-0.233433	0.185236	-0.128221	0.181877	0.163437	0.600178	0.329515	0.0644683	0.40367	0.289978	-0.282086	0.0392724	-0.00136974	-0.0721517	-0.164249	-0.0972338	0.083805	0.2223	-0.326854	-0.330724	-0.328732	0.169841	0.446001	0.0810645	0.341146	0.0190033	0.061469	0.51234	0.568454	0.68998	0.545327	0.47557	0.236339	0.0327959	0.267516
TCGA-CC-5261	0.595639	0.443868	0.286881	0.0514744	0.238502	0.0515598	0.533966	0.193565	0.238559	-0.248156	-0.504402	-0.149553	0.484955	0.451087	0.331609	0.191133	0.31418	-0.295401	-0.0418082	0.397618	0.513724	0.454017	0.301875	0.416665	-0.330154	-0.224552	0.407761	0.0932066	-0.339713	0.459221	-0.175027	0.540451	0.423561	0.472143	0.424575	-0.428016	-0.289452	-0.277519	-0.627595	-0.150077	-0.246368	-0.680393	-0.614593	-0.222319	-0.7035	-0.589862	-0.558504	0.184368	0.141595
TCGA-ZP-A9D2	0.561469	0.383499	0.230114	0.22542	0.417954	-0.242461	0.575577	0.210916	0.250723	-0.369602	-0.467242	-0.285724	0.28385	0.22617	0.24156	0.264158	0.0942034	-0.0323016	-0.156242	0.52199	0.572641	0.583407	0.636259	0.515964	-0.346676	-0.335352	0.518006	0.176787	-0.401107	0.510632	-0.516511	0.262005	0.272276	0.347027	0.30026	-0.461403	-0.193	-0.194574	-0.368133	-0.0573766	-0.13969	-0.449296	-0.763716	-0.45614	-0.673636	-0.455616	-0.358077	0.35769	0.309174
TCGA-2Y-A9H5	0.0959717	0.232244	0.0358265	-0.15319	0.175966	-0.113935	0.0809819	0.201299	0.241116	-0.152627	0.0143711	0.187533	0.277385	0.241416	0.00106955	-0.419866	0.39485	-0.172221	0.159677	0.0597729	0.10152	0.277228	0.320007	0.0409755	-0.23073	-0.385792	0.569178	0.16564	-0.120325	0.266096	-0.30563	0.15773	0.421523	0.377347	0.41581	-0.239009	-0.412659	-0.361037	-0.386223	-0.0576912	-0.373011	-0.44218	-0.156038	0.302642	-0.539074	-0.457003	-0.579893	0.0442306	-0.177498
TCGA-G3-A25T	-0.114454	-0.231299	0.168358	0.423425	0.107864	-0.275074	0.441175	0.0374459	0.132615	-0.241089	-0.555549	-0.429643	0.081858	0.0953142	-0.0923062	-0.146732	-0.245921	-0.0764561	-0.324283	0.281225	-0.109378	0.180419	0.315854	0.22006	0.433928	-0.349001	-0.0186284	-0.0381773	0.0808843	0.361869	0.0459121	-0.263032	0.130384	0.0358358	0.165585	-0.221793	0.234209	-0.0062206	-0.564427	-0.0461989	-0.0315753	-0.651797	-0.480309	-0.6816	-0.722876	-0.479755	0.530922	0.113399	0.259199
TCGA-DD-AAEA	-0.49942	0.0255453	-0.369752	0.0768507	-0.0852582	-0.0989045	-0.0682006	-0.0682265	-0.266326	-0.04671	0.250185	-0.0522943	-0.100581	-0.113045	0.0057158	-0.275046	-0.107672	-0.344117	0.00647991	-0.524503	-0.0728129	-0.463111	-0.0672662	-0.00374666	-0.137836	-0.29636	0.162127	0.173823	-0.0940519	-0.445363	-0.22515	0.347772	-0.410799	-0.431734	-0.430223	-0.216174	-0.538681	-0.252348	-0.277829	-0.136909	0.0336281	-0.483185	-0.498301	0.606217	0.347048	0.00660169	0.163274	-0.281799	-0.121917
TCGA-RG-A7D4	0.0913196	-0.312181	-0.341279	-0.45794	-0.0366551	-0.415383	0.0787687	-0.213494	-0.293561	-0.406476	-0.446903	-0.191566	-0.377691	-0.31991	-0.30979	-0.257797	0.0941537	-0.289788	-0.220469	0.335413	0.138261	0.535937	-0.152887	-0.195373	-0.020905	-0.580652	-0.457127	-0.00519918	-0.366726	-0.0691164	0.30093	0.610706	-0.352864	-0.314788	-0.370469	-0.395269	-0.599591	-0.227874	-0.512675	-0.42	-0.400605	-0.563178	-0.50917	-0.131242	-0.647048	-0.441849	-0.0364366	0.0146321	0.10276
TCGA-DD-AACD	-0.441754	-0.681053	0.0257098	-0.344218	-0.14623	-0.249632	-0.53537	-0.0898637	0.0742967	0.163979	0.232321	-0.02093	-0.470659	-0.0588915	0.340688	0.274762	-0.240299	-0.300414	-0.537802	-0.170546	-0.420608	-0.698447	-0.455244	-0.336578	0.43815	-0.0874305	-0.753739	-0.050942	-0.353882	-0.333278	0.521417	-0.0214199	-0.139591	-0.195086	-0.150089	-0.200484	-0.271928	-0.237465	-0.34746	-0.290476	-0.451692	-0.394074	-0.315	0.0570031	0.436163	0.0119973	0.45577	-0.163751	-0.221078
TCGA-DD-AAD8	-0.403149	-0.351324	-0.562557	-0.5005	-0.481425	-0.0971897	-0.234401	-0.262012	-0.370449	-0.164323	-0.159115	-0.15332	-0.420227	-0.262459	-0.471612	-0.522526	-0.271611	-0.155947	-0.207949	-0.510918	-0.00740342	-0.461469	-0.157842	-0.467766	-0.269335	-0.474979	0.332087	0.03461	-0.377746	-0.411312	0.144727	-0.431286	-0.274304	-0.405474	-0.351783	-0.142297	-0.555385	-0.0992333	0.229361	-0.08271	-0.0545581	0.0951316	0.11752	-0.620922	-0.368325	-0.102602	-0.36144	-0.352709	-0.109873
TCGA-5R-AAAM	0.299462	0.171238	0.527127	0.391504	0.0449584	0.407401	-0.0352594	0.254678	0.346423	0.514845	0.462888	0.37169	0.21336	-0.106431	0.410313	0.274295	-0.182541	0.219342	0.382699	-0.262573	-0.312941	-0.194404	-0.130446	0.277113	-0.0177204	0.110698	0.351672	0.341907	0.176527	0.079568	0.111258	0.288731	0.441217	0.39063	0.474818	0.455363	0.53809	0.356223	0.581243	0.434999	0.46982	0.560651	0.605298	0.591267	0.537428	0.472086	-0.342102	0.0621645	-0.228407
TCGA-EP-A3JL	-0.517433	-0.444371	0.0561349	-0.298061	-0.525847	-0.307206	-0.611941	-0.0355236	-0.0280047	0.226881	0.266041	0.266341	-0.446878	-0.117741	0.507877	0.175304	-0.454896	-0.239092	-0.571117	-0.449694	-0.483668	-0.477079	-0.414912	-0.28811	0.180511	-0.151751	-0.812538	0.0566661	-0.163695	-0.207583	0.176231	0.464142	-0.0619641	-0.251858	-0.0465932	-0.339905	-0.203324	-0.194718	0.0762071	-0.244668	-0.335129	0.132211	-0.504484	0.167716	0.0463045	0.330222	0.112304	-0.208416	-0.13221
TCGA-DD-A73G	-0.189366	0.0103846	-0.200282	-0.306135	-0.0847272	-0.145713	-0.300817	-0.0563031	-0.138876	-0.0687683	-0.106364	0.101126	-0.309494	-0.0556658	0.0344779	0.137466	-0.0801763	-0.494464	-0.322352	-0.122863	-0.445256	-0.446657	-0.138505	-0.136571	0.413262	0.0490744	-0.683949	-0.238889	-0.204008	-0.273806	0.0298958	-0.329936	-0.197765	-0.404704	-0.170215	-0.146948	-0.274455	-0.181125	-0.528385	-0.0519687	0.00588856	-0.602462	-0.270979	0.338361	-0.338099	-0.0571416	0.44308	-0.19104	-0.0613683
TCGA-G3-AAV4	0.489981	0.621146	0.0245073	0.472553	0.0457411	0.00169181	0.535971	-0.0118667	-0.096132	-0.170095	-0.191591	-0.291453	0.436802	-0.1693	-0.104358	0.0394554	-0.174005	-0.00152574	0.0252002	0.475299	0.471066	0.569219	0.377587	0.396254	-0.152608	0.166874	0.496603	-0.175789	0.100771	0.013237	0.0765417	-0.336093	-0.201946	-0.0378917	-0.316155	0.202541	0.368578	0.194755	-0.0217732	0.0538704	0.190836	0.0680381	0.497153	0.447289	0.259891	0.0507884	0.311583	0.148405	0.347442
TCGA-ED-A459	0.296661	0.142519	0.302357	-0.0592965	0.31968	-0.0238044	0.0141942	0.0857756	0.0482849	0.0362155	0.125731	0.231187	0.244017	0.407577	0.470569	0.260771	-0.139343	0.146605	0.01796	0.384916	0.139744	0.273058	0.373562	0.169863	-0.0104886	-0.187445	-0.153654	0.109191	-0.149139	0.396829	0.257684	-0.182652	0.153894	0.298052	0.233593	-0.0648056	0.278364	0.461619	-0.408395	0.33088	0.193693	-0.569752	-0.625957	-0.0643056	-0.348706	-0.304616	-0.115834	-0.0134517	0.101329
TCGA-DD-A73C	0.295623	0.159273	0.0636032	0.210491	0.109194	0.0472612	0.293974	0.0429208	-0.0202967	-0.0651285	-0.337454	0.0974714	0.202291	-0.272139	0.251448	0.397387	0.107824	0.139851	0.34733	0.582095	0.100092	0.151485	0.145509	0.22022	0.00548453	-0.0347281	0.249766	0.0862448	0.151949	-0.2473	-0.205276	-0.412861	-0.0423538	-0.0245819	0.0326454	0.264477	0.739326	0.158321	-0.418146	0.182701	0.255384	-0.40962	0.621392	0.517464	0.576578	-0.241021	0.118776	0.0913118	-0.0777009
TCGA-MR-A520	-0.33289	-0.320429	0.0206759	-0.312529	-0.368628	0.234603	-0.403397	-0.256194	-0.15963	0.0437064	0.274081	0.171167	-0.201326	-0.357788	-0.610402	-0.594142	-0.189649	0.282225	0.508725	-0.271976	-0.567146	-0.595061	-0.427522	-0.219885	0.0421789	0.452804	-0.0330159	0.0109759	0.556314	-0.56152	-0.249687	-0.454455	-0.251221	-0.357528	-0.276829	0.58713	0.755128	0.1679	0.488493	0.129153	0.115505	0.647724	0.713206	0.596706	0.649719	0.475779	0.214315	-0.279587	-0.433046
TCGA-G3-A7M5	-0.516765	-0.216097	-0.315951	-0.044671	-0.400647	-0.0111047	-0.279782	-0.253017	-0.337886	0.0853349	0.225798	-0.0724766	-0.350831	-0.105528	-0.0407575	-0.431836	-0.218042	0.1517	0.0617686	-0.273921	-0.415367	-0.243025	0.0335695	-0.184993	0.0411085	0.317903	0.062842	-0.372808	0.26873	-0.58659	-0.106233	-0.446285	-0.431528	-0.516247	-0.444867	0.20916	0.264876	0.30818	-0.0983772	0.0442682	0.199545	-0.11726	0.326515	0.434104	0.683884	0.318317	0.390277	-0.15701	-0.122984
TCGA-MI-A75G	0.137657	0.0475351	-0.368085	0.311189	-0.20758	0.0563926	-0.0691544	-0.159746	-0.436004	-0.0361127	0.0304606	-0.203392	-0.0395523	-0.211185	-0.213531	-0.0343854	0.0337316	-0.0474323	-0.314441	-0.240863	0.27722	-0.331249	0.0286845	0.0717076	-0.0221408	-0.0898276	0.374028	-0.236744	0.422023	-0.198207	-0.0267992	-0.62553	-0.368827	-0.370753	-0.35815	0.0184498	0.397167	0.12571	0.33078	0.142125	-0.221884	0.187764	0.0965865	0.481737	0.563404	0.365706	0.289709	-0.159844	0.039915
TCGA-CC-A7IK	0.353099	-0.142642	-0.262524	-0.0786514	-0.128884	-0.0762096	0.391378	0.0536833	-0.10901	-0.324174	-0.140859	-0.387088	0.0293473	-0.384295	-0.354956	0.0575833	0.154277	0.0857593	-0.105239	0.212004	0.472749	0.432414	-0.00131786	-0.0461874	-0.25474	0.0976403	0.269943	-0.0103093	-0.276412	0.00112835	-0.266644	-0.522629	-0.125522	0.051139	-0.128005	-0.196843	-0.194878	0.0631876	0.306692	-0.0628094	-0.293574	0.343886	-0.0268305	-0.255732	0.0704161	-0.0237579	-0.150243	0.180107	0.281243
TCGA-G3-A5SJ	0.0474366	0.0446963	-0.0332587	-0.0441961	0.0216271	-0.307028	0.256143	-0.00374625	0.0630951	-0.168246	-0.323483	-0.143035	-0.249039	-0.0347606	-0.281438	-0.152143	-0.430946	-0.420105	-0.306566	0.0421437	0.166058	0.123573	-0.0130106	0.0431247	-0.0140117	0.0529334	-0.154558	0.0274951	-0.243899	0.179607	-0.0109852	0.532782	0.101121	0.180143	0.0215017	-0.332103	-0.561174	0.0968539	-0.098736	0.0114864	0.302876	-0.220913	-0.670623	-0.660293	-0.643609	-0.373009	-0.351921	-0.0388003	0.0317087
TCGA-DD-AADC	0.140659	-0.0359557	-0.122854	0.155698	0.087152	-0.292281	0.250073	0.0119407	-0.0618572	-0.329065	-0.420443	-0.11361	0.162446	0.0513086	0.154781	-0.0249844	0.166235	-0.101274	0.0820315	0.180082	0.388572	0.188426	0.0510089	-0.0322031	0.0807498	-0.45351	-0.239693	0.0424423	-0.305707	-0.114967	-0.00802157	-0.390232	0.105661	0.207654	0.124473	-0.378593	-0.504251	-0.139683	-0.407848	-0.411673	-0.0851548	-0.385806	-0.576466	0.476387	-0.631313	-0.344417	0.0520948	0.297997	0.268857
TCGA-DD-A3A7	-0.435055	-0.55342	-0.305648	-0.185862	-0.311429	-0.381111	-0.482912	-0.22129	-0.39766	-0.183255	-0.367775	-0.299707	-0.482967	0.171321	-0.170039	-0.192074	-0.169466	-0.265354	-0.40342	-0.0764825	-0.397268	-0.470003	-0.190054	-0.216391	0.251628	-0.183396	-0.548433	-0.265865	-0.360129	-0.36439	-0.0874404	-0.270237	-0.309831	-0.45645	-0.380975	-0.318979	-0.53677	-0.0209396	-0.0342909	-0.00914544	-0.0829873	-0.161202	-0.538661	-0.462535	-0.42199	-0.025804	0.450902	-0.104341	0.00595798
TCGA-DD-AACE	-0.0822416	-0.173933	-0.22126	-0.186996	0.000492218	-0.0701238	-0.347488	-0.292023	-0.345655	-0.40077	-0.092257	-0.0497894	-0.111733	0.181081	-0.522467	-0.361579	-0.410367	-0.0953108	0.262742	-0.165805	-0.0627284	0.269142	-0.0337994	-0.211042	0.101976	-0.000530044	0.620625	-0.0310063	-0.128435	-0.233908	-0.246664	-0.398705	-0.255174	-0.28581	-0.213708	0.0251806	0.226325	-0.0279302	0.0336689	0.0264814	0.112165	-0.0794603	-0.0164758	0.479568	0.233259	0.0758902	0.175697	-0.304086	-0.310342
TCGA-2Y-A9H3	-0.527967	-0.277749	0.12101	-0.397479	-0.184979	-0.212058	-0.578937	-0.07909	-0.0568675	-0.00197762	-0.0423173	-0.135061	-0.459287	-0.21367	0.203537	-0.0511718	-0.132716	-0.262534	-0.353161	-0.462103	-0.540151	-0.422935	-0.120003	-0.11696	0.524674	0.226423	-0.604797	0.236403	-0.131498	-0.242494	-0.136605	0.513613	0.054754	-0.222887	0.122594	-0.318457	-0.143256	-0.307525	-0.604154	-0.107444	-0.124351	-0.669396	-0.577408	-0.589228	-0.454482	-0.24635	0.503903	-0.201976	-0.454165
TCGA-DD-A4NB	-0.15618	-0.251071	0.459167	-0.0210164	0.190577	0.00624264	-0.175621	0.130833	0.185722	-0.114933	-0.258871	0.00177973	-0.0335267	-0.0294526	0.236863	0.441138	-0.0285629	-0.0501331	-0.402222	-0.368206	0.0564695	-0.185894	-0.0683343	0.0441939	0.165535	-0.353939	0.143255	0.320668	0.151531	0.125157	-0.205747	0.254811	0.424757	0.351058	0.464655	0.0121544	0.447569	0.279703	-0.164857	0.0659759	-0.191893	-0.182181	-0.25261	-0.636634	-0.553181	-0.206522	-0.224706	0.00334888	-0.278439
TCGA-G3-A5SI	0.388836	-0.340024	-0.321713	-0.0852253	0.150537	-0.113664	0.612739	-0.301828	-0.345784	-0.128032	0.0447965	-0.390822	-0.117091	0.163359	-0.390528	-0.478891	0.523678	-0.126069	-0.14124	0.111689	0.512631	-0.21634	-0.0506764	-0.0847236	0.213271	-0.0995818	-0.0422541	0.180059	0.256395	0.0830355	0.155692	-0.516949	-0.338211	-0.213948	-0.239618	-0.0892446	0.167871	-0.0640614	-0.0573578	0.0225776	0.179958	-0.104276	-0.31453	-0.484928	0.185775	0.0937788	0.492594	0.0279077	0.227494
TCGA-DD-AAE6	-0.0209939	0.279292	-0.129839	0.371383	0.21332	0.113062	0.101864	0.130532	-0.329774	-0.200496	-0.243761	-0.109105	-0.172991	-0.1441	-0.0392522	-0.17278	0.048819	-0.0859917	0.330887	-0.0565247	-0.189778	-0.231407	-0.0140055	0.0137459	0.212356	-0.0742238	0.126064	-0.0198098	0.201808	-0.236351	-0.258083	-0.411526	-0.39204	-0.403289	-0.415976	-0.0203335	0.134429	0.155171	-0.170201	0.0851584	-0.238661	-0.2117	-0.150549	0.179698	-0.478362	-0.420875	0.358177	-0.0373835	0.176456
TCGA-DD-AACG	-0.279837	-0.357651	-0.366961	-0.478798	-0.473987	-0.201633	-0.37751	-0.111163	-0.101969	-0.0454278	-0.031089	-0.0936572	-0.301892	-0.231773	-0.503489	-0.0606502	0.247854	0.0645889	0.160012	-0.355852	-0.18302	-0.0848099	-0.258108	-0.33995	0.190264	-0.611604	-0.681142	-0.338529	-0.293446	0.0678268	0.441277	0.039893	-0.318883	-0.277152	-0.405385	0.0398122	-0.53495	0.272159	-0.356246	0.0667172	-0.26481	-0.306054	-0.237138	0.273306	-0.54816	-0.30453	0.2281	-0.0972139	0.0283541
TCGA-5C-A9VG	0.253659	-0.188914	0.0785808	-0.0450329	0.120798	-0.0222586	0.336014	0.0682335	-0.0330892	-0.260811	-0.407224	-0.252025	-0.333226	-0.356129	-0.261548	0.0538915	0.354009	-0.111514	-0.209097	0.646811	0.565607	0.470777	0.335588	-0.189777	0.301353	0.0521217	-0.173749	0.16101	-0.132243	0.144065	-0.354932	-0.567413	0.154096	0.0795953	0.169045	-0.148464	0.4576	-0.063239	-0.518555	0.000308396	0.0369517	-0.505548	-0.183033	-0.106893	-0.66214	-0.454483	0.435528	0.267941	0.295543
TCGA-DD-A1EE	0.335186	0.557604	0.203178	0.175725	-0.107895	0.25832	0.494021	0.127382	0.178411	-0.124738	0.242255	0.217201	0.289677	-0.22249	0.142744	0.0953205	-0.0455988	0.217647	-0.276455	0.698697	0.302957	0.680358	0.357571	0.310369	-0.346843	-0.0396219	0.570281	-0.178661	-0.291417	-0.0807508	0.116013	-0.418945	-0.136514	-0.0600582	-0.15561	0.0312586	0.547818	0.342219	0.340911	0.145848	-0.0387257	0.472111	-0.024939	0.555171	0.474284	0.340157	-0.298948	0.155191	0.330271
TCGA-BC-A110	-0.615391	-0.616278	0.266817	0.208659	-0.132296	0.110362	-0.604237	-0.110964	-0.0684392	0.285167	0.220257	-0.191615	0.039785	0.0888913	-0.172315	-0.0278257	-0.369012	0.0614261	-0.373801	-0.586694	-0.407641	-0.730966	-0.399346	-0.293405	0.101519	0.361944	0.192351	0.154622	0.136969	0.343129	0.140091	0.432388	0.465702	0.422245	0.487482	0.241775	-0.342097	0.00591394	0.180913	-0.0619035	0.023583	-0.0159199	0.422251	-0.577195	0.322416	0.198947	-0.390361	-0.14116	-0.410128
TCGA-GJ-A3OU	0.284261	0.608917	0.401829	0.443306	0.350011	0.0889303	0.0121109	0.417018	0.295016	0.0907408	-0.234486	0.081236	0.327044	0.158262	0.632084	0.577809	0.211575	0.0645072	-0.255734	0.0487302	0.33823	0.195231	0.50367	0.584871	0.273952	-0.0710393	-0.245173	-0.042209	-0.0829477	0.515361	-0.0346696	0.617509	0.464466	0.400022	0.465592	-0.0867587	-0.380498	0.264548	-0.181479	0.298232	0.0722043	-0.306427	-0.607268	0.197301	-0.563893	-0.340434	0.0479724	0.272853	0.211297
TCGA-G3-A25U	-0.00983485	-0.434994	-0.324365	-0.442777	-0.341206	-0.035285	0.369636	-0.34704	-0.32441	-0.133137	-0.090794	-0.25278	-0.197278	-0.282752	-0.622352	-0.604941	0.00621617	-0.0373559	0.165874	-0.0502906	0.295044	-0.0160568	-0.249852	-0.480218	-0.345557	-0.33915	0.613459	0.0759955	0.0366197	-0.280388	-0.112455	-0.610111	-0.326174	-0.38559	-0.365378	-0.0177063	0.141456	0.00507203	0.244763	-0.0694005	-0.0785962	0.295509	0.445953	0.164585	0.403811	0.263122	-0.372581	0.0432224	0.270401
TCGA-G3-A3CG	0.509987	0.15169	0.372702	0.531346	0.253969	0.392857	0.558554	0.0956953	0.100588	-0.223724	0.0504465	-0.150613	0.140039	0.260137	0.231564	0.407074	0.178715	0.320303	0.0295929	0.51806	0.316131	-0.072864	0.413874	0.348584	0.166829	0.218642	0.611215	-0.0763909	0.190166	0.224658	0.00847162	0.0243445	0.235294	0.168057	0.266641	0.167486	0.682642	-0.0542242	0.209899	0.132384	0.175087	0.386627	0.164584	0.173937	0.25377	0.244623	0.238533	0.192435	0.189861
TCGA-CC-5260	0.38891	0.260686	0.475343	0.312723	0.620273	-0.0612824	0.586669	0.231599	0.17931	-0.286446	-0.566134	-0.31214	0.441198	0.313685	0.432501	0.440762	0.115141	-0.151763	-0.260857	0.551978	0.430989	0.586338	0.50768	0.488144	0.0667652	-0.412255	0.509406	0.232406	-0.0452534	0.47157	-0.161279	0.171665	0.418146	0.442146	0.471326	-0.388608	-0.122161	-0.179835	-0.566203	-0.0253348	0.0168629	-0.630539	-0.730956	-0.449884	-0.743276	-0.558031	-0.196781	0.275923	0.325621
TCGA-CC-A7IJ	0.124066	0.0272412	0.220308	0.322569	0.444146	-0.179567	-0.0634893	0.0278084	-0.0882198	-0.391484	-0.520814	-0.21321	0.0108956	0.0100254	0.262208	0.546831	0.0190764	-0.31351	-0.369856	0.329815	0.450934	0.419109	0.364255	0.408029	0.000112554	-0.600593	0.469432	0.255418	-0.473902	0.405674	0.0928601	0.533494	0.245959	0.20376	0.281938	-0.310728	-0.347005	0.055884	-0.628597	-0.256391	-0.0541187	-0.736477	-0.750739	-0.598706	-0.792286	-0.691375	-0.184804	0.21737	0.28299
TCGA-DD-AADU	-0.482917	-0.148302	-0.29844	0.118779	-0.101257	-0.197944	-0.357066	-0.28954	-0.485347	-0.0981283	0.1209	-0.42839	-0.46517	-0.0212881	-0.0462374	0.192841	-0.631881	-0.393298	-0.366574	-0.616151	-0.48069	-0.736141	-0.427783	-0.321417	0.148932	0.159274	-0.102981	-0.106305	0.310284	-0.515992	-0.283125	-0.541859	-0.286641	-0.252784	-0.280493	-0.302562	-0.639803	-0.560444	0.471284	-0.456005	-0.316781	0.571161	0.13964	-0.0908674	0.607672	0.51602	0.168447	-0.401154	-0.477979
TCGA-DD-AAE1	-0.19718	0.0318313	-0.196047	-0.219903	-0.456084	-0.213358	0.0170402	-0.0688981	-0.242329	-0.15642	0.179928	0.0857267	-0.22218	-0.42032	-0.289133	-0.299494	0.467447	-0.349302	-0.112644	-0.535335	0.150872	-0.152232	-0.41039	-0.245188	-0.188246	0.396515	-0.366506	0.0687899	-0.0505239	-0.237877	-0.289177	-0.348037	-0.339263	-0.183932	-0.375946	-0.478371	-0.692219	-0.348036	-0.485384	-0.370681	-0.401245	-0.472456	-0.446983	0.554499	-0.387383	-0.238883	-0.254173	-0.150702	-0.163024
TCGA-2Y-A9HB	-0.218909	0.46491	-0.164592	0.352561	-0.0496032	0.107264	-0.173258	0.0451736	0.229845	0.0278271	0.343343	0.312051	-0.354566	-0.191927	-0.0965741	0.0164144	-0.0753265	0.484438	0.265566	0.393526	0.14806	-0.194861	0.0960389	0.335716	0.0821368	0.315649	0.0651939	-0.155496	-0.201299	-0.247965	-0.23057	0.422624	-0.106091	-0.170756	-0.139401	0.207942	0.767138	-0.0542252	0.195997	-0.0703112	0.282385	0.37766	0.580943	0.499972	0.227015	0.150459	0.366868	-0.0693776	-0.0918091
TCGA-BD-A2L6	0.0452225	-0.0926617	-0.301416	-0.277587	-0.144526	0.0599187	0.0342946	-0.195624	-0.41695	-0.180108	-0.36484	-0.167345	-0.18585	-0.0643989	-0.214136	-0.409014	-0.112282	-0.0381142	0.37975	-0.608826	-0.0770084	-0.305779	-0.314916	-0.239114	0.112908	0.268883	0.0168423	-0.291506	-0.247126	-0.363017	0.00437202	0.0129139	-0.435166	-0.446232	-0.403981	-0.0325129	-0.281427	-0.123197	0.257574	-0.179421	-0.0804488	0.0442061	0.302803	-0.435653	-0.0603922	0.0509909	0.224975	-0.10497	-0.0697665
TCGA-DD-A3A9	0.203091	0.234149	0.225167	0.135984	0.175481	-0.105919	0.240678	0.127122	0.0903476	-0.0928934	-0.212553	0.00463722	0.0392258	0.30939	0.15037	0.344152	0.369177	-0.275289	0.164856	-0.0694775	-0.118058	-0.116689	0.339876	0.199548	0.426569	0.244125	-0.111908	0.166332	0.103378	0.426614	-0.180348	0.294895	0.380757	0.332245	0.409321	-0.268352	-0.211713	-0.156221	-0.533554	-0.151544	0.0622465	-0.612426	-0.406782	-0.572708	-0.550152	-0.383003	0.446356	0.172228	0.174422
TCGA-KR-A7K2	-0.540823	-0.479085	-0.305595	-0.511944	-0.407432	-0.320943	-0.505109	0.00965362	-0.109719	-0.109293	0.342009	0.0763422	-0.52153	-0.129118	-0.348003	-0.416473	-0.318828	-0.549308	-0.552586	-0.477103	-0.211754	-0.626968	-0.276654	-0.363613	0.30873	-0.173208	-0.553882	0.165285	-0.134881	-0.228975	-0.265808	-0.204899	-0.105152	-0.292079	0.0230075	-0.47031	-0.533627	-0.320046	-0.432466	-0.422484	-0.45489	-0.470426	-0.587035	-0.157754	-0.258896	-0.149681	0.144968	-0.271679	-0.353732
TCGA-CC-A3MC	0.368926	0.68168	0.333715	0.261381	0.497562	0.309699	0.300863	0.205844	0.0914553	0.0794349	-0.104055	0.32159	0.366531	0.386299	0.710843	0.351512	0.189579	0.149853	0.0537779	0.319709	0.0376478	0.175965	0.221773	0.344725	0.514991	0.112013	0.203787	0.431946	0.24174	0.320769	-0.0900803	-0.140977	0.46605	0.478375	0.527589	0.128155	0.557479	0.271755	0.276513	0.300752	0.192035	0.413682	-0.287536	-0.177355	-0.429411	0.0589601	0.504165	0.330535	0.33088
TCGA-DD-A73A	-0.131149	-0.64921	-0.139509	-0.455649	-0.241978	0.289009	-0.566375	-0.00371442	0.0699889	0.0825927	0.0919405	0.195162	-0.328295	-0.0897305	-0.496028	-0.470945	-0.462095	-0.229346	0.0897995	-0.475906	-0.483336	-0.307383	-0.41263	-0.407954	-0.214254	0.054482	-0.187125	0.190116	0.195069	-0.363382	0.0196853	0.234736	-0.194972	-0.144439	-0.181938	-0.072335	-0.199809	-0.361934	0.587291	-0.214687	-0.34703	0.623358	0.344477	-0.0745635	0.329009	0.223396	-0.434336	-0.435987	-0.355212
TCGA-DD-AADG	0.398087	0.29331	-0.103223	0.420477	0.28262	0.00990627	0.399278	-0.221196	-0.401969	-0.210534	-0.0465111	-0.333571	0.0629737	-0.0224833	-0.277506	-0.0737643	0.0268772	-0.0102093	0.420415	0.324421	0.171347	-0.0029762	0.0691604	0.0307131	0.0669312	0.29062	0.546475	-0.228178	-0.127228	-0.353988	-0.30386	-0.500456	-0.226862	-0.103241	-0.315563	0.184479	0.330363	0.183692	0.11764	-0.0347921	0.304453	0.272622	0.579568	0.306807	0.613253	0.264007	0.455824	-0.00505493	0.0860062
TCGA-DD-A4NL	-0.468515	-0.255158	-0.00485765	-0.448385	-0.358304	0.152416	-0.631521	-0.0865197	0.244557	0.39794	0.5088	0.508646	-0.159525	0.0275184	-0.184727	-0.339051	-0.557933	0.247935	-0.130726	-0.677638	-0.53121	-0.683375	-0.598538	-0.536664	-0.338068	0.443656	-0.247265	0.335404	0.123632	-0.480438	-0.125071	-0.381689	0.201415	0.174247	0.187768	0.38454	-0.047801	-0.0994001	0.293911	-0.00359987	0.04316	0.457611	0.602746	0.281179	0.724401	0.387978	-0.648111	-0.339356	-0.568505
TCGA-BC-A10Q	0.161077	-0.0349818	0.0918159	0.404504	0.20445	-0.290239	0.480929	-0.0547832	0.0938703	-0.218836	-0.572857	-0.525447	0.228398	0.0442111	0.155219	0.070422	-0.268584	-0.0391782	-0.456673	0.232605	0.0251343	0.397837	0.449469	0.21861	0.402524	-0.156921	0.429483	0.00312135	-0.052742	0.363584	0.0302141	-0.483863	0.266682	0.244353	0.250052	-0.0977301	0.445648	-0.058296	-0.447322	0.0835816	0.227196	-0.590188	-0.624954	-0.732389	-0.707869	-0.457975	0.474861	0.032297	0.0508566
TCGA-2Y-A9GU	-0.0395207	0.0839183	0.0788828	-0.0698572	-0.367908	0.0428933	-0.226818	0.0693823	0.292813	-0.0807316	0.311789	0.530456	-0.234597	-0.236364	-0.364828	-0.0374587	0.0459336	-0.0850215	0.161471	-0.208064	-0.082886	-0.319336	-0.0401753	-0.250749	0.415732	0.0360008	0.320527	0.244452	0.259244	-0.446129	-0.167564	-0.475145	-0.174303	-0.23172	-0.0563841	0.233164	0.52136	0.0114005	-0.0389492	-0.0336265	0.267865	0.095976	0.535497	-0.402679	0.0429753	0.0866263	0.457496	-0.237262	-0.388381
TCGA-ZP-A9CV	0.590235	0.60261	0.382447	0.439297	0.0264002	0.376251	0.534483	0.429324	0.441477	0.401173	0.544329	0.478868	0.316659	0.0483204	0.073851	0.405277	0.108901	0.412749	0.307574	0.615632	0.365855	0.393213	0.522524	0.467794	-0.224812	0.0410518	0.289414	0.081745	0.130025	0.223791	0.118084	0.47383	0.249387	0.166391	0.216969	0.221217	0.724888	-0.00343798	0.27956	0.206608	0.218019	0.501799	0.52419	0.178635	0.0543388	0.263891	-0.13361	0.315585	0.287223
TCGA-DD-A113	0.0653967	0.349586	0.043184	0.0143868	-0.209347	-0.0394592	0.347367	-0.0764453	0.364564	-0.0271817	-0.0428188	0.253692	0.0180691	-0.266246	-0.0587845	-0.401273	0.151498	0.170265	0.116835	0.319049	-0.0576922	-0.00159609	0.10417	0.189005	0.29202	-0.1205	-0.341674	0.0792574	0.176477	0.022833	0.281361	0.159738	0.273139	0.322893	0.31397	-0.0233443	0.43737	0.059508	0.0111626	-0.0338319	0.00579024	0.0825433	-0.108826	0.170115	-0.362077	-0.0911524	0.036576	0.151621	0.0362107
TCGA-2Y-A9GT	-0.0982221	-0.175202	0.302125	-0.317726	-0.367218	0.251784	-0.371386	0.100232	0.203257	0.188385	0.433463	0.580324	-0.063502	-0.237773	-0.0527767	-0.0337376	-0.357544	0.0419391	-0.299218	-0.747318	-0.292493	-0.323002	-0.201626	-0.0455835	-0.391801	-0.196995	0.289104	0.383651	0.0180006	-0.272137	0.216861	0.53832	0.0821762	0.0627456	0.189001	-0.0932392	-0.267086	-0.318583	0.0166709	-0.183722	-0.0564867	0.102519	0.296054	-0.485447	0.52404	0.158937	-0.657163	-0.217937	-0.40146
TCGA-DD-A39X	-0.220395	0.0249834	0.0382279	0.207543	-0.116508	0.180541	-0.191816	-0.0142006	-0.0491804	0.281595	-0.251001	-0.212564	-0.0364541	0.424081	0.303039	0.229167	0.00919531	-0.110983	-0.257289	0.415127	-0.415356	0.0457308	-0.0980545	0.0604111	0.41358	0.434729	-0.688256	-0.0521273	0.13941	0.0536113	0.122386	-0.0849866	0.127758	-0.0892514	0.1518	0.204484	0.0229879	0.189151	0.227191	0.195364	0.188292	0.163067	-0.143659	0.141948	-0.335083	0.0149312	0.444981	0.159392	0.12745
TCGA-RC-A6M3	-0.435555	-0.272962	-0.153916	-0.421994	-0.293367	-0.216897	-0.1736	-0.00689111	-0.0702737	-0.33751	-0.308381	-0.0991792	-0.29712	-0.0571357	-0.220026	-0.487169	-0.320832	-0.213048	-0.546724	0.0916395	0.183288	-0.0577597	-0.147548	-0.383843	0.257434	-0.45288	-0.227113	0.314036	-0.251159	-0.121665	0.168829	-0.327354	-0.0701337	-0.289001	-0.129404	-0.224215	-0.463776	-0.0386619	-0.47196	-0.0587265	-0.0214932	-0.661137	-0.799088	-0.657786	-0.805973	-0.458191	0.208414	0.15168	0.0724328
TCGA-DD-AACU	0.446379	0.672396	0.280473	0.62875	0.389016	0.315933	0.473906	0.391598	0.28542	0.365183	0.346532	0.360736	0.307563	0.235742	0.160253	0.166137	0.409698	0.26416	0.624587	0.505977	0.224064	0.550447	0.564221	0.509123	-0.192593	-0.000362764	0.205542	-0.124641	-0.0455157	0.413614	-0.16427	0.312136	0.0914216	0.202218	0.0655928	0.273203	0.541545	0.191915	0.105209	0.240966	0.135752	0.282767	0.414815	0.527017	0.330978	0.274725	-0.0768677	0.292591	0.327626
TCGA-WX-AA47	-0.621709	-0.542829	-0.255395	-0.386561	-0.706811	-0.379502	-0.625015	-0.356882	-0.0347816	-0.233268	-0.0657794	0.00090625	-0.46574	-0.542315	-0.230556	-0.519378	-0.485507	-0.231812	-0.631712	-0.367358	-0.569539	-0.68971	-0.640277	-0.577356	0.489164	-0.297896	-0.508948	-0.0390262	0.128118	-0.423946	0.146088	-0.548434	-0.268106	-0.249231	-0.206824	-0.124928	-0.326745	-0.269852	-0.49035	-0.302314	-0.480727	-0.423929	-0.486362	-0.731689	-0.489959	-0.175468	0.459599	-0.365415	-0.476358
TCGA-DD-A3A4	0.211127	0.39206	0.191978	0.436141	-0.429563	-0.164832	0.10804	-0.290205	-0.0415617	-0.101915	0.101445	0.0143845	0.137251	-0.332816	-0.135523	0.531638	0.183513	0.375919	0.107509	0.0627979	0.102238	-0.598746	-0.346347	0.15738	-0.183566	0.199792	-0.407738	-0.135048	0.576367	-0.196695	0.108751	-0.4544	-0.14959	-0.253767	-0.117284	0.242219	0.200162	0.349752	0.546527	-0.0273337	0.106676	0.526106	0.357033	-0.338775	0.0483311	0.249742	-0.319944	0.0467949	0.0370551
TCGA-DD-A73F	-0.0845745	-0.296807	0.149383	-0.37016	-0.193297	0.130924	-0.474303	-0.0572122	0.0303094	-0.148401	-0.178718	0.0738512	-0.258651	-0.249682	0.086128	-0.121826	-0.0349871	-0.384868	0.183327	0.280032	-0.331105	-0.239068	-0.247506	-0.131333	-0.112296	-0.121373	-0.241434	-0.124813	0.342869	-0.0310749	0.504399	0.531729	-0.136438	-0.0577003	-0.0506646	0.244735	0.439481	0.000832267	0.170067	0.143815	0.215176	0.217808	0.196552	0.673618	0.289554	0.126254	-0.116905	0.0173282	-0.0119783
TCGA-DD-A4NN	0.26096	0.33218	-0.227869	-0.0517491	-0.00785565	-0.155719	0.422806	-0.0293008	-0.213871	-0.401648	-0.43826	-0.266258	0.115461	0.152024	0.17092	-0.166782	0.493499	-0.458197	-0.130566	0.308415	0.268039	0.445755	0.223294	0.0836668	-0.072826	-0.247954	-0.286634	0.0347252	-0.299343	0.240549	-0.316077	-0.510217	0.243778	0.263367	0.253822	-0.362731	-0.410884	-0.287014	-0.560763	-0.165873	-0.199859	-0.597211	-0.599942	0.0947706	-0.724561	-0.544322	-0.116073	0.133455	0.14399
TCGA-DD-AAEI	-0.0893493	0.0138209	-0.1784	-0.086852	-0.251361	0.329051	-0.546822	-0.00848216	-0.124887	0.337779	0.32346	0.041068	-0.0376409	-0.263164	0.222863	-0.106613	-0.358857	-0.12791	-0.200004	-0.393656	-0.366431	-0.245577	-0.438066	0.115035	0.0070348	0.0257893	-0.612131	-0.204316	0.145051	0.00160173	0.251934	-0.270553	-0.155184	-0.138737	-0.150888	0.471859	0.17443	0.602183	0.684404	0.249057	0.400406	0.674002	0.400821	0.756301	0.585957	0.560924	0.0137593	-0.0103285	0.21569
TCGA-UB-AA0V	-0.406027	-0.593391	0.493626	-0.153135	-0.0596275	0.238431	-0.446222	-0.0464486	0.0203145	0.209673	0.413632	0.0978652	-0.0945371	0.0821601	-0.271609	-0.384788	-0.303736	0.240779	0.178109	-0.519221	-0.31535	-0.392871	-0.32515	-0.487431	-0.131293	-0.0428829	0.204485	0.344622	0.191843	-0.0721442	-0.375573	-0.155961	0.402955	0.357264	0.456838	0.19764	0.00170618	-0.141286	0.140043	-0.0981478	-0.0725261	0.327351	0.635366	-0.586686	0.543444	0.232566	-0.543068	-0.09211	-0.410171
TCGA-DD-AADO	-0.174287	-0.451112	-0.507785	-0.0834423	-0.298193	-0.182488	-0.0286231	0.00788646	0.0152451	0.111426	0.114888	0.11733	-0.412201	0.0494916	-0.0300799	-0.175053	0.233025	-0.20876	-0.235128	-0.125989	-0.522732	0.0389302	-0.21744	-0.176034	0.225613	0.103236	-0.703765	-0.301534	-0.276681	-0.0895119	0.16082	0.52185	-0.342058	-0.437456	-0.378711	-0.39598	-0.567502	-0.20814	-0.399278	-0.0605768	-0.099886	-0.581978	-0.496664	0.644129	-0.574602	-0.272661	0.237457	-0.0562941	-0.0172843
TCGA-DD-AAVY	0.375305	0.212845	-0.155272	0.469179	-0.0360435	-0.0373508	0.342811	-0.0792944	-0.0215802	-0.0483289	0.00397718	-0.183669	0.201796	-0.327891	-0.0528866	0.300798	-0.261851	0.115131	-0.163686	0.655855	0.222151	0.41601	0.163586	0.129093	-0.243921	-0.038675	0.223961	-0.214838	-0.0481999	-0.172912	-0.144166	-0.492735	-0.146997	-0.0669898	-0.162473	-0.0168681	0.57985	0.0306946	0.369575	-0.0860683	0.0475949	0.519915	0.372814	0.645352	0.704803	0.485598	0.0174554	0.0128756	0.216159
TCGA-FV-A3R3	0.0169733	0.446496	0.664146	0.397759	0.520061	0.334419	0.0223324	0.341918	0.393184	0.12911	-0.11598	0.0351806	0.360579	0.340202	0.536634	0.619306	0.307366	0.114827	0.120021	-0.18296	0.0807762	-0.212984	0.0351385	0.431627	0.342647	0.27622	0.145447	0.149583	0.495703	0.411833	0.358032	0.00964029	0.443708	0.487291	0.470201	0.0719076	0.494927	-0.165532	-0.338859	0.0578512	0.2339	-0.167202	0.0655613	-0.534996	-0.447484	-0.239369	0.0934076	-0.0091827	-0.279139
TCGA-DD-A4NS	-0.0911275	-0.0403176	0.427527	0.301724	0.340235	0.109032	0.168193	0.251247	0.0178413	0.10581	-0.128758	-0.230465	0.226932	0.428644	-0.0160314	-0.00858592	-0.239217	0.270029	-0.192542	-0.152555	0.305737	0.0672243	0.357825	0.130478	-0.206871	-0.0591526	0.50896	0.1793	-0.088159	0.325981	-0.327883	0.502761	0.545916	0.601158	0.544929	-0.0964356	-0.544939	-0.318137	-0.320448	0.0450151	0.0185283	-0.282419	0.0868202	-0.540612	0.0303254	-0.366699	-0.644037	0.0611076	-0.226529
TCGA-MI-A75H	-0.131742	0.0869716	-0.180983	0.0298799	-0.0705951	-0.078829	-0.0389069	-0.213384	-0.399336	-0.0528867	-0.0534846	-0.253557	-0.166268	-0.138926	-0.0233333	0.148417	-0.514337	-0.355029	-0.449782	0.312772	0.0942542	-0.154129	-0.355703	-0.139794	0.163114	0.183909	-0.555296	-0.193671	-0.0727946	-0.280143	0.45613	0.340753	-0.261318	-0.227376	-0.179254	0.0183039	-0.184592	-0.292313	0.26295	-0.136292	0.156374	0.553774	0.36954	-0.35666	0.500763	0.419117	0.505168	-0.0215015	0.0387819
TCGA-UB-A7MC	0.0941754	-0.0121078	-0.188559	-0.244666	-0.375255	-0.230172	0.401279	-0.10885	-0.246879	-0.257764	-0.0127641	-0.183283	-0.102931	-0.433506	-0.226196	-0.506631	0.241652	0.0563901	-0.21419	0.349921	0.432927	0.546491	0.281452	-0.0822213	-0.335797	-0.343331	0.397926	-0.0877238	-0.446001	-0.23711	-0.388698	-0.605126	-0.263258	-0.145385	-0.26943	-0.307197	-0.182839	-0.226641	0.104546	-0.190802	-0.273242	0.248968	-0.145075	0.197773	-0.100282	0.0473502	-0.294683	-0.00790745	0.177972
TCGA-FV-A4ZQ	0.391638	0.232611	-0.159323	-0.0397022	0.234701	-0.0826559	0.429636	0.121279	0.0145556	-0.426301	-0.464583	-0.116018	0.157968	-0.177109	0.10076	0.389307	0.198695	0.0602693	0.364321	0.540276	0.499598	0.634718	0.363292	0.245952	-0.241709	0.00541244	-0.460427	0.123715	-0.0947314	0.214608	0.299787	0.651644	-0.173008	-0.125011	-0.161183	0.0225897	-0.0813839	0.00635376	-0.196909	0.0351424	0.112314	-0.223681	-0.277636	0.600835	-0.484358	-0.281304	-0.275339	0.117767	0.307944
TCGA-DD-AAEG	0.258715	0.445172	0.217288	0.221189	0.0133968	-0.0133821	-0.105059	0.0667534	0.325342	0.0859227	0.0685813	0.41085	-0.157607	0.10566	0.229447	0.156594	-0.11001	0.125328	0.0847216	0.537427	-0.188367	-0.195394	0.242868	-0.0400699	0.456835	0.300245	-0.494215	0.137651	0.106011	0.0520414	0.0321263	-0.411012	0.283706	0.162641	0.340139	0.391611	0.737418	0.0634542	-0.215904	0.178289	0.0710507	-0.0292836	0.215199	0.377161	-0.318954	0.00251248	0.561548	0.224659	0.225947
TCGA-DD-AAD5	-0.11347	0.168836	-0.121932	0.0480634	0.0831976	-0.34962	0.0810901	0.00402611	0.0532143	-0.0631415	-0.337629	-0.0347456	-0.132201	-0.00651705	0.101372	0.0352854	0.024666	-0.172451	-0.381467	0.305107	0.106972	0.172	-0.00542642	0.281963	0.223781	-0.254947	-0.44288	0.110127	-0.408357	0.189054	0.26924	-0.210925	-0.0122036	-0.194592	-0.00411842	-0.216484	-0.37343	-0.151771	-0.364562	-0.00542557	0.0339028	-0.385281	-0.700252	-0.545893	-0.676352	-0.306812	0.26076	0.176312	0.229934
TCGA-K7-A5RG	-0.130231	-0.407096	0.221504	-0.35805	-0.00746942	-0.17761	-0.418572	0.0158148	0.00683388	-0.133295	-0.383465	-0.133729	-0.306546	-0.295669	-0.41476	0.235464	-0.169301	-0.0348717	-0.136582	-0.206201	0.328681	-0.332772	0.122587	0.0646378	-0.270496	-0.299611	-0.22292	0.41316	-0.400593	0.381588	0.000313425	0.733382	0.0948625	-0.0202121	0.0863116	-0.214584	-0.421322	0.00281066	-0.447901	0.103082	-0.033484	-0.404742	-0.617439	-0.56788	-0.229803	-0.354814	-0.443121	-0.0245607	-0.110073
TCGA-XR-A8TD	-0.288975	0.1269	0.0529806	0.111417	0.0296675	0.267836	-0.324901	0.049366	0.028738	-0.209733	-0.47181	0.013017	-0.0292498	-0.103083	0.316062	0.24056	0.423464	-0.131743	-0.126558	-0.427435	0.0990384	-0.261408	-0.0643952	0.277926	0.367901	-0.0630481	0.497483	0.323939	-0.0524108	0.382242	0.160574	0.588796	0.335524	0.181506	0.352213	0.282706	0.0947201	0.17697	-0.103485	0.263722	0.345907	-0.349417	-0.244959	0.399316	-0.357721	-0.264027	0.297419	0.119812	-0.0735254
TCGA-DD-AACY	0.108714	0.316276	-0.00841874	0.171114	-0.162925	-0.0145128	-0.255455	-0.0733035	0.171116	0.284698	0.577698	0.245758	-0.24364	-0.0355437	-0.445453	0.246693	0.260997	-0.21546	-0.14261	0.111584	-0.191806	-0.459552	-0.0984574	0.0855632	0.228401	0.445506	0.0887144	-0.173967	0.216371	-0.13537	0.362266	-0.267375	0.11116	-0.0189613	0.151443	-0.147544	0.421828	-0.141895	-0.08107	0.0730267	-0.112758	0.164264	0.00469809	0.185783	-0.361385	-0.0750287	-0.0970539	-0.00383961	0.040054
TCGA-CC-A9FU	0.156507	-0.198049	-0.392218	-0.429944	-0.224258	-0.271389	0.164199	-0.0896505	-0.307957	-0.508952	-0.55466	-0.237546	-0.179811	-0.190671	-0.306717	-0.285008	0.488464	-0.261477	-0.074154	0.43952	0.392502	0.368891	-0.0621672	-0.120565	-0.126782	0.0467149	-0.367733	-0.10725	-0.227822	-0.141245	0.0820772	-0.102885	-0.362686	-0.227393	-0.359413	-0.409027	-0.556724	-0.164322	-0.504847	-0.222775	-0.475214	-0.606458	-0.636368	0.447578	-0.72799	-0.531855	-0.11804	0.0515755	0.16932
TCGA-KR-A7K7	-0.146223	-0.397781	-0.372151	-0.546549	-0.223645	-0.188558	-0.291593	0.0467145	-0.133835	-0.228495	-0.224132	-0.138073	-0.355641	-0.180523	0.157196	0.0455222	0.133888	-0.362841	-0.388381	-0.030716	-0.0796295	-0.00393145	-0.148969	-0.337737	0.0842502	-0.347545	-0.659903	-0.201714	-0.392423	-0.284719	0.0390923	0.326791	-0.438552	-0.462489	-0.466995	-0.330195	-0.528993	-0.0122419	-0.590405	-0.165716	-0.21812	-0.549593	-0.530006	0.118208	-0.120989	-0.248104	0.27763	0.0923169	0.19261
TCGA-G3-A25Y	0.499992	0.307605	0.273323	0.260425	0.40398	0.18018	0.517669	0.0885087	0.0679632	-0.165042	-0.171989	-0.136222	0.29481	0.211739	0.324774	0.237751	0.374793	-0.126806	-0.212532	0.285557	0.463743	0.612598	0.390436	0.340425	0.118172	-0.0884818	0.65432	0.177883	0.0242491	0.404934	-0.237953	0.349988	0.369568	0.338421	0.331439	-0.329187	-0.0293568	0.09638	-0.580762	0.0577948	0.162715	-0.669478	-0.508999	0.128852	-0.707059	-0.507699	-0.00315559	0.420437	0.440717
TCGA-K7-AAU7	0.29062	-0.152218	0.280543	-0.281024	0.163493	-0.245212	0.171533	0.135173	0.141985	-0.161072	-0.294214	0.098904	0.069999	0.135317	0.0297024	0.0222163	-0.35103	-0.30693	-0.433086	0.236516	0.472548	0.443594	0.0916101	0.0488444	-0.0529152	-0.451006	-0.0596558	0.0791927	-0.455523	0.444865	-0.455457	0.163613	0.390562	0.370837	0.296349	-0.389649	-0.604662	-0.0862403	-0.39388	-0.168528	-0.0914984	-0.346104	-0.767215	-0.688963	-0.789682	-0.508684	-0.420179	0.0624837	-0.0427049
TCGA-BC-A3KF	-0.212274	0.32498	-0.355195	0.233496	-0.152434	0.277704	-0.0863216	0.0797283	-0.119661	-0.0959974	-0.0122284	0.0342751	-0.0359507	0.216123	0.213096	-0.141511	-0.0377145	-0.095772	0.459362	0.0903066	0.0762674	0.0432166	0.0235038	0.205311	0.0794237	0.307268	0.0257374	-0.0683823	0.263685	-0.18698	-0.045995	-0.518427	-0.333107	-0.297357	-0.364707	0.2377	0.283451	0.0175537	-0.414256	0.0392981	-0.0118151	-0.254953	0.0524088	0.644605	0.158358	0.0557149	0.205803	-0.262534	-0.175358
TCGA-2Y-A9H2	-0.272163	-0.562959	0.112031	-0.311696	0.265184	-0.196	0.105194	0.123469	0.116008	-0.197821	-0.414115	-0.0708288	-0.148772	0.0513293	-0.0409474	-0.456422	-0.173112	-0.266808	-0.584702	0.185505	0.0884849	0.54014	0.346068	-0.137355	0.0818921	-0.524574	0.262776	0.289369	-0.0915881	0.264562	-0.0684043	0.32841	0.179625	0.120074	0.215509	-0.413803	-0.434555	-0.452381	-0.688256	-0.172446	-0.413393	-0.687133	-0.729644	-0.734002	-0.727764	-0.537894	-0.165893	-0.0157555	0.12939
TCGA-DD-AAW3	0.219636	-0.0116959	-0.386214	0.349178	0.112641	-0.074992	0.180694	0.00868171	-0.0547026	-0.0917865	0.243212	-0.0845273	-0.170655	-0.177578	-0.356443	-0.278911	-0.434811	0.255451	-0.0268998	0.411977	0.336722	0.199683	0.232058	-0.104069	-0.083289	0.257448	0.289606	-0.336359	0.0112934	-0.126875	-0.288652	-0.531793	-0.285864	-0.254348	-0.373911	-0.142682	0.437927	-0.414502	0.351498	-0.355684	-0.376171	0.521016	0.425567	0.396498	0.26141	0.307559	0.156679	-0.0250358	0.244919
TCGA-ED-A82E	0.0887461	0.00236671	0.0307498	0.0213757	0.377142	-0.258066	0.452076	0.0569072	0.103203	-0.333041	-0.50158	-0.280458	0.204459	0.121937	0.135587	0.226509	0.0165069	-0.0371697	-0.53975	0.421224	0.323515	0.495878	0.555403	0.111988	0.319897	-0.616455	0.0474156	-0.0382829	-0.0879434	0.28566	-0.180187	-0.369383	0.184765	0.197683	0.224665	-0.228862	0.329568	-0.261922	-0.640552	-0.188124	-0.215919	-0.677027	-0.726991	-0.751839	-0.750775	-0.531713	0.399384	0.144587	0.123903
TCGA-DD-A4NP	-0.399072	-0.413518	-0.309709	-0.00409083	-0.164249	-0.251122	-0.395576	-0.213751	-0.118342	-0.0563277	0.106208	-0.162105	-0.159457	-0.0583693	-0.332721	0.163087	-0.444282	0.20528	-0.0462359	-0.483859	-0.452402	-0.594998	-0.524862	-0.374696	-0.204313	0.468634	-0.623769	-0.191909	-0.027878	-0.557433	-0.088845	-0.494245	-0.226209	-0.181197	-0.344658	0.0780715	0.0789132	-0.206658	-0.0987764	-0.287493	-0.0946351	0.114056	0.483849	-0.63764	0.705297	0.198684	-0.0966897	-0.439249	-0.466056
TCGA-G3-A6UC	0.0998826	0.433515	-0.220956	0.0998991	-0.034361	-0.160392	0.385199	-0.219745	-0.172955	-0.120281	0.23412	-0.0017083	-0.0873124	-0.357315	-0.237216	-0.111972	-0.343105	-0.252358	0.0339548	0.00302007	0.0504024	0.148634	-0.0563648	-0.0752541	-0.438076	-0.213319	0.206544	0.0260627	-0.0720908	-0.433713	-0.167199	-0.563699	-0.408662	-0.377669	-0.38405	-0.0715903	0.334279	-0.332547	0.00964958	-0.164426	-0.030977	0.165427	0.385067	0.445247	0.802969	0.294074	-0.370201	-0.336133	-0.243379
TCGA-DD-AAW1	-0.195319	-0.187323	-0.147044	0.142696	-0.511629	0.0100978	-0.133623	-0.211614	-0.193702	-0.0488944	0.317499	0.105732	0.0856768	-0.378802	-0.2083	-0.148446	-0.413908	-0.0848297	-0.352446	-0.485861	0.103462	-0.271915	-0.313608	-0.144601	-0.24281	0.392107	0.193249	-0.0380294	0.151273	-0.306019	-0.162981	-0.447949	-0.0875016	0.0467253	-0.149422	-0.143994	-0.104197	-0.182563	0.303066	-0.365941	-0.13684	0.432574	0.403249	0.110134	0.58295	0.373916	-0.260937	-0.325998	-0.316108
TCGA-DD-A118	0.402933	0.210781	0.425428	0.229619	0.089891	0.216702	0.401815	0.0278327	0.0750816	-0.295323	-0.13317	0.0309857	0.0343294	-0.342354	0.27066	0.18862	0.236312	-0.151297	0.140816	0.483674	0.137598	-0.321038	-0.0815754	0.145908	0.472565	0.275673	-0.0889622	0.0847129	-0.035134	0.317965	0.162992	-0.600617	0.166932	0.194616	0.288645	-0.0756642	0.534799	0.112661	-0.317877	0.0588096	0.205855	-0.429457	-0.206088	0.038766	-0.295935	-0.162046	0.584298	0.071018	-0.0235495
TCGA-DD-AADA	-0.484181	-0.507374	-0.254636	-0.475383	-0.490943	-0.258842	-0.456989	-0.163539	-0.0654941	-0.144313	0.0935308	0.174847	-0.501322	-0.288925	-0.530822	-0.414565	-0.225529	-0.603693	-0.185192	-0.555226	-0.175378	-0.700221	-0.214609	-0.539713	-0.117534	-0.197987	-0.425879	0.161938	-0.192693	-0.28148	-0.192902	0.446066	0.0504539	-0.0819019	0.0822145	-0.387535	-0.723169	-0.565225	-0.441329	-0.473026	-0.312876	-0.191751	-0.266653	-0.590991	-0.610696	-0.368995	-0.416033	-0.361858	-0.544555
TCGA-ED-A66Y	0.406863	-0.245283	0.169012	-0.343862	0.200869	0.0106221	0.282675	-0.0608962	-0.275088	-0.380473	-0.574534	-0.502201	0.257434	0.264175	-0.360096	-0.235175	0.392369	-0.408787	-0.0797381	0.280267	0.302287	0.481509	0.0259858	-0.16869	-0.258826	-0.346975	0.100898	0.0401266	0.00603508	0.240754	-0.538986	-0.487969	0.0851815	0.150172	0.0818377	-0.511532	-0.430956	-0.401274	-0.5249	-0.267467	-0.233314	-0.609604	-0.62757	-0.689496	-0.723522	-0.643856	-0.56307	0.0754966	0.242326
TCGA-DD-AAE3	-0.425131	-0.387569	-0.275655	-0.00421701	-0.516048	-0.269481	-0.234106	-0.251594	-0.157479	0.226322	0.321844	0.0851688	-0.297301	-0.495048	-0.0543506	-0.345624	-0.546304	0.0477606	-0.455644	-0.398731	-0.38859	-0.66603	-0.337082	-0.187883	0.378696	-0.082797	-0.441041	-0.229861	0.409441	-0.486015	-0.373031	-0.583088	-0.281797	-0.321097	-0.228599	-0.0247311	-0.138886	-0.138758	0.377632	-0.304657	-0.172467	0.0553519	0.197691	-0.207758	0.747565	0.379276	0.559739	-0.155305	-0.327978
TCGA-G3-AAV6	0.061855	-0.275755	0.0317539	-0.128349	0.196895	-0.37002	0.206965	0.0150238	0.132536	-0.258536	-0.381383	0.0875064	-0.10001	-0.240164	-0.0375029	-0.36454	0.497675	-0.334802	-0.520852	0.0559446	-0.222651	0.282526	-0.113219	-0.185004	0.0550463	-0.154041	-0.647106	-0.258816	-0.317175	-0.0330369	-0.046678	-0.205524	-0.202849	-0.133179	-0.282891	-0.338412	-0.469865	-0.154341	-0.468812	-0.089745	-0.200609	-0.644801	-0.528581	0.338702	-0.63105	-0.494435	0.170681	0.24998	0.230088
[truncated: 137 more columns]

## Sheet: LIRI-JP
Table S7B GSVA scores of the KEGG pathways in HCC samples from LIRI-JP
Patient ID	KEGG_N_GLYCAN_BIOSYNTHESIS	KEGG_OTHER_GLYCAN_DEGRADATION	KEGG_O_GLYCAN_BIOSYNTHESIS	KEGG_GLYCOSAMINOGLYCAN_DEGRADATION	KEGG_GLYCOSAMINOGLYCAN_BIOSYNTHESIS_KERATAN_SULFATE	KEGG_GLYCEROLIPID_METABOLISM	KEGG_GLYCOSYLPHOSPHATIDYLINOSITOL_GPI_ANCHOR_BIOSYNTHESIS	KEGG_GLYCEROPHOSPHOLIPID_METABOLISM	KEGG_ETHER_LIPID_METABOLISM	KEGG_ARACHIDONIC_ACID_METABOLISM	KEGG_LINOLEIC_ACID_METABOLISM	KEGG_ALPHA_LINOLENIC_ACID_METABOLISM	KEGG_SPHINGOLIPID_METABOLISM	KEGG_GLYCOSPHINGOLIPID_BIOSYNTHESIS_LACTO_AND_NEOLACTO_SERIES	KEGG_GLYCOSPHINGOLIPID_BIOSYNTHESIS_GLOBO_SERIES	KEGG_GLYCOSPHINGOLIPID_BIOSYNTHESIS_GANGLIO_SERIES	KEGG_RIBOFLAVIN_METABOLISM	KEGG_NICOTINATE_AND_NICOTINAMIDE_METABOLISM	KEGG_PANTOTHENATE_AND_COA_BIOSYNTHESIS	KEGG_AMINOACYL_TRNA_BIOSYNTHESIS	KEGG_BASAL_TRANSCRIPTION_FACTORS	KEGG_NON_HOMOLOGOUS_END_JOINING	KEGG_SNARE_INTERACTIONS_IN_VESICULAR_TRANSPORT	KEGG_LYSOSOME	KEGG_CARDIAC_MUSCLE_CONTRACTION	KEGG_RENIN_ANGIOTENSIN_SYSTEM	KEGG_CIRCADIAN_RHYTHM_MAMMAL	KEGG_TASTE_TRANSDUCTION	KEGG_PROXIMAL_TUBULE_BICARBONATE_RECLAMATION	KEGG_PATHOGENIC_ESCHERICHIA_COLI_INFECTION	KEGG_SYSTEMIC_LUPUS_ERYTHEMATOSUS	KEGG_PRIMARY_IMMUNODEFICIENCY	KEGG_HYPERTROPHIC_CARDIOMYOPATHY_HCM	KEGG_ARRHYTHMOGENIC_RIGHT_VENTRICULAR_CARDIOMYOPATHY_ARVC	KEGG_DILATED_CARDIOMYOPATHY	KEGG_GLYCOLYSIS_GLUCONEOGENESIS	KEGG_CITRATE_CYCLE_TCA_CYCLE	KEGG_PENTOSE_PHOSPHATE_PATHWAY	KEGG_PENTOSE_AND_GLUCURONATE_INTERCONVERSIONS	KEGG_FRUCTOSE_AND_MANNOSE_METABOLISM	KEGG_GALACTOSE_METABOLISM	KEGG_ASCORBATE_AND_ALDARATE_METABOLISM	KEGG_FATTY_ACID_METABOLISM	KEGG_STEROID_BIOSYNTHESIS	KEGG_PRIMARY_BILE_ACID_BIOSYNTHESIS	KEGG_STEROID_HORMONE_BIOSYNTHESIS	KEGG_OXIDATIVE_PHOSPHORYLATION	KEGG_PURINE_METABOLISM	KEGG_PYRIMIDINE_METABOLISM
DO227643	-0.511196	-0.109937	-0.260654	-0.447296	-0.412824	0.213353	-0.423982	-0.0202042	0.219745	0.451516	0.667271	0.566584	-0.18788	-0.0857602	-0.404918	-0.494105	-0.0556606	0.37146	0.308834	-0.394139	-0.336824	-0.51551	-0.399695	-0.373207	0.181681	-0.0158411	0.132833	0.316166	0.457248	-0.406044	0.222828	-0.0339908	-0.0971764	-0.186844	-0.0739634	0.363875	0.112584	0.220762	0.600339	0.0594731	-0.0204053	0.704211	0.678533	-0.123942	0.63646	0.591436	0.157986	-0.0512258	-0.176136
DO227801	-0.208982	-0.254592	-0.191826	0.161371	-0.241371	0.127099	-0.472917	0.0964913	0.111062	0.42892	0.498859	0.0664159	-0.359443	0.20058	-0.155836	0.169403	-0.363002	-0.144445	-0.0333156	-0.376257	-0.505699	-0.681323	-0.0876388	-0.126333	0.170276	0.202524	-0.158416	0.329634	0.185064	-0.0672138	0.591235	0.611979	0.178569	0.108925	0.223951	0.0680989	0.378777	-0.227403	0.73242	-0.11031	-0.0517953	0.787973	0.327765	-0.392109	0.536161	0.5685	0.207699	-0.133062	-0.345828
DO23508	-0.213265	0.141132	0.0181765	0.0994282	-0.0306592	0.246845	-0.222653	0.0297016	0.148833	0.329761	-0.0137944	0.0537052	0.0291511	0.270446	0.370234	0.173781	0.477687	0.268723	0.453012	0.227291	-0.251234	-0.0596327	-0.0894705	0.0694239	0.488976	0.107468	-0.611332	-0.288228	0.199657	-0.0898321	0.0676894	-0.12594	-0.200077	-0.287137	-0.239238	0.497752	0.575316	0.451689	0.479602	0.355506	0.335817	0.582113	0.394291	0.611327	-0.0571087	0.358144	0.680962	0.290063	0.347955
DO23509	0.200685	0.0641682	-0.343102	0.267755	0.0486619	0.11565	0.449793	-0.106605	-0.0767081	-0.0588437	-0.0359387	0.0577336	-0.110543	-0.110076	-0.236558	-0.0927518	0.136887	0.435887	0.236719	0.110114	0.0572021	0.227906	0.224052	-0.107913	0.156563	0.117576	0.0742501	0.0929784	0.320387	-0.279978	-0.531574	-0.512177	0.0122814	-0.0720082	-0.159984	0.0402121	0.469679	0.469912	0.577626	0.151358	0.0372397	0.640802	0.0368484	-0.101187	0.149703	0.389114	0.0228774	0.0422013	0.23081
DO23510	0.256611	0.339655	0.52141	-0.170469	0.292587	0.119647	0.297602	0.0309237	0.0479326	-0.0910085	-0.186921	-0.231254	-0.070644	0.0878891	0.310865	0.263933	-0.159084	-0.0763365	0.135394	0.199788	-0.0655577	0.299563	0.2452	0.178769	0.218866	-0.0687126	-0.349614	0.101154	-0.0246566	0.376417	0.291385	-0.0165894	0.215702	0.145818	0.163423	-0.182539	-0.0279362	0.164928	0.508032	0.0258812	0.223551	0.577532	-0.309246	-0.40491	-0.356583	0.26341	0.0586091	-0.0697594	0.070822
DO23511	0.385849	0.381117	0.229537	0.395302	0.571178	0.284831	-0.0857395	0.385088	-0.00490997	0.337012	0.166326	0.0344763	0.274973	0.458724	0.550958	0.643783	0.0635481	0.0738589	-0.056056	-0.552114	-0.469161	-0.189128	-0.241355	0.288885	-0.00556971	0.32835	-0.520768	-0.10116	0.14798	-0.318671	0.175729	-0.235251	0.162067	0.18427	0.155526	-0.0472215	-0.548505	-0.0825981	0.547338	0.198207	0.0952481	0.611647	-0.0630578	0.541246	0.261915	0.522831	-0.376951	0.110764	0.153382
DO23512	-0.263689	0.116443	-0.0592333	-0.0917601	0.109209	0.134899	-0.202079	0.255673	-0.157378	0.0493474	0.397272	0.312089	-0.0934447	0.229205	-0.087723	-0.326808	-0.31704	0.00673513	0.0276712	-0.3549	0.0237025	-0.286063	0.0296766	-0.128839	-0.301019	-0.227362	0.234869	-0.00556788	-0.323667	-0.44433	-0.336663	-0.191751	-0.230777	-0.34059	-0.187476	-0.271797	-0.31697	-0.341855	0.454066	-0.231446	-0.195678	0.433323	0.251668	-0.435619	0.310865	0.359594	-0.401713	-0.256821	-0.224404
DO23513	0.259096	0.331925	0.207278	0.04158	0.0818965	-0.0074858	0.322106	-0.196249	-0.225251	-0.338415	-0.410511	-0.311486	0.239089	-0.00372205	-0.0114008	0.137239	0.44149	-0.0963411	-0.449831	0.129788	0.47436	-0.125282	0.238077	0.113759	-0.063098	0.0120311	0.136463	-0.298732	-0.304135	-0.250151	-0.606241	-0.530952	-0.185343	-0.0257616	-0.238527	-0.14573	-0.311071	0.102077	-0.305393	-0.200559	-0.136484	-0.262304	0.0331367	0.138846	0.197547	-0.146538	0.0618253	-0.0762467	0.0395398
DO23514	-0.360361	0.152951	-0.0545674	0.0297797	-0.36362	0.0100877	-0.154519	-0.146728	0.0581184	-0.211626	-0.0580926	-0.127242	0.142241	-0.232054	-0.156874	0.0987184	0.0139142	0.246006	-0.121179	0.250373	0.363252	0.398875	0.112581	0.0596238	0.0394806	-0.0362662	-0.470512	-0.073448	-0.048331	-0.0950654	0.44692	0.661791	-0.0252546	0.0147324	-0.0521984	0.371612	0.233945	0.128239	-0.211653	-0.0455077	0.217361	-0.018737	0.248913	-0.048499	0.474476	-0.11588	0.0823495	0.0334677	0.0232793
DO23515	0.347085	-0.0722818	0.0342793	-0.0367266	0.268039	-0.152879	0.229091	0.128808	0.21979	-0.118783	-0.240129	0.270119	0.0387763	0.264907	0.444069	0.103817	0.161581	-0.494651	-0.136388	-0.00120434	-0.263528	-0.0208584	-0.0597343	0.14235	0.246251	0.264973	-0.150961	-0.00148902	-0.021542	0.40487	0.154466	0.210588	0.303236	0.353908	0.334086	-0.282692	-0.367083	-0.315646	-0.705857	0.0182097	-0.235741	-0.715086	-0.557028	0.441578	-0.689065	-0.516841	-0.0599331	0.110089	0.189545
DO23516	-0.0014322	0.104169	-0.140935	0.0305615	0.3672	-0.0540911	-0.110072	-0.0825207	-0.168706	0.0349424	0.380568	0.334057	-0.185505	0.263101	0.232665	-0.120801	-0.311378	-0.163981	-0.168924	0.225559	0.207643	0.242772	-0.227453	-0.268853	0.078639	-0.0775932	-0.0871089	-0.335172	0.179891	-0.104757	-0.385069	-0.447581	-0.156043	-0.0486193	-0.163595	0.117828	0.325969	-0.144107	0.503902	-0.0751427	0.125718	0.614676	0.463232	-0.0336806	0.402782	0.411742	0.284289	0.102136	0.232111
DO23517	-0.546245	-0.570689	-0.240258	-0.408632	-0.489827	0.224397	-0.480312	0.0403743	0.101815	0.345209	0.62762	0.529744	-0.175037	-0.0494166	-0.586527	-0.562022	-0.323745	0.36958	0.299637	-0.632359	-0.484559	-0.616302	-0.5407	-0.57102	-0.21075	0.138797	0.633718	0.286803	0.392511	-0.412184	-0.0763725	-0.245249	-0.0680507	-0.0867598	-0.0638049	0.358009	-0.216288	-0.0179148	0.493473	0.0426537	0.176985	0.534097	0.738255	0.44921	0.7452	0.503463	-0.482183	-0.279304	-0.379236
DO23518	0.296652	0.13645	0.449776	0.126446	0.201561	0.168462	-0.115169	-0.00499757	-0.0289333	0.175845	0.179907	0.172757	-0.0240733	0.224494	0.382463	0.237089	0.317725	0.227024	0.349178	0.174866	-0.0269846	-0.406735	-0.0634901	0.129759	0.358063	0.436201	-0.186626	-0.210537	0.565235	0.0336877	0.530183	0.388654	0.0301941	0.121805	0.0509984	0.151013	0.719371	0.184659	-0.00832544	0.297369	0.490452	0.0513356	0.28242	-0.166202	0.082818	0.0695865	0.470707	-0.0603983	0.0397611
DO23519	-0.0296096	0.0470834	0.0938174	0.129747	0.0455825	-0.0787947	0.146275	-0.00780665	0.0277214	0.0413072	-0.257684	-0.201705	-0.188138	0.0374393	0.206732	0.0247029	0.0956046	0.122167	-0.213907	0.179211	-0.183648	0.0618911	0.13208	0.202279	0.392984	-0.179031	-0.537924	-0.0399834	-0.190787	0.436505	0.466995	0.193939	0.0980249	-0.0998383	0.0977348	0.154937	0.104313	0.327143	0.426023	0.182499	0.420369	0.405081	-0.533845	0.492126	-0.535685	0.156532	0.567328	0.337454	0.381468
DO23521	0.36781	0.0731987	-0.181432	0.0690208	-0.30857	-0.334719	0.556455	-0.268929	-0.0969668	-0.404552	-0.42417	-0.34288	-0.319635	-0.30947	-0.0382444	-0.138876	0.26506	-0.110582	0.00110774	0.613924	0.397075	0.615225	0.296756	0.0304599	-0.354619	-0.180518	0.173688	-0.229931	-0.401984	0.0609339	-0.393496	-0.273204	-0.182314	-0.195365	-0.316869	-0.376306	-0.21413	-0.193291	-0.0707181	-0.31279	0.00186029	-0.0319134	-0.599986	-0.0977819	-0.501367	-0.271954	-0.333938	0.0760948	0.314574
DO23523	-0.417488	0.43573	0.220438	0.398454	0.050896	-0.19673	-0.294902	-0.0291856	0.265521	-0.126433	-0.371829	-0.0513927	0.143814	-0.138478	0.603304	0.468666	0.319067	-0.339117	-0.270226	-0.556089	0.257814	-0.201993	0.471801	0.552312	0.0309288	-0.212516	0.00296064	0.19767	-0.434114	0.201053	0.210494	0.55321	0.1877	0.00432035	0.258117	-0.331161	-0.568663	-0.0852146	-0.65291	-0.036558	-0.105022	-0.753696	-0.700992	-0.428869	-0.628757	-0.682136	-0.0731716	-0.118093	-0.316974
DO23524	0.366907	0.281525	0.192646	0.417147	0.286862	-0.0867173	0.184955	-0.215421	-0.321883	-0.35213	-0.477978	-0.451278	0.409862	0.197665	0.485723	0.202657	0.460668	0.182201	0.339156	-0.0290284	0.114317	-0.164079	0.0865217	0.341867	-0.0705049	0.315233	0.154515	-0.00438281	0.0208224	0.34146	0.14019	-0.10609	0.10713	0.20857	0.20123	-0.300555	0.0162237	-0.00280317	-0.457415	-0.193115	0.064236	-0.670884	-0.61084	0.317239	-0.661459	-0.536183	-0.00759351	0.102448	0.141049
DO23525	0.201195	0.122062	-0.235972	0.14034	0.0796016	-0.0113843	0.0772967	-0.0243464	-0.195561	0.101888	-0.128412	-0.129762	-0.0954039	-0.0279279	0.413728	-0.0189584	0.349072	0.202977	0.16157	0.294558	-0.265164	0.0825875	0.275079	0.238473	0.167419	-0.227375	-0.418686	-0.18369	-0.0754624	0.0854702	0.537807	0.280047	-0.266684	-0.369255	-0.316605	-0.2221	-0.121045	0.400469	0.37023	0.251505	0.272137	0.00603545	-0.0175449	0.026991	-0.301454	0.105845	0.452524	0.336557	0.457543
DO23526	-0.366014	-0.560177	-0.288569	-0.483404	0.0143677	-0.0859058	0.0892616	0.208399	-0.0990381	-0.374922	-0.4741	-0.201621	-0.221955	0.0858312	-0.245527	-0.383707	-0.0621989	-0.280982	0.089991	-0.0431302	0.131672	0.448328	0.414315	-0.161131	-0.122008	-0.475949	0.156235	0.125831	-0.492126	0.10907	-0.629484	-0.00830394	-0.00172208	-0.166002	0.0350235	-0.387502	-0.662893	0.0173213	-0.393733	0.0380213	-0.093581	-0.529346	-0.668291	-0.537522	-0.647748	-0.417455	-0.241855	0.152192	0.212225
DO23527	0.0357493	0.449004	0.355958	0.276857	-0.250271	0.166994	-0.244067	0.0399333	0.0403588	0.292779	0.478168	0.289379	0.113676	0.0987597	0.125036	0.385765	-0.207987	0.158772	0.160873	-0.0257963	-0.47956	-0.0715379	-0.231124	0.170987	-0.187161	0.452512	-0.332661	0.113398	0.41115	-0.123231	0.530669	0.485848	0.148228	0.214241	0.227504	0.31972	0.546589	0.0664976	0.444679	-0.0208908	-0.0191486	0.473489	0.625762	0.381854	0.712495	0.3778	-0.328651	-0.235459	-0.444112
DO23528	-0.251787	-0.365277	-0.281619	-0.0627231	-0.372976	0.114426	0.0786854	0.0503218	-0.0951053	-0.126459	0.126507	0.0695359	-0.177062	-0.441901	-0.508691	-0.371752	0.248221	-0.448933	-0.15513	0.418361	0.00618584	0.11247	0.0100475	-0.279046	-0.0139496	-0.0997447	-0.0777895	0.152847	0.218627	-0.269078	-0.558158	-0.522745	-0.240312	-0.212277	-0.231486	-0.110148	0.276664	-0.320537	-0.427472	-0.254708	-0.242779	-0.406068	0.158521	-0.281029	0.107321	-0.294318	0.215716	-0.0773541	-0.120245
DO23529	0.108084	0.591353	-0.00166758	0.521766	-0.0266333	-0.0962912	0.454173	-0.0779191	0.0934037	-0.0462529	0.0268582	0.100055	0.34749	-0.406955	-0.0689663	0.185546	-0.255772	0.391035	-0.230378	0.414378	0.189297	0.367593	-0.119174	0.205076	-0.230402	0.4452	0.253945	0.0451066	0.0691527	-0.206615	-0.584568	-0.610858	0.0097419	0.211888	-0.00103983	-0.0879336	-0.129037	-0.193723	0.466348	-0.236961	0.108498	0.625589	0.43096	-0.0826874	0.156188	0.305923	-0.406864	-0.0139052	0.0807114
DO23530	-0.340812	-0.185721	0.251664	0.0800299	0.423607	-0.331328	-0.392307	-0.137147	-0.0123664	-0.106552	-0.322989	-0.127285	0.122626	0.235838	0.468132	0.421444	-0.38803	-0.0885112	-0.618713	-0.657953	0.0450409	-0.320592	0.0706405	0.136568	-0.0520639	-0.100466	0.415678	0.211004	-0.288349	0.261365	0.452871	0.632196	0.407782	0.36273	0.47163	-0.407809	-0.626924	-0.317337	-0.722574	-0.289685	-0.121993	-0.73257	-0.672925	-0.667587	-0.539789	-0.620684	-0.570712	-0.040651	-0.394874
DO23531	-0.475643	-0.437719	0.110761	-0.170954	-0.283313	0.196295	-0.471438	0.0646382	0.188159	0.412617	0.62283	0.359783	0.00188111	0.10031	-0.161928	-0.209774	-0.399332	0.191388	0.231836	-0.501149	-0.453701	-0.279718	-0.417092	-0.30778	-0.157453	0.0772642	-0.0236431	0.15794	0.433907	-0.342058	0.575274	0.554306	0.157214	0.233942	0.214098	0.390175	0.165035	-0.122017	0.34289	-0.0285618	0.11721	0.397401	0.696521	-0.393865	0.605169	0.317222	-0.528662	-0.248008	-0.412162
DO23532	-0.341001	-0.132959	-0.0353878	-0.134966	0.112437	0.271066	-0.249691	0.212388	0.0589554	0.255837	0.270207	0.318094	-0.127977	0.232628	-0.446448	-0.453658	-0.24501	-0.0935039	0.0287093	-0.303371	-0.336864	-0.266202	-0.0893622	-0.32234	-0.306897	-0.136721	0.352721	-0.125747	-0.273674	-0.47778	-0.316608	-0.307224	-0.144843	-0.278131	-0.0749421	-0.125947	-0.528707	-0.199003	-0.0474657	0.178192	0.0201272	-0.0656002	0.344972	-0.15994	0.467832	0.223013	-0.507492	-0.0834638	-0.173205
DO23533	-0.198284	0.0462213	-0.291912	0.366589	-0.348902	-0.0500321	0.426239	-0.114252	-0.103051	-0.050167	0.243067	0.144047	-0.281917	-0.197695	-0.514892	-0.36943	-0.463612	-0.021915	-0.191594	0.467317	0.0322588	0.0425816	-0.074855	-0.114879	0.0888012	0.0984586	0.312393	0.0606768	0.182616	-0.323854	-0.46954	-0.416516	-0.402576	-0.340748	-0.408689	-0.027428	0.290755	-0.14937	0.504466	-0.392152	-0.32839	0.583663	0.218139	-0.113789	0.419768	0.407924	0.504335	-0.0467888	0.139137
DO23534	-0.206631	-0.419247	-0.0598148	-0.286281	-0.284956	-0.0875812	-0.145762	-0.0778273	-0.156891	0.0717998	0.35202	0.400085	-0.27843	-0.288324	-0.357046	-0.222705	-0.0156982	-0.210085	-0.157919	-0.298383	0.0588717	-0.209684	-0.203162	-0.349514	-0.28475	-0.0330274	0.442655	0.320441	0.26837	-0.593934	-0.525631	-0.529605	-0.277117	-0.243078	-0.312443	-0.185506	-0.350936	-0.23014	0.306654	-0.0733988	-0.0850636	0.374951	0.369887	-0.695432	0.456699	0.313396	-0.338076	-0.312902	-0.342039
DO23535	0.230721	0.530071	-0.0532792	0.340227	0.262957	0.0960594	-0.0387694	0.272452	0.110854	0.350973	0.0709623	0.0421756	0.0937004	-0.17582	0.428439	0.546547	0.200687	-0.372572	-0.191084	-0.547325	-0.22669	-0.256069	0.259723	0.529836	-0.0800142	-0.215099	0.114965	0.0110215	-0.273015	0.241036	0.324976	0.0120669	0.253097	0.308794	0.343876	-0.410827	-0.482964	-0.263481	-0.115457	-0.1734	0.0382964	-0.435655	-0.259682	0.72179	-0.638591	-0.277668	-0.287541	-0.169518	-0.384898
DO23536	-0.286488	-0.0852865	0.0634288	-0.158191	-0.214691	-0.166442	-0.18463	-0.35059	-0.121985	0.127616	0.34901	-0.00350446	0.0302254	-0.386053	-0.320498	0.124638	-0.304288	0.10037	-0.221136	-0.2622	0.0954216	0.0707188	-0.116561	-0.2186	-0.330765	-0.119726	-0.352162	0.00369982	0.182781	-0.210017	0.241866	0.146222	-0.0708959	0.143567	-0.00675536	-0.0863592	-0.39761	-0.0820174	0.563192	-0.439093	-0.09701	0.626586	0.204863	-0.578363	0.490966	0.340309	-0.3789	-0.207364	-0.337137
DO23537	0.197157	-0.059062	-0.303452	-0.14464	0.383915	0.0631101	0.226118	0.00527766	-0.0114912	-0.275615	-0.3574	-0.272083	-0.138068	-0.136061	-0.0829137	-0.357444	0.127654	-0.341108	0.253054	0.509413	0.0880583	0.386556	-0.117986	-0.0894575	-0.00172551	0.111095	-0.33992	0.157629	0.0160944	-0.203208	-0.343747	-0.30511	-0.137356	0.0596942	-0.0609543	-0.0601742	0.209859	0.145022	-0.57446	0.178135	-0.216441	-0.76572	-0.449824	0.68553	-0.407478	-0.47537	-0.068623	0.0695012	0.0215328
DO23538	0.0855387	-0.186435	0.332703	-0.0550023	-0.38532	0.0565276	-0.181127	-0.246649	0.0251536	0.276333	0.397955	0.121707	0.143924	-0.252386	-0.248343	-0.201317	-0.298668	0.205407	0.0509909	-0.288667	0.00268171	-0.0504627	-0.208196	-0.197327	-0.132555	0.26946	0.15552	0.239434	0.31477	-0.321255	0.173504	-0.439715	-0.00519417	-0.116428	0.050142	0.456847	0.545337	0.135028	0.163676	0.0618176	0.378095	0.165114	0.677053	-0.324583	0.717313	0.315899	-0.126858	-0.262379	-0.435904
DO23539	0.240293	0.469671	0.0795455	0.472449	-0.297714	0.243921	-0.00664173	0.0232143	0.0555848	0.308409	0.493878	0.527321	0.00853408	-0.238039	0.147701	-0.0530433	-0.322457	0.0625624	-0.442035	-0.0964815	-0.0562115	-0.273415	-0.291788	0.149684	-0.0315215	0.372859	0.0527699	0.254319	-0.0732861	-0.330273	-0.168729	-0.242897	-0.188641	-0.175363	-0.20353	0.0456569	-0.411814	0.0198722	0.625743	0.0829079	-0.0870423	0.687885	0.252984	0.224801	0.492288	0.497271	0.223709	0.0476525	0.207284
DO23540	0.112223	-0.498465	0.0275054	-0.116146	0.392471	0.328419	0.0260953	0.403458	-0.0347973	0.0320386	-0.0778531	0.138094	-0.304759	0.240774	0.0190896	-0.0518845	-0.308423	-0.0566115	0.0144423	-0.110297	-0.435306	-0.35361	0.117225	-0.199187	-0.320447	0.109039	-0.127266	0.0164981	-0.0139807	-0.0865344	-0.267213	-0.189683	-0.176559	-0.1899	-0.119332	-0.275413	-0.51552	-0.0731395	0.512339	-0.0872979	-0.0288941	0.562944	-0.0804112	-0.0413892	0.0326939	0.320669	-0.434924	0.0589059	0.222537
DO23541	-0.409673	-0.214019	-0.251973	-0.295228	-0.284637	0.0696104	-0.475656	-0.1944	0.130515	0.34741	0.469726	0.238146	-0.351381	-0.184436	0.0404547	0.0694965	0.173221	0.428232	-0.261005	-0.246551	0.104484	-0.268905	0.206766	-0.092036	0.162756	-0.115044	0.279174	0.0917559	0.314331	-0.00888403	0.193645	0.279358	0.17178	-0.0610839	0.131128	0.119042	0.267137	-0.169488	0.443893	-0.263355	-0.309892	0.557646	0.032366	-0.239616	0.532251	0.41644	0.228291	-0.137503	-0.324676
DO23542	-0.105748	0.594873	0.200965	0.114833	-0.339532	-0.0485264	0.0891369	-0.132805	0.0871098	-0.188066	-0.0462662	-0.14146	0.328621	-0.242493	0.0526293	0.28658	0.260664	0.496572	-0.193263	0.597871	0.114399	0.358022	0.0604348	0.357957	-0.251098	0.32144	0.368275	-0.136525	-0.0597958	-0.0935585	0.263504	0.246931	-0.323173	-0.262826	-0.335853	0.243248	0.657694	0.269049	0.484031	0.0695258	-0.182465	0.538507	0.476354	-0.429306	0.266083	0.225615	0.209747	-0.00394347	0.0747675
DO23543	-0.473073	-0.0588385	0.00403929	-0.268146	-0.104789	-0.22796	0.122244	-0.0822979	0.0479683	0.172163	0.438633	0.367279	-0.103582	-0.356499	-0.22741	-0.409471	-0.149463	0.164745	-0.169052	-0.243911	0.145479	-0.0505991	-0.00115096	-0.0583273	-0.338148	-0.477212	0.296804	0.0669043	-0.0728881	-0.22805	0.403817	0.388307	-0.342587	-0.429096	-0.358333	-0.0791386	-0.0759536	-0.307187	0.286276	-0.20587	-0.0871991	0.191012	0.133392	0.461648	0.346299	0.227389	-0.357811	-0.0490795	0.0141729
DO23544	-0.406889	-0.613857	0.0528645	-0.304787	-0.447375	-0.0055723	-0.526074	-0.0624292	0.0647105	0.35894	0.600568	0.351545	-0.0848996	0.148002	-0.513237	-0.261904	-0.363718	0.214902	-0.0535309	-0.592478	-0.265802	-0.651832	-0.286966	-0.557741	-0.278643	-0.129722	0.467639	0.182342	0.200315	-0.230103	0.196029	0.0830159	-0.0865108	-0.153932	-0.0523993	0.0885391	-0.19054	-0.250547	0.138779	-0.0187744	0.0141109	0.300166	0.462892	-0.240926	0.448604	0.31433	-0.482397	-0.204291	-0.337243
DO23545	-0.128723	-0.537215	-0.158502	-0.340297	-0.163496	-0.0616455	-0.082292	0.00690745	0.0160644	0.375984	0.359711	0.197166	-0.319564	-0.448257	-0.406306	-0.413344	0.172238	0.082094	0.437638	0.117737	0.125876	0.374652	-0.229894	-0.410735	0.421682	0.239725	-0.182085	-0.0159471	0.443745	-0.325484	-0.252036	-0.357625	-0.0207346	-0.261191	-0.0499813	0.289469	0.623175	0.466777	-0.0320734	0.226336	-0.0668164	-0.0699955	-0.0112781	0.296359	0.265497	0.212007	0.368296	0.106702	0.13601
DO23546	-0.461627	-0.226032	-0.217136	-0.268001	-0.123369	0.207081	-0.498966	0.323693	0.0846164	0.251576	0.292257	0.280011	-0.365835	-0.224228	-0.259271	-0.534642	-0.450328	-0.149409	-0.147878	-0.272999	-0.126638	-0.181586	0.00131971	-0.296662	-0.261723	-0.211923	0.543372	0.0518552	-0.264427	-0.256248	0.174492	0.460449	-0.00455512	-0.177866	0.0533552	-0.258357	-0.456281	-0.478097	0.027242	0.030569	-0.229651	-0.00906302	-0.227195	-0.0506074	0.191109	0.052175	-0.48247	0.0282652	-0.110424
DO23547	-0.435121	0.563667	0.283871	0.297654	0.135402	-0.0193006	-0.237105	0.162744	0.195735	-0.0233045	-0.270929	0.0267114	0.259327	-0.0235504	0.467885	0.594736	-0.0899901	-0.32035	-0.444615	-0.442212	0.0763121	-0.333256	0.389075	0.424217	-0.207649	-0.37051	0.0351433	0.0928223	-0.507265	0.0765198	0.17799	0.481245	0.268146	0.113616	0.34067	-0.423647	-0.747601	-0.407397	-0.662403	-0.0923582	-0.0667243	-0.781509	-0.67191	-0.26832	-0.597782	-0.677659	-0.48131	-0.126919	-0.241086
DO23548	-0.270824	0.0285677	-0.170546	0.225288	0.249776	0.0311316	-0.490033	0.0517959	0.20467	0.151552	0.246484	0.382446	-0.251057	-0.0349842	-0.0659677	0.266156	-0.412945	-0.039636	-0.500716	-0.14526	0.0195919	-0.403148	-0.216101	-0.290422	-0.344346	0.0341662	0.369985	0.347158	-0.306248	-0.430207	-0.084282	0.457441	-0.265107	-0.30835	-0.227261	-0.137711	-0.399805	-0.482021	0.397634	0.0146893	-0.0620667	0.467112	0.0823178	-0.633865	0.260722	0.172609	-0.282332	-0.143802	-0.295686
DO23549	-0.241554	0.306369	0.134548	-0.0616676	0.143366	-0.0608739	-0.430245	0.162109	0.152154	-0.314098	-0.0437592	0.133147	-0.0232825	-0.123263	0.00814593	0.246507	-0.32131	0.0245194	-0.33988	-0.464862	0.262704	0.075915	0.214966	0.235907	-0.359828	-0.0774845	0.331947	0.41459	-0.378462	-0.0436365	0.501275	0.706602	-0.133846	-0.226424	-0.0782321	-0.329748	-0.581414	-0.393122	0.0184238	-0.0118407	-0.236564	0.048799	-0.482796	-0.441319	-0.354092	-0.182207	-0.415339	-0.209124	-0.166071
DO23550	-0.331909	0.0802331	0.00519604	-0.0321022	-0.331998	0.0505119	-0.386774	-0.149326	0.285642	0.350581	0.513743	0.3284	-0.10653	-0.362313	-0.196845	-0.0197251	-0.0780977	-0.112562	0.327458	0.162957	-0.324262	-0.519696	-0.291147	0.0593373	0.177317	-0.0595551	-0.439188	-0.00723855	0.441487	-0.0725023	0.613606	0.453543	0.133443	0.144521	0.10319	0.451003	0.555391	0.157634	0.724365	0.189282	0.109342	0.758444	0.647708	-0.406166	0.320402	0.564811	0.00273386	-0.252849	-0.390568
DO23551	-0.444874	-0.497017	0.222831	-0.275535	-0.152559	-0.0560849	-0.5845	-0.180188	0.113748	0.37767	0.516704	0.0516306	0.00728321	0.255511	-0.192362	-0.0184289	-0.413707	0.26685	0.0396793	-0.626851	-0.0617602	-0.609424	-0.292237	-0.360357	-0.0798193	0.380057	0.179839	0.155396	0.304936	-0.0637621	0.604886	0.0130721	0.30515	0.264863	0.290005	0.0331081	-0.153279	-0.0425688	0.194919	-0.0926331	0.0526115	0.165316	0.487361	-0.323172	0.507426	0.318597	-0.505842	-0.247142	-0.487263
DO23552	0.348256	0.247265	0.272744	-0.124283	0.289224	0.287112	0.164639	-0.0380843	0.110882	-0.0325697	0.0544792	0.149825	0.0711695	-0.104785	0.380009	0.129088	0.343107	-0.305441	0.328237	0.331033	0.24807	-0.459746	-0.0441767	-0.0582955	0.132288	0.167909	-0.344904	-0.233331	0.214299	-0.295855	-0.385341	-0.431311	-0.251236	-0.249762	-0.286009	-0.00121465	0.457751	-0.104495	-0.369449	-0.0677391	-0.16184	-0.397082	0.061466	0.717611	-0.0152013	-0.196204	0.0279451	0.0119466	-0.0166036
DO45091	0.192597	-0.188944	0.276912	0.0247612	-0.0610226	-0.0977545	-0.324815	-0.143758	-0.131447	-0.13531	-0.0873519	-0.204095	0.0739651	-0.194912	0.19377	0.202356	0.0879943	0.0369443	-0.0767939	0.545149	-0.0558023	0.179238	-0.282337	-0.169057	0.21961	0.0936421	-0.176097	0.00502664	0.401058	-0.0424524	0.215457	0.165565	-0.224474	-0.0361858	-0.193793	0.302406	0.616399	0.165839	-0.442336	0.284386	-0.291567	-0.299491	0.153809	0.696027	0.486797	-0.0722268	0.235792	-0.216266	-0.155692
DO45092	0.265649	0.507181	-0.246028	0.400935	0.0588112	0.0825822	0.0118291	0.00492734	0.122557	-0.0540716	-0.282118	0.0275467	0.105858	0.189442	0.418103	0.256809	0.411916	0.382165	0.374007	0.00716543	-0.0904434	0.188171	0.239598	0.305534	0.356334	-0.198806	0.0417423	-0.296981	-0.0305928	0.371519	0.120567	-0.364719	0.152767	0.123997	0.0425601	0.17529	0.313153	0.299975	0.586295	0.188602	0.266121	0.564016	-0.121639	0.00988126	-0.529389	0.249183	0.461522	0.114818	0.19712
DO45093	0.137558	-0.135633	-0.0886324	-0.0255395	0.0840746	0.0201018	-0.360175	0.0663725	-0.0943596	0.149999	0.0736817	-0.180476	-0.0587415	0.265773	0.366224	0.101786	0.0362139	-0.0325792	-0.118905	-0.399505	-0.0833376	-0.13235	-0.25311	-0.0429368	0.338435	0.201086	-0.42525	-0.1408	0.566341	0.5104	0.247984	0.345117	-0.04025	0.11933	-0.0176267	0.289138	-0.0371308	0.460697	0.667479	0.211482	0.0446419	0.713743	0.119084	0.606616	0.112611	0.4594	0.362033	0.21858	0.309786
DO45094	0.114614	0.495581	0.231037	0.0503827	-0.375258	0.316881	0.0487374	-0.029497	0.0981069	0.520728	0.598359	0.427555	0.129617	-0.0183157	0.252625	0.420188	-0.302407	0.400542	0.345116	0.30449	-0.491828	-0.229748	-0.168432	0.186473	-0.261297	0.201636	-0.392678	0.108678	0.339581	-0.380764	0.476387	0.242863	-0.00590402	-0.0211833	0.0771658	0.495631	0.557553	0.464712	0.650279	0.400612	0.396599	0.759396	0.755423	-0.470828	0.659207	0.598261	-0.193018	-0.157627	-0.234645
DO45095	-0.412577	-0.0207214	-0.0661536	0.000256253	-0.0387076	0.0458642	-0.333912	0.0729433	0.147612	0.354827	0.271565	0.180975	-0.330474	0.158147	0.432738	0.237573	-0.226653	-0.00070801	-0.41633	-0.607096	-0.396878	-0.246465	-0.179925	-0.0160288	0.422733	0.117271	-0.578103	0.238461	-0.00902225	-0.136287	0.431225	0.678145	0.272813	0.136182	0.343115	-0.021891	-0.225564	-0.380638	-0.0508669	-0.209134	-0.204693	0.0291312	-0.17772	0.492949	0.475339	0.228582	0.385797	-0.0442223	-0.182992
DO45096	0.289684	0.0878011	0.210881	0.0842442	0.0383435	0.0858811	0.544852	-0.0209896	0.262031	0.145403	0.330699	0.126151	-0.00462753	-0.276362	0.141095	-0.0245282	0.522994	0.1247	0.293766	0.484674	0.0415956	0.446497	0.0985291	-0.022789	0.152292	0.225304	0.142912	-0.202753	0.281281	-0.18438	-0.0445798	-0.498113	-0.225261	-0.272894	-0.238581	0.495288	0.711053	0.323951	0.469222	0.246996	0.399852	0.518601	0.543314	0.607265	0.448055	0.410706	0.361923	-0.0569658	0.0901318
DO45097	0.0138346	0.0703781	-0.0790901	0.0433807	-0.184547	0.00657798	0.132644	-0.113743	-0.000590907	0.107786	0.537304	0.0472772	-0.140726	-0.0537593	-0.264403	-0.0529632	-0.452363	-0.289772	-0.299994	0.302355	-0.052326	0.163595	-0.0525472	-0.0284146	0.192884	-0.131508	-0.493087	-0.215127	0.358739	-0.40383	-0.265201	-0.492008	-0.301483	-0.207503	-0.291058	0.399553	0.401816	-0.158581	0.629479	0.0185208	0.1247	0.729173	0.65278	0.542278	0.738192	0.574261	0.517533	-0.0606527	0.146713
DO45099	-0.0653436	-0.549148	0.00369959	-0.163425	-0.400307	0.304247	0.014551	0.227333	0.275635	0.201506	0.426313	0.278118	-0.313443	-0.485454	0.0771366	-0.184303	-0.124981	-0.0810822	0.229482	-0.26252	0.0712451	-0.504003	-0.359616	-0.292607	0.332788	-0.347488	0.150928	0.128421	0.512465	-0.30146	-0.0918941	-0.429109	-0.0258706	-0.129181	0.0883628	0.339915	0.666894	0.16078	0.397475	-0.13933	-0.393495	0.482378	0.507049	0.65672	0.537156	0.414988	0.320918	-0.232731	-0.280784
DO45101	-0.305824	-0.31802	-0.092706	0.399574	-0.0149945	0.41295	-0.21905	0.258733	0.188561	0.358166	0.571553	0.546254	-0.185805	-0.026725	-0.259595	-0.280608	-0.419448	0.295767	0.299865	-0.47805	-0.401683	-0.380182	-0.323362	-0.260973	-0.0733939	0.250218	0.440545	-0.0942146	0.205489	-0.436369	-0.216991	-0.286928	-0.0502663	-0.125923	0.0540609	0.307251	0.0299597	-0.0489072	0.588421	0.140697	0.344757	0.635837	0.521004	-0.274253	0.745412	0.546216	-0.191094	-0.121554	-0.153165
DO45103	-0.395489	-0.431152	0.188815	-0.460977	0.454564	0.0512083	-0.389798	0.148302	0.130843	0.0514045	-0.111775	0.0722425	-0.268961	0.324939	0.248582	0.343837	0.0104982	-0.3372	-0.417465	-0.498434	-0.339209	-0.162546	0.121426	-0.170377	0.357967	0.206557	-0.427017	0.279562	-0.0320951	0.185484	0.181578	0.273554	0.45027	0.319056	0.4647	-0.322803	-0.402237	-0.450268	-0.684185	-0.00220655	-0.37493	-0.656183	-0.576695	0.176746	-0.486901	-0.494976	-0.00465129	-0.131692	-0.369442
DO45105	-0.414765	-0.0923573	-0.104206	-0.187983	-0.0268956	0.358036	-0.341609	0.239396	0.274809	0.180523	0.377435	0.264499	-0.144953	-0.102017	-0.398861	-0.17935	-0.10941	-0.0557034	0.420674	-0.414039	-0.232517	-0.47989	-0.281153	-0.33732	-0.0333606	-0.0769968	0.362572	-0.0417039	0.348398	-0.446964	-0.496928	-0.247142	-0.242352	-0.264613	-0.15284	0.0174736	-0.127676	-0.434168	0.223833	-0.193634	-0.0539794	0.205665	0.0199002	0.312637	0.278433	0.188263	-0.161951	-0.0993118	-0.205895
DO45107	-0.311876	-0.166197	-0.126224	-0.282965	-0.153145	0.220503	-0.243225	0.249546	0.278786	0.378376	0.603982	0.52669	-0.201746	0.0136114	-0.462786	-0.469721	0.169981	0.161781	0.537039	-0.320493	-0.254725	-0.311177	-0.0778798	-0.316285	-0.235183	0.254565	0.432549	-0.000981999	0.210985	-0.457932	-0.327376	-0.314818	-0.242945	-0.369246	-0.226673	0.166642	0.179205	-0.0442325	0.548885	0.128256	-0.181507	0.620598	0.59722	-0.458479	0.528392	0.421133	-0.144532	-0.077925	-0.0490993
DO45109	-0.503237	-0.474667	-0.0714935	-0.1787	-0.173895	0.282456	-0.537561	0.0474188	0.167375	0.457755	0.406178	0.353389	-0.359565	0.199379	-0.00828835	0.0549832	-0.395887	-0.116133	-0.158605	-0.690703	-0.566586	-0.704964	-0.352821	-0.328248	0.446198	0.323223	-0.472252	0.236035	0.376662	-0.171747	0.523657	0.28288	0.322067	0.25281	0.406665	0.276717	-0.253186	-0.123641	0.444554	0.060525	0.0486056	0.438724	0.395204	-0.31115	0.535072	0.492579	0.271137	-0.0597137	-0.260723
DO45111	-0.297223	-0.342111	-0.02209	-0.247446	-0.167877	0.130151	-0.0929662	-0.222121	-0.132931	0.203588	0.213832	0.214942	0.138313	-0.354376	-0.326905	-0.565228	-0.0421634	0.296509	0.124834	-0.183386	-0.126122	-0.090315	0.0953729	-0.127049	-0.152537	0.196157	0.557925	0.20719	0.367213	-0.147015	-0.178376	-0.446025	0.0913432	0.0852466	0.0239938	0.472458	0.455037	0.340141	-0.101249	0.0708422	0.288932	-0.059721	0.546557	0.533486	0.679598	0.0705676	-0.287135	-0.238367	-0.412512
DO45113	0.312576	-0.0226853	0.0683293	0.378511	0.290973	0.0542085	0.10419	-0.0806914	0.0886675	0.109068	0.146641	-0.15407	0.244941	0.405322	0.347582	-0.150046	0.176795	0.406159	0.428559	0.198126	-0.305891	0.0625706	-0.410929	0.09086	-0.265473	-0.0610709	0.567652	-0.249887	0.333268	-0.147686	0.269938	-0.326075	-0.0139335	0.0880683	-0.0690138	0.496237	0.470047	0.237086	0.650082	0.376485	0.260378	0.724379	0.407659	-0.172076	0.511187	0.528964	-0.352214	-0.109432	0.0317397
DO45115	0.172788	0.241267	-0.0528825	-0.0643119	0.0857298	0.162951	-0.113339	0.112644	0.0830557	0.201544	0.128302	0.392282	0.0626834	0.381816	0.410165	0.324271	0.606124	-0.378272	0.471542	0.0864939	-0.11117	-0.145326	0.239103	0.378118	0.179233	0.349612	0.18108	0.0855578	0.122769	0.307322	0.592986	0.606495	-0.140255	-0.287734	-0.128145	0.344574	0.19093	0.331238	0.00370015	0.154212	-0.0108269	0.0238189	0.353169	0.3626	0.166794	0.143546	0.314391	-0.0533274	0.0191419
DO45117	0.265427	-0.132811	0.146641	0.0131575	0.109506	-0.0414361	0.206356	-0.132377	-0.127725	-0.0945413	-0.0214739	0.0584197	0.212083	-0.00586991	-0.147245	0.0123668	0.311862	0.291784	0.0992075	0.437644	0.162125	0.373066	-0.13567	0.0741702	-0.255342	-0.0318427	0.210887	-0.33479	0.239787	-0.0976799	0.254476	0.227003	-0.20018	-0.0373665	-0.257195	0.135267	0.465072	0.158931	0.377822	0.00707237	0.152661	0.439028	0.449682	0.402951	0.299666	0.284431	0.00719677	0.0933858	0.216112
DO45119	0.478876	0.174588	0.0533947	0.127771	-0.161859	-0.120133	0.241675	-0.0265391	0.142483	0.0363656	-0.016592	-0.0461426	0.289242	0.297129	0.202022	0.0197813	0.473118	0.0538233	0.465415	0.241627	0.296933	0.0578429	0.193695	0.331149	0.343084	-0.0845371	-0.212757	-0.323434	0.195564	0.418323	0.0442941	-0.126537	-0.00678639	0.0928786	-0.11006	0.117902	0.450167	0.343139	0.417582	0.304651	0.195964	0.213958	-0.373436	0.0140901	0.355449	0.219688	0.571163	0.107935	0.117184
DO45121	0.0849979	0.169929	-0.326479	0.140267	-0.208722	0.114481	0.0588741	0.0512211	0.112576	-0.000708532	0.251712	0.109145	0.135662	-0.0341935	0.0960462	-0.165794	0.254594	-0.429086	-0.098836	0.295762	0.146667	0.0247508	0.00795379	0.187193	-0.0751473	0.311626	0.124621	-0.087134	0.349695	0.229085	-0.156118	-0.010766	0.194308	0.323762	0.222055	0.0126257	0.247206	-0.436039	-0.506102	-0.32529	-0.189517	-0.513147	0.166382	0.534116	-0.376854	-0.38001	-0.19914	-0.0805998	-0.167041
DO45123	0.271003	-0.282163	-0.188554	-0.333099	-0.219448	0.00526585	0.247716	-0.225551	0.0385373	0.335932	0.416572	0.385632	-0.0366557	-0.0469804	-0.372233	-0.084228	0.107982	-0.00421238	0.114092	0.288149	-0.0303361	0.530728	-0.201327	-0.247938	-0.170829	0.225483	0.316284	0.0567279	0.415749	-0.276222	-0.424917	-0.0893555	-0.258289	-0.173886	-0.286781	0.389985	0.5267	0.358559	0.597028	-0.0476379	0.24603	0.739295	0.521985	-0.0997106	0.43053	0.558634	0.0176784	0.0473998	0.175928
DO45125	0.0561137	-0.612985	-0.060103	-0.514066	0.441502	0.33232	-0.471478	0.159454	-0.116307	0.0193987	0.260034	0.226036	-0.377612	0.320868	-0.467323	-0.360553	-0.393371	-0.0915409	-0.160268	-0.35628	-0.247228	-0.212874	-0.172635	-0.443997	0.103115	-0.0579	0.165658	0.0172597	-0.0389331	-0.344903	-0.265883	-0.445297	-0.150642	-0.229684	-0.07937	0.0240115	-0.35851	-0.00689744	0.250745	0.290844	0.160266	0.267769	0.127997	-0.0391542	0.504343	0.267076	-0.154533	-0.138784	-0.126881
DO45127	0.371016	0.132776	0.186462	0.0969989	0.0837081	-0.267608	0.40007	-0.123307	0.07985	-0.445446	-0.546373	-0.284169	0.208622	-0.310944	0.10776	0.304853	0.098246	-0.39783	-0.434248	0.210036	0.49926	0.522457	-0.107592	0.0982378	-0.134583	-0.138279	-0.46585	0.110074	-0.351458	-0.0659277	-0.240657	-0.0460591	-0.0189374	0.0211789	-0.0397561	-0.413103	-0.406948	-0.254821	-0.683149	-0.184293	-0.412656	-0.738929	-0.623866	-0.242959	-0.743681	-0.655575	-0.0749179	0.122188	0.157585
DO45129	-0.0331656	0.171381	-0.0958757	0.0451951	-0.452983	0.105922	0.00451979	-0.114523	0.0401877	0.295068	0.347203	0.285221	0.366431	0.125518	-0.0169934	0.0953994	0.0384356	0.221599	0.257604	0.294807	0.181837	0.167946	-0.292495	-0.19733	-0.153924	0.464553	-0.0699601	-0.176706	0.458471	-0.337146	-0.260798	-0.501087	-0.0323523	0.156117	-0.105909	0.3963	0.467866	0.319791	0.607872	0.227121	0.315005	0.717913	0.735474	0.41285	0.801344	0.603944	0.11623	-0.101757	-0.150157
DO45131	0.355671	0.330192	0.328974	0.389562	0.337716	0.0165859	0.280416	0.216107	0.0053946	-0.146813	-0.438737	-0.333015	0.466643	0.443246	0.392901	0.340224	0.46689	0.00660405	0.0613473	-0.365779	0.182323	-0.371681	0.261072	0.454106	-0.206383	-0.027547	-0.0676795	-0.0310344	-0.290113	0.417804	-0.0165879	-0.289024	-0.21627	-0.159471	-0.191632	-0.0884238	0.0579998	0.30409	-0.325055	0.217628	-0.0465422	-0.349929	-0.374002	0.654938	-0.241389	-0.332832	0.0340902	-0.0670603	0.124185
DO45133	-0.0197038	0.479377	0.00670361	0.496587	-0.100133	-0.0992845	0.289734	-0.247847	-0.119959	-0.0274093	0.307228	0.256892	0.0730276	-0.324742	-0.040292	0.233142	-0.256609	0.184234	0.135432	0.348731	0.322674	0.233222	-0.0306126	0.0697696	-0.0310078	0.418682	0.329759	0.015451	0.197569	-0.382804	-0.447607	-0.567652	-0.201825	-0.0448852	-0.260406	0.180853	0.375134	0.106334	0.561636	-0.148978	0.121017	0.586396	0.604424	-0.409627	0.727748	0.539331	0.310637	-0.108322	-0.082019
DO45135	-0.0851115	0.00685491	0.251804	-0.147704	-0.00478638	-0.019278	-0.47652	-0.0388021	0.0573053	0.248638	-0.0444458	-0.0180639	-0.0447228	0.00111045	0.474061	0.535407	0.0896801	-0.0498508	-0.234238	-0.576367	0.112024	-0.275224	0.0588518	0.249686	0.308824	0.072763	-0.507109	0.370637	0.0167472	0.424739	0.592833	0.458913	0.372373	0.196227	0.419338	-0.0691865	-0.391728	0.0294307	-0.0393757	0.0289698	0.0331328	-0.158217	-0.292067	-0.195292	-0.422297	-0.156749	-0.0334594	0.0269225	-0.261857
DO45137	0.29128	0.4486	0.0833016	0.110255	-0.431343	-0.120537	0.363076	-0.118715	-0.133277	-0.23372	-0.153847	-0.00985364	0.109558	-0.139265	0.00481037	-0.186975	-0.177079	-0.0829853	0.0559636	0.0983707	0.0158737	0.100844	0.148078	0.144169	-0.169372	0.0797744	0.0891569	0.0441626	-0.214367	0.178569	-0.047523	-0.374603	0.264465	0.308554	0.325669	-0.259465	-0.135679	-0.0420811	0.164753	-0.0796496	-0.0401843	-0.0193146	-0.316767	0.409148	-0.289533	0.0253855	-0.465309	-0.228768	-0.225373
DO45143	0.0168713	-0.185296	-0.101591	-0.212348	-0.504366	0.170931	-0.264653	0.134473	0.195611	0.421833	0.436356	0.315325	-0.290998	-0.0129638	0.249297	0.121888	-0.305933	0.259007	0.520712	-0.305563	-0.412319	-0.282044	-0.0222466	0.130981	0.377332	0.467236	-0.620758	0.164313	0.188177	-0.100687	0.451717	-0.196868	0.0641273	-0.092551	0.125615	0.144022	0.222272	0.19248	0.701932	0.0789689	0.230743	0.701923	0.568245	-0.514725	0.576752	0.59958	0.57865	-0.0181372	-0.116669
DO45145	0.111311	0.116102	0.369204	-0.00825496	0.285943	-0.221563	-0.0174885	-0.0393363	0.128615	-0.237633	-0.292633	-0.151203	-0.195355	0.112664	0.191483	0.0909042	-0.0792748	-0.204878	-0.217811	-0.202301	0.0160468	-0.255022	0.00952946	0.0449757	0.37625	0.16613	-0.525321	0.0438181	-0.399172	0.279127	-0.0722098	0.399802	-0.0407542	-0.149529	0.0336761	-0.147878	-0.423964	0.182431	0.139206	0.0679585	0.145753	0.0654637	-0.658982	-0.246601	-0.583155	-0.138226	0.228863	0.223831	0.238519
DO45147	-0.105968	-0.317696	0.1224	-0.111193	0.334168	0.0214557	-0.258805	0.145639	0.0166391	-0.0644559	-0.240195	0.0168987	-0.0987751	0.0896464	0.366055	0.283785	0.110239	-0.304693	-0.0249238	-0.395254	-0.410623	-0.0857386	-0.20063	-0.0930932	0.35384	0.107943	-0.528296	-0.00418694	0.129777	0.125797	0.0474332	0.0530101	0.214684	0.0453767	0.279317	-0.125669	-0.219097	-0.0217911	-0.670377	0.0934988	0.053203	-0.607205	-0.375941	0.397938	-0.595122	-0.465594	0.203029	0.21496	0.124064
DO45149	0.111498	0.168662	-0.0494273	0.276091	-0.0788501	0.167364	-0.191438	0.0594019	0.025155	0.233799	0.262856	0.131662	-0.197022	0.22252	0.327489	-0.111929	0.384822	0.0684581	0.377081	-0.328649	-0.234305	-0.664903	0.208054	-0.037614	0.128592	-0.00748839	-0.143492	-0.231857	-0.101589	-0.277492	-0.243681	0.178798	0.0988389	-0.126707	0.147512	0.00537991	-0.30882	0.015411	0.408076	0.152981	0.139721	0.205776	-0.16923	0.0250984	0.338394	0.358079	0.051959	0.00474489	-0.035609
DO45153	-0.0766569	0.120338	-0.00133756	0.131855	0.382327	0.286587	0.124518	0.0486266	-0.0304743	0.223074	0.116875	0.00469862	0.191698	0.285643	0.290272	0.370828	-0.424791	0.10293	-0.336905	-0.4185	-0.491895	-0.550101	0.156425	0.265797	0.0476471	-0.0647256	-0.337477	-0.145797	-0.0581743	0.294802	0.418216	0.405431	0.243448	0.0585882	0.292086	0.058622	-0.28804	-0.265361	-0.497876	0.0150186	0.194224	-0.441966	0.165784	-0.138292	0.337333	-0.082384	0.0215524	-0.0669784	-0.108076
DO45155	0.379174	0.280293	0.0721441	0.190913	0.448204	-0.129325	0.395598	-0.124933	-0.194689	-0.444661	-0.650678	-0.511652	0.180377	-0.253041	0.261462	0.225956	-0.0173541	-0.0170357	-0.326037	-0.0375602	0.221287	0.320721	0.335959	0.346504	-0.20329	-0.181495	-0.0930238	-0.181955	-0.454243	0.420742	0.0196313	-0.418842	0.324368	0.344181	0.376959	-0.453692	-0.402205	0.0380262	-0.652073	-0.00492443	0.179535	-0.759716	-0.687801	-0.600975	-0.612932	-0.648998	-0.465535	0.0198905	0.0188393
DO45157	-0.0113731	-0.0687888	0.216008	0.00359944	0.303741	-0.317696	-0.332485	-0.114785	-0.0617124	-0.0362095	-0.293682	-0.11699	0.090431	-0.0070522	0.250139	0.248869	-0.276272	-0.174795	-0.390733	-0.587145	0.0646378	0.196301	0.162016	0.318714	-0.244269	-0.215975	-0.118555	-0.0109791	-0.271006	0.315722	0.267719	0.574708	0.347549	0.345155	0.348041	-0.409415	-0.461427	0.134894	-0.611515	-0.366813	-0.405995	-0.607308	-0.469001	-0.723044	-0.368245	-0.50206	-0.557593	-0.185273	-0.206986
DO45159	0.373752	0.214207	0.325314	0.399682	-0.147364	-0.044622	0.129436	-0.120138	0.152634	-0.0454666	-0.0419017	0.0793549	0.155613	-0.0306253	0.254929	0.410967	0.147392	0.157462	-0.180238	0.214618	0.16993	0.36415	0.318311	0.343018	-0.267177	-0.0348207	0.413276	-0.124358	-0.230278	0.0607198	0.481203	0.427584	0.184536	0.250558	0.211397	-0.192287	0.484705	-0.416832	-0.465626	-0.217525	-0.0481468	-0.458844	-0.0477216	-0.35985	-0.459197	-0.401852	-0.167822	0.0030976	0.0102696
DO45161	0.323452	0.170725	0.0616255	0.0529101	-0.0258296	-0.10203	0.179238	0.111283	0.00605923	0.17057	0.184454	0.258937	-0.0282515	-0.0780772	0.217318	0.0105049	-0.505294	0.00756343	0.242953	0.488786	0.0757167	0.233341	-0.3466	0.107984	0.22309	-0.254044	-0.560295	-0.0821693	0.0684637	-0.0201889	0.0476234	-0.0173108	-0.203974	-0.116011	-0.125869	0.165969	0.222429	-0.0288596	-0.082709	-0.213374	0.175113	-0.0487343	0.0829391	0.73178	-0.046068	0.201772	0.26801	0.194805	0.345217
DO45163	0.267704	0.579258	-0.138954	0.286781	-0.263139	0.0449066	0.317201	-0.0226948	0.00142213	-0.00661126	0.324739	0.0952385	0.049435	0.155646	-0.0862525	0.387452	-0.00857227	0.28926	0.230771	0.364999	0.159216	0.390636	0.0836851	-0.070308	-0.0793513	0.333912	0.151725	-0.253108	0.225916	-0.201394	-0.331055	-0.391211	-0.27607	-0.180547	-0.350577	0.185981	0.435789	0.152889	0.700655	-0.119446	-0.0806203	0.76224	0.537832	0.613598	0.591784	0.565592	0.345324	-0.0123515	0.136076
DO45165	-0.0747843	0.279616	-0.110791	-0.221603	0.267101	-0.121958	-0.0506965	-0.0617208	0.0544407	0.0219839	-0.0191373	-0.209045	0.0242782	0.153585	0.229385	0.274595	-0.0915261	-0.0673019	-0.081043	0.107318	-0.0707946	-0.058162	0.00262323	0.0964488	0.3035	0.122268	-0.403918	-0.127181	0.0240128	0.252173	0.205044	-0.0747002	0.324738	0.396374	0.346561	-0.0834469	0.0832931	-0.059045	-0.199112	-0.0705049	-0.187876	-0.231989	-0.0608828	0.529452	-0.240044	-0.189854	-0.157267	0.144663	-0.0313419
DO45167	0.0876772	0.417273	0.357346	0.146496	-0.14617	0.270548	-0.0962382	0.297793	0.343809	0.444318	0.585984	0.545984	0.352835	0.315918	0.113823	0.312928	-0.193622	0.381991	0.0861037	-0.696686	-0.536403	-0.576199	-0.515478	0.00185299	0.012033	0.57542	-0.117541	0.122992	0.40391	-0.30063	0.350462	-0.0332917	0.0742706	-0.115002	0.176883	0.171176	0.0290539	-0.132729	0.747359	0.0792699	0.263554	0.760345	0.512076	0.374234	0.695608	0.616803	0.087268	-0.0888546	-0.207311
DO45169	0.382953	-0.186151	-0.0968409	0.0538878	-0.101069	-0.0792136	-0.0364686	-0.171821	0.0261494	0.150025	0.196983	-0.0532988	-0.170124	0.166312	-0.297118	0.122515	-0.337064	0.159701	0.351604	0.169589	-0.35514	0.196649	-0.211499	-0.159627	0.333169	0.394074	-0.518156	0.120928	0.433021	-0.0550579	-0.193647	-0.355264	0.000297764	-0.0186009	-0.0101898	0.218174	0.464939	0.364445	0.726263	0.0809184	-0.0826485	0.821186	0.277898	0.515801	0.345931	0.529633	0.389484	0.109449	0.160892
DO45171	0.259251	0.48417	0.0752466	0.0830425	-0.0227992	0.0187694	0.262532	-0.161158	-0.154161	0.273568	0.40999	0.0418603	0.0135577	-0.0174999	0.015262	0.285283	-0.211552	0.24758	-0.152788	0.50648	0.187564	0.413192	-0.114044	0.113091	0.23793	0.568453	-0.265526	-0.190413	0.296893	-0.47874	-0.0477682	-0.199036	-0.00546543	0.0502454	-0.117865	0.357663	0.602803	0.373321	0.65194	0.0382567	0.306397	0.748326	0.627065	0.427376	0.734185	0.601189	0.506901	0.0629915	0.0050673
DO45175	-0.0884686	-0.0257246	0.037817	0.0408393	-0.0440837	-0.020446	-0.0701223	-0.147869	-0.0706551	0.253954	0.390852	0.225049	0.259776	0.0146989	-0.0303504	0.296851	-0.309046	0.323258	-0.244362	0.250756	0.0979172	0.128122	-0.363658	-0.291663	-0.106769	0.114091	-0.378725	0.00658834	0.429946	-0.400708	-0.22073	-0.448093	-0.151506	-0.0111676	-0.26381	0.23076	0.142181	0.308977	0.65512	-0.112681	0.163158	0.762704	0.418882	-0.138073	0.766926	0.570173	-0.0199251	-0.0984529	-0.146188
DO45177	-0.0622397	-0.129192	0.249421	0.258675	0.0649783	0.281129	-0.0176864	-0.0864132	0.0134355	0.200345	0.134257	-0.136573	0.185846	-0.0897326	0.207266	0.247205	0.109077	0.41175	0.238657	-0.0283632	-0.254377	-0.191638	-0.0346437	0.15056	0.0781646	0.463781	-0.270343	0.00294868	0.282467	0.0644818	0.155921	-0.115317	0.34868	0.336998	0.359991	0.427515	0.368189	0.0658842	0.536757	-0.0676538	0.200763	0.532416	0.617036	-0.240101	0.557732	0.368346	-0.0783593	-0.0945972	-0.340012
DO45179	-0.00397091	0.0030295	-0.0668581	-0.0758636	-0.0296449	0.0714405	-0.0978023	0.0572841	0.122573	-0.172077	0.0701445	0.269293	-0.0302356	-0.26888	-0.285689	-0.124627	0.0541915	0.0110573	0.475989	0.158627	0.0750103	-0.159416	0.180987	-0.132285	-0.0266624	0.0033617	-0.342954	-0.0101483	-0.192858	-0.0881151	-0.318272	-0.396805	-0.110537	-0.1484	-0.154391	0.0108667	-0.0894017	-0.181464	-0.110214	-0.1756	-0.197668	0.0765941	0.600796	-0.52268	-0.0989907	0.00489561	0.09773	-0.197002	-0.183217
DO45181	-0.518074	-0.50535	0.100326	0.0246533	0.185298	0.280982	-0.555678	0.0940314	0.314666	0.346764	0.486859	0.450635	-0.0794383	0.218082	-0.142803	0.00774343	-0.633273	-0.0145531	-0.144491	-0.660381	-0.50625	-0.475661	-0.264939	-0.332131	-0.0788062	-0.0838116	0.0525667	0.274573	0.460759	-0.0433239	0.647234	0.607765	0.288583	0.286375	0.358838	0.298408	0.0878973	-0.206991	0.100073	-0.0342972	0.186648	0.218308	0.624748	-0.605678	0.428925	0.258254	-0.509111	-0.270912	-0.454733
DO45183	0.388877	-0.0412203	0.107241	0.00204896	-0.144475	0.090568	0.495432	-0.0393686	0.0489523	-0.2215	-0.0404127	0.0574453	0.044788	0.333964	-0.263336	-0.0506768	0.673724	-0.148824	0.0787418	0.134252	-0.158577	0.226315	0.151118	-0.0798412	0.238628	0.480249	-0.251247	0.0704384	0.186228	0.0958688	-0.03563	-0.247742	0.102881	0.136003	0.0319911	-0.0328518	-0.0255437	0.097979	-0.437044	0.0207024	0.103364	-0.478734	-0.0533762	0.515941	-0.442365	-0.320206	0.312325	-0.0197535	0.0151652
DO45185	0.0890878	0.442624	0.140463	0.0156689	-0.0825064	-0.246471	0.137972	-0.183399	-0.298208	-0.512163	-0.628069	-0.45819	0.0441755	-0.14278	0.130089	-0.284542	0.18959	-0.392918	-0.352509	0.337514	0.420272	0.164914	0.258124	0.264205	-0.261205	-0.547169	0.0225045	-0.246913	-0.49249	0.283481	-0.427283	-0.0419797	-0.0949915	-0.0265675	-0.0734506	-0.502166	-0.525112	-0.233545	-0.728646	-0.304715	-0.374099	-0.793201	-0.731534	-0.703083	-0.813251	-0.668677	-0.308273	0.0514129	0.0271076
DO45187	0.100792	0.0934382	0.0978516	0.234031	-0.181519	0.0452149	0.0383307	-0.0387389	-0.0494552	-0.173962	-0.193831	0.0245777	0.113067	-0.173206	0.0214226	0.0442721	0.343966	-0.475008	-0.222795	0.302741	0.169589	0.300592	-0.28184	-0.0947536	-0.0691488	0.434315	-0.331557	0.135237	0.125512	0.133516	-0.42004	-0.35474	0.165657	0.273143	0.174567	-0.330588	-0.33002	-0.297219	-0.552343	-0.220255	-0.206752	-0.658993	-0.333959	0.673944	-0.342584	-0.380911	-0.37129	-0.052352	-0.0936438
DO45189	-0.064179	-0.145301	-0.086136	-0.312321	0.0321906	-0.229512	-0.00335629	-0.0640514	0.0448299	-0.498415	-0.569096	-0.257461	0.159867	-0.084598	-0.29796	-0.416613	-0.325181	-0.558172	-0.581901	0.288514	0.124274	0.641489	0.0292023	-0.274698	-0.372096	-0.208774	-0.310335	0.225736	-0.170015	0.0384232	-0.551885	-0.557616	0.13373	0.28346	0.105999	-0.536599	-0.542601	-0.476826	-0.717663	-0.425919	-0.423116	-0.715823	-0.630346	-0.633996	-0.734646	-0.59769	-0.551732	-0.146918	-0.170346
DO45191	0.357462	-0.283646	0.271853	-0.166928	0.141975	0.328463	0.177866	0.153527	0.218994	0.185859	0.387231	0.285401	0.12788	0.463042	-0.261225	-0.259785	0.418888	-0.00281933	0.275249	-0.441461	-0.276233	0.153223	-0.129137	-0.125732	-0.169996	0.446339	0.601361	0.272356	0.344738	-0.255359	-0.43699	-0.460012	0.0963912	0.101399	-0.0226084	0.0583372	-0.315358	0.12916	-0.361398	0.180828	0.200952	-0.334765	-0.045462	0.572105	-0.322637	-0.0372437	-0.28857	-0.0897273	-0.253258
DO45193	0.269292	0.401613	0.124841	0.18907	0.339939	-0.113572	0.192895	-0.0371064	-0.0836315	-0.335219	-0.328264	-0.410956	-0.187982	-0.179887	0.0603242	0.133911	0.28076	-0.0721311	-0.335166	0.419895	0.204787	0.394983	-0.0683789	0.0993556	-0.370668	0.200672	-0.296219	0.175998	-0.126089	-0.0435578	-0.463814	-0.493977	-0.340555	-0.275769	-0.363236	-0.33027	-0.167014	-0.0930932	-0.359617	-0.282902	-0.130843	-0.506163	-0.327654	0.550169	-0.418744	-0.382951	-0.377184	0.066373	0.178716
DO45195	-0.414097	-0.532276	-0.0489581	-0.205608	-0.30037	0.0566513	-0.473345	0.0989933	0.187716	0.42576	0.678935	0.563661	-0.254644	0.0902573	-0.465023	-0.26193	-0.47442	0.434507	0.220747	-0.429198	-0.430727	-0.669664	-0.469826	-0.5228	0.037423	-0.0108698	0.109447	0.271759	0.416969	-0.207317	0.361498	-0.159754	0.0134623	-0.0691684	-0.0323409	0.503443	0.470171	0.288061	0.656181	0.0616554	0.141537	0.710604	0.684503	0.211312	0.680198	0.561996	-0.0655107	-0.114278	-0.24853
DO45197	0.236279	-0.116935	-0.0842105	0.0481058	0.120038	0.113347	0.28232	-0.144852	-0.118075	-0.192461	-0.0696402	-0.166851	0.156293	-0.00601473	0.107675	0.0772611	-0.00474603	-0.146463	0.460632	0.33406	-0.0181519	0.109406	-0.0260363	0.158525	-0.192486	0.240123	0.514047	-0.0121806	0.306493	-0.205491	-0.181651	-0.467185	-0.134176	0.00815342	-0.13161	0.327638	0.655497	0.00512898	-0.249776	0.0938044	-0.0874215	-0.267554	0.166116	0.35185	0.201846	-0.271582	-0.135898	-0.19802	-0.37965
DO45199	0.143777	0.109038	0.299195	0.271653	-0.152312	-0.0139126	0.262221	-0.191343	-0.185776	-0.00635807	0.279029	-0.138288	0.0393165	-0.0341003	-0.178334	0.0113158	0.212556	0.12219	-0.17297	0.174726	-0.0451853	0.0706486	-0.319468	-0.106565	-0.167043	-0.0918538	-0.49909	-0.276853	0.17124	-0.193864	0.480534	0.366656	-0.281002	-0.232628	-0.300633	0.0519287	-0.0478092	-0.102446	0.495383	-0.111674	0.165413	0.537823	0.244331	0.084171	0.42093	0.482676	-0.161412	0.0175605	0.150476
DO45201	-0.195858	-0.402934	0.209687	-0.0261092	0.503269	0.342927	-0.176175	0.277507	0.29919	0.424059	0.434412	0.303542	0.0125299	0.435278	0.37204	-0.052751	-0.170322	-0.0793057	0.103562	-0.59138	-0.37946	-0.557793	-0.3721	0.0137565	0.105686	0.0749086	-0.0486568	0.240407	0.20443	0.107811	0.521196	0.0470119	0.366694	0.251432	0.354143	0.181547	-0.443692	-0.307125	0.454131	0.00397924	-0.0302359	0.387195	0.148717	0.492712	0.470917	0.251555	-0.294818	-0.0735264	-0.257816
DO45203	0.0559818	-0.0922017	0.264981	-0.277935	-0.263752	0.000909724	-0.202147	0.0657612	0.254398	0.137811	0.323791	0.450365	-0.150774	-0.00889879	-0.372048	-0.145875	0.21697	-0.214927	0.206525	0.0235868	0.223057	0.221789	0.206192	-0.28658	0.129447	0.247462	-0.311428	0.0599021	0.114002	0.0740691	0.0437505	0.259789	0.190105	0.146641	0.21567	-0.239996	0.1113	-0.198893	-0.39384	-0.175022	-0.146194	-0.470791	-0.159312	-0.289064	-0.424806	-0.244474	-0.272781	-0.119717	-0.322842
DO45205	0.391185	0.456837	0.144634	0.121325	0.0632828	-0.00633889	0.433377	-0.06791	-0.118528	-0.505824	-0.619941	-0.510683	0.255028	0.139326	0.0904908	0.0885157	-0.124387	-0.375667	-0.258677	-0.0865324	0.15426	0.160127	0.275551	0.30794	-0.183672	-0.0542885	0.205919	0.134628	-0.178777	0.434582	-0.414318	-0.322182	0.128969	0.215147	0.121729	-0.366195	-0.329363	-0.0124532	-0.43666	0.0606147	-0.0348204	-0.347498	-0.577117	-0.340008	-0.719121	-0.444836	-0.265458	0.00604921	0.18817
DO45207	0.408762	0.188775	-0.0462679	-0.0277641	-0.0497511	0.199062	0.53129	0.177105	-0.0739416	-0.0587395	-0.218958	-0.0071381	0.420678	-0.247381	-0.119879	-0.327629	-0.104954	-0.187067	-0.0987107	-0.215099	-0.0391527	0.277346	0.351647	0.0313446	-0.361442	-0.0783249	0.0956226	0.132987	-0.292043	0.136677	0.307775	-0.239745	0.141705	0.156703	0.133373	-0.32095	-0.448598	-0.270892	-0.626202	-0.12068	-0.0458002	-0.614405	-0.492121	0.260458	0.0912129	-0.456877	-0.600639	-0.159142	-0.130465
DO45209	0.10209	-0.162059	-0.25476	-0.0425733	0.545032	-0.00233748	-0.00515038	0.048328	-0.0907306	-0.446605	-0.457761	-0.28225	0.0735662	0.160667	-0.129509	0.0774702	0.323773	0.0620489	0.0999729	0.241163	-0.0659962	0.0602364	0.286946	0.00604016	0.0383103	-0.48512	-0.237863	-0.0917078	-0.289786	0.241927	-0.540489	0.108304	-0.227247	-0.313533	-0.204891	-0.158839	-0.117158	-0.02132	-0.637347	0.126707	0.0548397	-0.685682	-0.590916	0.0586231	-0.718628	-0.560216	0.00662037	0.13699	0.334392
DO45211	-0.292725	-0.736846	0.225784	-0.291011	-0.108589	-0.355462	-0.193456	-0.100655	0.118553	-0.0719537	-0.226929	-0.0468715	-0.302763	0.209717	-0.0778034	-0.359665	-0.391303	-0.270929	-0.46325	-0.0887477	0.211732	-0.021452	-0.150978	-0.271476	0.339192	-0.470899	-0.0985137	0.256294	-0.347078	0.338504	-0.111056	0.234268	-0.0276553	0.110594	0.0361189	0.068446	-0.0183058	0.196707	-0.70037	0.154161	-0.148321	-0.695942	-0.636182	0.35114	-0.730339	-0.514303	0.421344	-0.0519173	0.0700072
DO45213	0.313696	-0.437985	0.142505	-0.480297	0.0501285	-0.0652694	-0.0758054	-0.188042	-0.270971	-0.293757	-0.380664	-0.461161	0.0540165	0.402566	-0.0316563	-0.333041	0.479842	-0.36757	0.201829	0.144852	0.256876	-0.0391293	-0.136139	-0.257826	-0.0754307	0.00396185	-0.190279	0.224184	0.177179	0.308855	-0.357949	-0.367029	0.284217	0.278831	0.297762	-0.0572932	-0.36265	-0.264681	-0.529476	-0.288623	-0.0481852	-0.479298	-0.245127	0.342641	-0.539243	-0.476296	-0.463072	0.0243979	-0.0372874
DO45215	-0.407849	-0.425527	-0.214468	-0.319852	-0.0776083	0.251918	-0.32121	0.120853	0.0590085	0.257221	0.398504	0.309767	-0.0901499	0.151643	-0.636904	-0.356215	-0.23971	0.338682	0.196916	-0.307388	-0.302278	-0.383661	-0.205236	-0.394479	-0.314413	0.290964	0.654961	0.0606208	-0.0219724	-0.359826	0.135258	-0.311681	-0.0295466	-0.0929883	0.0059748	0.143436	-0.0965996	-0.396219	0.426444	0.15182	0.0930684	0.464112	0.617177	-0.603155	0.591771	0.368639	-0.504457	-0.176217	-0.327072
DO45217	0.111657	-0.377347	0.0796706	-0.107365	0.474264	0.249403	-0.00235218	0.325869	0.172685	-0.376827	-0.488273	-0.15453	0.0761518	0.0396535	-0.024512	0.116716	0.416019	-0.0998469	-0.000367856	-0.365226	-0.0223691	-0.229425	-0.141416	-0.0248525	-0.241558	-0.19922	-0.307921	0.168346	-0.40471	0.103301	-0.474977	-0.271626	-0.295303	-0.220522	-0.302616	-0.305022	-0.44136	-0.112664	-0.647286	-0.00784993	-0.085241	-0.705572	-0.518907	0.600558	-0.62114	-0.517564	-0.376531	0.0140958	0.105107
DO45219	0.172734	-0.27082	0.155146	-0.0452443	-0.194056	0.15498	-0.0790972	-0.00173412	-0.106451	-0.163347	-0.0537035	0.128898	-0.0132487	-0.0916725	-0.0166856	-0.213937	0.26281	0.280983	0.546199	0.041947	0.302643	0.374285	0.0718839	-0.29519	-0.312369	-0.426469	0.118223	0.050877	-0.106997	0.109919	-0.578196	-0.312386	-0.0275308	0.218643	-0.01668	-0.0664867	-0.404943	0.21124	-0.0394655	-0.26534	-0.102639	0.0499538	-0.102122	0.531377	-0.515072	-0.244369	-0.524167	-0.0132868	0.0333567
DO45221	0.254041	-0.241936	0.181659	-0.376061	0.288194	-0.271677	-0.474917	-0.192167	-0.170926	0.0670761	-0.178892	-0.337506	-0.177189	-0.104558	0.249991	0.0150869	0.34618	0.125398	0.209937	0.662993	0.117319	0.403949	-0.0243712	-0.0387332	0.0526695	-0.0511913	-0.568043	-0.346363	-0.0399959	0.309292	0.378247	-0.134956	-0.249693	-0.163254	-0.282775	0.277206	0.475981	0.536562	-0.00252737	0.239043	0.218474	0.0330994	0.216656	0.351795	-0.107805	-0.0350419	0.360389	0.103984	0.27916
DO45223	-0.269061	0.394576	0.137062	0.132047	-0.0373571	0.181311	-0.292407	-0.110207	0.142761	0.203864	0.0369122	-0.13852	0.301317	0.0206579	0.388258	0.30467	-0.219382	0.0705427	0.0929655	-0.454904	-0.100303	-0.40882	0.183326	0.353214	0.0210894	0.486536	-0.162787	-0.15211	0.09734	0.184088	0.115996	0.0310263	0.297967	0.262008	0.344862	-0.0482784	-0.179017	-0.238865	0.153133	-0.183191	-0.0339686	-0.0497846	0.0899914	0.398188	0.195274	0.180912	-0.273166	-0.0934355	-0.350888
DO45225	0.258377	0.29403	-0.289006	0.0821312	-0.0832511	-0.0012848	0.371558	-0.301758	-0.358114	-0.235301	-0.408572	-0.427556	0.0741271	-0.332733	0.0620446	0.211567	-0.00475525	-0.2065	-0.0241709	0.345621	0.142176	0.53157	0.0314938	0.110562	-0.322579	-0.339152	0.513949	0.0747569	-0.379711	0.234769	0.380688	0.479771	0.168517	0.239403	0.184524	-0.314988	-0.516496	-0.116525	-0.441784	0.0564468	-0.209404	-0.476395	-0.545901	-0.40032	-0.347113	-0.377967	-0.5162	-0.0538592	0.014897
DO45227	0.172385	0.353034	-0.115093	0.312769	-0.414136	0.0456118	0.235105	-0.0558508	0.00673264	0.0380315	0.296768	-0.0756455	0.18194	-0.357419	-0.20096	-0.126008	-0.0610568	0.381069	0.480438	0.503734	-0.018198	0.416424	-0.336977	0.023188	-0.218565	0.255447	0.0944345	0.145937	-0.0263692	-0.281134	-0.251168	-0.548607	-0.231709	-0.20537	-0.283223	0.329122	0.218364	0.0145408	0.590668	-0.155944	-0.00848183	0.657859	0.636741	-0.152508	0.376183	0.505988	0.0651565	-0.0680712	-0.0585687
DO45229	0.0909474	0.0572989	0.238944	0.198828	0.294065	0.0231938	-0.124922	0.00134289	0.138206	0.403106	0.393272	0.42618	0.13278	0.187375	0.131819	0.399833	-0.464621	0.424393	0.384754	-0.55801	-0.560891	-0.360017	-0.048864	0.0758826	0.0417026	0.326386	-0.213798	-0.108663	0.276722	0.0378288	0.59514	0.465127	0.251326	0.205441	0.307514	0.43026	0.237267	0.34546	0.568911	0.214311	0.438332	0.312024	0.39743	0.576343	0.381918	0.372473	-0.273359	-0.120333	-0.25202
DO45231	0.1499	0.396262	0.357512	0.421969	0.22178	-0.243991	0.279669	-0.082972	-0.0029574	-0.194597	-0.236943	-0.287886	0.363292	0.245897	0.305517	0.264428	-0.451513	0.0638892	-0.0519733	-0.176318	-0.0424854	0.568771	-0.201748	0.108788	-0.156073	0.351146	0.213011	-0.275744	-0.116357	0.354868	0.301414	0.166332	0.343104	0.400033	0.369237	-0.268113	-0.304067	-0.217383	-0.571308	-0.184572	0.168949	-0.636035	-0.517776	-0.741324	-0.631628	-0.453327	-0.593163	0.113779	-0.0697093
DO45233	-0.278931	-0.506203	0.247997	-0.208625	-0.161412	0.177802	-0.332719	-0.129621	0.0664475	0.20763	-0.255501	0.0397728	-0.0508946	-0.00306591	-0.147794	-0.23566	-0.396129	-0.138719	-0.34837	-0.367551	-0.226862	-0.199851	0.0782801	-0.280295	-0.110844	0.163846	0.144316	0.0833342	0.154444	0.208501	0.350724	0.203156	0.452916	0.449244	0.473719	0.138256	-0.115718	-0.324386	-0.258682	-0.173235	-0.0268399	-0.201107	0.405415	-0.504247	0.189854	-0.303428	-0.597263	-0.167231	-0.485827
DO45235	-0.0860898	-0.0295735	-0.236157	0.131678	-0.238103	0.31991	0.0260096	0.0286402	0.13143	0.196981	0.288863	0.030854	0.0874819	-0.205742	0.0747067	-0.329871	0.0241307	0.482792	0.447655	0.243167	-0.11674	0.357022	-0.0119201	0.0380999	0.158288	-0.0703219	-0.143008	-0.0911305	0.372395	-0.0244385	0.397028	0.353556	0.0477084	0.00896102	0.0647005	0.322908	0.539817	0.364635	0.552353	0.189655	0.263018	0.576409	0.426509	-0.0277274	0.454015	0.471501	0.0337591	0.212422	0.206121
DO45237	0.413147	-0.394517	-0.110245	-0.346566	0.256068	-0.0150861	0.226949	-0.278609	-0.230901	-0.363988	-0.252367	-0.423885	0.122352	-0.0848096	-0.436165	-0.351733	0.448818	-0.0369648	-0.0404721	0.149143	0.235649	-0.0912918	-0.0826885	-0.126677	-0.0410361	-0.256511	-0.016476	0.234425	0.217816	0.147498	0.271715	0.273645	-0.0964766	-0.1528	-0.147682	0.114384	0.425317	0.287674	-0.424331	0.185605	-0.0856125	-0.471376	0.0626156	-0.366034	0.125461	-0.340749	0.0130206	-0.079546	0.262238
DO45239	0.391282	-0.116825	-0.155304	-0.297194	0.0395819	-0.317212	-0.018956	-0.0317808	-0.140594	-0.353938	-0.211572	-0.268462	0.270958	0.263589	-0.3589	-0.192227	0.399939	-0.0566776	0.00733789	-0.0472637	0.225664	0.403862	-0.139408	-0.114836	-0.251091	0.00719791	-0.0374919	0.0796889	-0.289459	0.220424	-0.0720305	0.0953215	0.0860111	0.141386	0.00111919	-0.420603	-0.538923	-0.0420023	-0.333673	0.0044565	-0.0208114	-0.447757	-0.47909	0.319742	-0.497151	-0.282311	-0.5056	-0.146765	0.00647911
DO45241	-0.21152	0.238079	-0.291366	0.359948	-0.0923369	0.187012	-0.38273	0.274957	0.196099	0.251481	0.450236	0.603753	-0.281633	0.350497	0.177012	0.190423	-0.325461	0.245324	-0.0648177	-0.398612	-0.337673	-0.433852	-0.400636	-0.149168	0.263707	0.0675512	-0.0194052	0.022204	-0.208667	-0.112606	0.270298	0.37596	0.123602	-0.0769582	0.309058	-0.309666	-0.554211	-0.464956	-0.215425	-0.234486	-0.0607903	-0.38998	-0.387947	0.480505	-0.14632	-0.0713547	-0.067241	0.000297861	-0.118084
DO45243	-0.307244	-0.365738	-0.391498	-0.536993	-0.385219	-0.2224	-0.281375	-0.0785091	-0.188253	-0.0716377	0.145935	-0.236076	-0.26224	-0.141036	-0.461881	-0.566068	-0.176104	-0.4724	0.104034	-0.400489	0.055532	-0.469327	0.0223205	-0.368622	-0.108854	-0.499052	0.465257	0.266957	-0.223376	0.0120507	-0.40476	0.115893	0.187097	0.0317341	0.238979	-0.36503	-0.621906	-0.423238	-0.49107	-0.325823	-0.350093	-0.469062	-0.314911	-0.418576	-0.526696	-0.356777	-0.459281	-0.298073	-0.414317
DO45245	0.176743	-0.290154	0.636923	-0.151899	0.557105	-0.249657	0.229857	-0.014289	-0.131254	-0.42536	-0.476177	-0.204706	0.0571554	0.487566	0.389968	-0.0500783	-0.0184267	-0.241647	-0.175975	-0.139142	-0.09304	0.134897	-0.00958928	-0.158546	0.106059	-0.470123	0.118342	0.302223	-0.367915	0.141998	-0.49039	-0.384564	0.161869	0.322688	0.135668	-0.0056545	-0.318835	0.390383	-0.467943	0.235239	-0.0133155	-0.573178	-0.657992	-0.0631738	-0.701279	-0.409884	-0.338511	0.0302068	-0.0235682
DO45247	0.00124055	-0.556475	0.100832	-0.373071	-0.4591	-0.0950704	-0.0706316	-0.154169	-0.00169388	0.0178745	0.179945	-0.136953	-0.122441	-0.311702	-0.361098	-0.462433	0.0256698	-0.451136	-0.04195	0.146396	0.204644	0.317509	-0.4055	-0.421971	-0.235806	0.160077	-0.178618	0.225488	0.252683	-0.161369	-0.284284	-0.273195	0.0378312	0.145066	0.00238679	-0.246134	-0.426245	-0.472469	-0.388639	-0.429612	-0.365673	-0.436987	-0.0534726	-0.256735	0.0909957	-0.258743	-0.523881	-0.0503644	-0.10309
DO45249	-0.0898194	-0.353346	0.280607	-0.12664	0.279773	-0.260646	0.0698673	0.0194961	0.0499104	-0.240368	-0.316467	0.0293638	0.134458	0.342112	0.0365018	0.264661	0.0213173	-0.452521	-0.616985	-0.370352	0.214817	-0.175595	0.460374	0.0923391	0.0231025	-0.551033	0.190384	0.139917	-0.322303	0.202737	-0.312624	0.443253	0.341382	0.292679	0.368858	-0.479699	-0.67915	-0.626324	-0.763451	-0.392754	-0.470052	-0.808617	-0.788682	-0.592677	-0.819963	-0.672301	-0.335651	-0.117453	-0.326172
DO45251	-0.335643	-0.564673	-0.0646619	-0.389784	0.122637	-0.404336	0.0516439	-0.195478	-0.252804	-0.357803	-0.568317	-0.443602	-0.147853	0.107079	-0.302857	-0.477181	-0.333183	-0.427138	-0.66616	-0.29475	0.0629544	-0.345191	0.0443648	-0.364191	-0.0358055	-0.609348	0.141079	0.0515504	-0.317141	0.177372	-0.42875	0.363145	0.399911	0.432278	0.432009	-0.530563	-0.746015	-0.592738	-0.746133	-0.438691	-0.421896	-0.744646	-0.779655	-0.720844	-0.748345	-0.649277	-0.555903	-0.118948	-0.245011
DO45253	0.14492	-0.235505	0.0623324	-0.495528	-0.0293937	0.0980806	0.152572	-0.15466	-0.0426103	-0.141418	0.0150935	-0.0435571	-0.0445229	0.310594	-0.189934	-0.519435	0.332838	-0.153619	0.253241	-0.0740966	-0.22664	0.191469	-0.00333135	-0.328277	0.155155	-0.311795	0.244147	0.0594176	0.27425	-0.110424	-0.397338	-0.274255	0.241198	0.207641	0.265945	-0.0317807	0.218798	-0.00897616	0.576369	-0.0442373	-0.2564	0.58961	-0.104743	-0.132724	-0.162219	0.108441	-0.0363081	0.168544	0.243357
DO45255	-0.359819	0.158652	-0.269459	0.243035	-0.195942	0.167233	0.03505	0.0571492	0.181527	0.182471	0.350437	0.371927	0.138705	-0.159091	-0.118955	-0.241128	-0.138693	0.323236	0.277206	-0.153277	0.0465305	-0.383174	0.0762307	0.0600337	-0.0957636	0.346512	0.194131	-0.0583447	0.121126	-0.33386	0.060842	0.190331	-0.413121	-0.387361	-0.371762	0.384894	0.20821	0.18652	0.347947	0.0529528	-0.00356074	0.547301	0.424509	-0.348133	0.632391	0.464505	0.366041	-0.0973314	-0.107829
DO45257	0.347117	-0.196	-0.122302	-0.142573	0.38288	0.0669864	-0.0943135	-0.0200459	0.0842373	-0.0688483	-0.222931	-0.234708	0.0161312	0.372235	0.0848177	0.0858265	0.0420628	-0.0793366	0.015486	0.369686	-0.0653333	-0.0552613	0.162043	-0.104946	0.106509	-0.210168	0.00198469	-0.0230617	0.227227	-0.0124892	0.332143	-0.155495	-0.135584	-0.196743	-0.113611	-0.102554	0.260393	0.223272	-0.37596	0.183162	0.228333	-0.384556	-0.386405	0.462488	-0.270575	-0.314135	0.203056	0.167802	0.172714
DO45259	-0.145488	0.159218	0.256547	-0.0858909	0.206054	-0.213013	0.262402	-0.108821	-0.0847326	-0.40198	-0.583409	-0.507568	0.104558	0.114951	-0.275808	-0.394826	0.240889	-0.363907	-0.472808	0.299294	0.148489	0.568948	0.214348	0.14882	0.139342	-0.403267	-0.292267	0.139101	0.386178	0.131851	-0.408891	-0.358914	0.100594	0.231126	0.110692	-0.338788	-0.0340897	-0.185572	-0.675687	-0.301002	-0.398503	-0.702617	-0.509072	-0.539672	-0.763982	-0.573126	0.175534	0.194797	0.182616
DO45261	-0.436368	-0.186474	0.0777885	-0.0553475	-0.31714	-0.0613496	-0.234796	-0.280364	0.0479028	0.344501	0.489864	-0.0220484	0.0519654	0.0511032	0.150084	-0.190062	0.100911	0.21212	0.119445	-0.273932	-0.311589	-0.274031	0.0245446	-0.101211	0.253248	0.343761	0.243036	-0.107515	0.321903	0.175812	0.65223	0.449573	0.33449	0.287436	0.313745	0.416524	0.498672	0.138736	0.53369	0.242662	0.208775	0.509448	0.475029	-0.573451	0.603134	0.464582	0.344377	-0.0905367	-0.218777
DO45263	-0.0479377	0.153294	-0.043684	-0.198885	0.0535828	-0.134943	0.346993	-0.0812469	0.000367531	-0.226968	-0.420238	-0.12703	-0.0472656	0.299054	0.312513	-0.152047	-0.00266953	-0.0845549	-0.376639	0.281944	0.271297	0.289586	-0.0199333	0.141739	-0.394092	-0.144448	0.673099	-0.12931	-0.471953	0.0812739	0.0775964	-0.149489	0.127684	0.203772	0.0571713	-0.49918	-0.522277	-0.223186	-0.391524	-0.324369	0.0147358	-0.617492	-0.574655	-0.759507	-0.692431	-0.392682	-0.441261	-0.107622	-0.000850715
DO45265	-0.00464573	-0.422592	0.129355	-0.486507	0.310372	-0.0745766	-0.295749	-0.0298764	0.0315381	-0.223841	-0.235442	0.0550723	-0.32846	-0.061843	-0.281503	-0.075626	0.438098	-0.2181	0.224196	0.0157885	0.0898322	-0.228352	-0.204073	-0.349533	-0.158375	0.170479	-0.493622	0.334629	-0.17127	0.00963447	0.273437	0.203058	-0.211325	-0.178722	-0.252685	-0.259346	-0.257132	-0.0201162	-0.646822	-0.221668	0.00221183	-0.669871	-0.403745	0.583846	-0.537142	-0.392607	-0.374125	-0.0141675	-0.033659
DO45267	0.129544	0.0214431	0.024702	-0.164873	-0.184863	0.103124	-0.135385	0.101884	-0.126671	-0.245182	-0.403184	-0.206124	-0.023895	0.197651	0.182752	0.324307	0.0351266	0.103967	-0.353022	0.276998	0.335144	0.0343534	0.17145	0.188635	0.0316384	-0.0885286	-0.093697	0.29609	-0.329461	0.134719	-0.441868	-0.442439	-0.252024	-0.248915	-0.179356	-0.10513	0.188184	0.185541	-0.394814	-0.108879	-0.210888	-0.318795	-0.36922	0.338757	-0.437768	-0.201633	0.176399	0.262247	0.233779
DO45269	0.170933	-0.194674	-0.297208	-0.297581	-0.15196	-0.268101	0.130566	-0.0592589	-0.139041	-0.212229	-0.294981	-0.130308	-0.130387	-0.173384	-0.158162	0.162938	-0.339615	-0.11354	-0.00213688	0.524541	0.0565826	0.120762	-0.308559	-0.207008	0.2561	-0.141234	-0.361883	0.0532657	-0.0495235	0.152624	-0.286642	-0.132767	-0.10064	-0.128737	-0.196549	-0.214452	-0.238706	0.145081	-0.221659	0.00361943	-0.101594	-0.231688	-0.555898	0.421315	-0.565181	-0.329611	0.0102681	0.200393	0.381399
DO45273	-0.137705	-0.356638	-0.115079	-0.3325	0.0681584	-0.0788183	0.123104	0.171708	0.163911	-0.229402	-0.21583	0.0322981	-0.178688	-0.0480655	-0.271814	-0.313308	-0.393495	-0.0811743	-0.276351	-0.343164	-0.161759	-0.147355	0.200027	-0.17533	-0.0811624	-0.122787	0.00763373	0.0233824	-0.234801	0.0386257	-0.190598	-0.0104516	0.269361	0.184509	0.299476	-0.506541	-0.713674	-0.511287	-0.750386	-0.330752	-0.339449	-0.797581	-0.760008	-0.614384	-0.815378	-0.66194	-0.469144	0.106015	-0.0695704
DO45275	0.215147	0.461678	0.311855	0.291239	-0.0619934	-0.294163	0.329633	-0.111898	-0.29115	-0.357495	-0.616394	-0.509424	0.254424	-0.00569273	0.477077	-0.0981823	0.423599	-0.285485	-0.132571	0.0802268	0.445499	-0.0740332	0.349444	0.425214	0.237035	-0.300732	-0.16759	-0.293065	-0.179516	0.501808	-0.0623178	0.20406	-0.0976086	-0.0648321	-0.0177839	-0.183554	0.0706825	-0.0160209	-0.35128	-0.122411	0.102132	-0.389727	-0.725034	0.122749	-0.731177	-0.486409	0.325033	0.185816	0.328308
DO45277	-0.151047	0.325138	0.221713	-0.065174	0.268349	-0.130606	-0.128528	0.076505	0.0301316	-0.328676	-0.613313	-0.47078	0.0581338	0.0543163	0.0319424	0.356175	0.120661	-0.193849	-0.308529	-0.19773	0.311204	0.300095	0.449184	0.402085	-0.1614	-0.388642	0.170363	0.208218	-0.52093	0.403361	0.436013	0.679568	0.157254	-0.044016	0.0859681	-0.38452	-0.642369	-0.0867858	-0.667513	-0.0867416	-0.0660558	-0.708623	-0.764656	-0.306953	-0.683551	-0.642564	-0.31484	-0.118602	-0.197115
DO45279	-0.25359	-0.495139	0.396141	-0.106318	0.332891	-0.318998	-0.0022623	-0.100606	-0.120979	-0.302766	-0.549493	-0.462517	0.0978586	0.221603	0.222981	-0.179627	-0.319915	-0.347296	-0.662579	-0.400057	-0.0934532	-0.048679	0.242347	-0.0991861	-0.192491	-0.367393	0.220302	0.0429246	-0.224377	0.251651	-0.488116	-0.0800876	0.393161	0.394209	0.424541	-0.485466	-0.662926	-0.490842	-0.753556	-0.319942	-0.23911	-0.777216	-0.713605	-0.538269	-0.866234	-0.633064	-0.564848	-0.139512	-0.306296
DO45283	-0.249178	-0.403881	0.207257	-0.212738	0.258155	-0.276178	0.308741	-0.00144005	-0.0757407	-0.320001	-0.535641	-0.348201	-0.0467195	0.188756	0.0977507	-0.214739	-0.346352	-0.243657	-0.469788	0.00995272	0.162103	0.47684	0.273641	-0.00413878	0.104073	-0.504395	0.570838	0.025406	-0.150396	0.166068	-0.322217	0.269576	0.229517	0.23882	0.256944	-0.398707	-0.187163	-0.136334	-0.585838	-0.28277	-0.242709	-0.676719	-0.757499	-0.771245	-0.771879	-0.559726	0.105931	0.123692	0.0510517
DO45285	-0.339642	-0.214721	0.331307	-0.160901	0.134219	-0.202434	-0.158952	-0.186094	-0.0725605	0.0140756	-0.338877	-0.240647	-0.068719	0.346727	-0.072543	-0.229599	-0.278923	-0.109713	-0.433687	-0.410961	-0.344876	-0.147986	0.0550599	0.103998	0.381157	-0.357852	-0.469051	-0.058979	-0.223966	0.284653	0.224866	0.30073	0.381596	0.343615	0.343857	-0.0346284	-0.681229	-0.0698243	-0.563427	0.149324	-0.0412046	-0.65403	-0.657349	-0.512829	-0.614575	-0.405143	0.197633	0.122138	0.0657588
DO45287	0.0344379	-0.100149	0.421757	-0.267913	0.0777263	-0.295619	-0.125279	0.0545662	0.236994	-0.266603	-0.321386	0.0394335	0.193589	0.176722	0.333671	0.160574	0.0622974	-0.332257	-0.343494	-0.00247651	0.393254	0.456262	0.446304	0.253319	0.159439	-0.298519	-0.334988	0.173761	-0.340367	0.239704	0.198928	0.755271	0.105766	-0.00273395	0.123889	-0.417256	-0.330831	-0.314329	-0.814426	-0.11753	0.00365197	-0.799985	-0.754981	-0.628218	-0.817517	-0.665113	0.0109079	-0.121413	-0.0284391
DO45289	-0.366403	-0.276221	0.107889	-0.373444	0.0812182	-0.401466	-0.0592777	0.0165403	0.0981367	-0.0604388	-0.342607	-0.147485	-0.0888123	0.140014	0.0164934	-0.357007	-0.369041	-0.283228	-0.491175	-0.4738	-0.173391	0.230129	0.203683	0.00064116	0.413056	-0.030639	-0.14322	-0.240514	-0.0954127	0.132495	-0.358649	-0.324082	0.27306	0.243428	0.298426	-0.184287	-0.645638	-0.174432	-0.742208	0.0159862	-0.0760924	-0.821305	-0.705466	-0.600836	-0.701585	-0.488901	0.327997	0.0745361	0.0377635
DO45297	-0.24574	-0.443659	0.451295	-0.374093	0.190697	-0.150958	0.0365996	0.0906656	0.0214618	-0.318508	-0.445528	-0.112417	-0.233162	0.279673	-0.0977224	-0.432367	-0.390236	-0.258479	-0.424275	-0.20794	0.300974	0.250582	0.206378	-0.014038	0.180322	-0.425611	-0.081056	0.16036	-0.404217	0.392818	-0.445517	-0.371665	0.423596	0.360513	0.400829	-0.281843	-0.655432	-0.0339909	-0.679956	0.188294	0.0654848	-0.722464	-0.759126	-0.635887	-0.780045	-0.608454	-0.207034	-0.0222274	-0.172083
DO45299	0.0179622	0.200053	0.424219	-0.0299225	-0.0684922	-0.167554	0.469495	0.0464763	0.0790708	-0.386363	-0.495528	-0.34687	0.3452	-0.179406	-0.235902	-0.190744	-0.0542183	-0.342506	-0.47003	0.208593	0.351138	0.229631	0.196906	0.052982	0.289384	-0.356265	-0.142059	-0.0510358	-0.137854	0.358079	-0.493229	-0.33388	0.0942009	0.0629231	0.0590098	-0.0433331	-0.0814012	0.154975	-0.6658	0.208703	-0.164282	-0.687301	-0.572226	-0.406238	-0.683014	-0.538199	0.486487	0.0949069	0.307625
DO45301	-0.10667	-0.427809	0.614291	-0.306828	0.395808	-0.156311	0.200354	0.115051	-0.131967	-0.468626	-0.554374	-0.345601	-0.0446765	0.418688	0.231566	-0.300456	-0.170434	-0.144695	-0.343168	-0.378598	-0.0689068	0.129317	0.211233	-0.0947828	-0.108792	-0.600967	0.0599044	0.111092	-0.6078	0.371101	-0.520639	0.19038	0.298943	0.267795	0.373187	-0.472057	-0.693345	-0.350163	-0.763695	-0.16806	-0.178663	-0.826256	-0.732991	-0.686463	-0.800829	-0.667685	-0.420392	0.00995026	0.117233
DO45303	0.123089	-0.261546	0.085803	-0.241039	-0.0757806	-0.43084	0.264799	-0.153745	-0.0129914	-0.419022	-0.652347	-0.600725	0.207664	-0.0878469	-0.19406	-0.205807	-0.102457	-0.245591	-0.511089	0.0920775	0.0376943	0.449325	0.366636	0.214733	0.404835	-0.564918	-0.307392	0.00422235	0.0685311	0.429886	-0.063272	-0.295823	0.112113	0.176442	0.148393	-0.147338	0.320462	-0.112273	-0.724268	0.0587082	-0.160442	-0.786037	-0.677222	-0.670168	-0.664411	-0.544431	0.537474	-0.11427	-0.0150932
DO45305	0.0405819	-0.320488	0.227606	0.12032	0.186052	-0.366021	0.286188	-0.135754	-0.119056	-0.324755	-0.50726	-0.336669	0.182228	0.0174831	-0.218353	-0.0866094	-0.165123	-0.427051	-0.52926	-0.301991	0.14983	0.25858	0.358526	0.122675	0.0405566	-0.577247	0.205965	0.177448	-0.134781	0.316305	-0.3457	-0.282544	0.230767	0.171101	0.241858	-0.277342	-0.482871	-0.145927	-0.722716	-0.0360888	-0.0683036	-0.751089	-0.772961	-0.700575	-0.797229	-0.580303	-0.214384	-0.0564447	0.0971648
DO45307	-0.185554	-0.147462	0.521671	0.197252	0.499388	-0.216488	-0.0404883	-0.0243248	0.0495459	-0.18736	-0.534026	-0.3328	0.0553446	0.308638	0.591523	0.318845	-0.175988	-0.259617	-0.477764	-0.419696	0.00971144	0.100086	0.300117	0.349225	0.211203	-0.396605	-0.0211957	0.0356585	-0.395819	0.513624	0.264241	0.546196	0.403119	0.325621	0.43031	-0.145145	-0.4359	0.0771361	-0.67345	0.0180374	0.130519	-0.768714	-0.759471	-0.626595	-0.769767	-0.666041	0.024581	0.23534	0.185671
DO48672	0.120175	-0.00554679	-0.0131837	0.135009	0.257364	0.292001	0.387365	0.0406805	0.0110609	0.129453	0.0821198	0.0911771	0.16156	0.193111	0.450539	0.432782	-0.143576	-0.0289912	0.195657	0.439123	0.165436	-0.0941557	-0.140703	0.066518	0.286834	0.343215	0.232903	-0.188151	0.339153	0.118048	0.449251	-0.247896	0.165855	0.292877	0.172153	0.362398	0.642587	-0.0623741	0.520892	-0.13157	0.268172	0.613709	0.570047	0.595316	0.499195	0.439562	0.45785	0.0848788	-0.00253481
DO48674	-0.50556	-0.351182	-0.104256	-0.246913	-0.217688	0.324439	-0.547413	-0.0752313	-0.0432115	0.422212	0.547163	0.425108	-0.1933	0.173293	-0.387401	-0.543196	-0.378149	0.326046	0.452906	-0.47381	-0.599916	-0.579815	-0.542907	-0.385932	0.318118	0.316167	-0.507722	0.313658	0.427781	-0.382801	0.312661	-0.0964553	0.0177068	-0.0635687	0.0662771	0.466417	0.21711	0.267304	0.732626	0.340552	0.309157	0.793284	0.813367	0.0669979	0.822956	0.624158	0.276693	-0.165747	-0.276258
DO48677	0.0397912	0.159308	-0.191493	0.261394	-0.0687093	-0.112088	0.319952	-0.139405	0.0594629	0.194563	0.55514	0.266363	-0.0392214	-0.232141	-0.0701027	-0.119835	-0.378511	0.398239	0.23952	0.529455	0.116264	0.344263	-0.0410817	-0.13242	-0.240927	0.0803126	0.382215	-0.108991	0.156014	-0.546756	-0.434	-0.567775	-0.227917	-0.17844	-0.261507	0.368503	0.61356	0.111889	0.579459	-0.149043	0.0364066	0.645903	0.641901	0.752002	0.806128	0.494047	0.0592297	-0.0741497	0.0322025
DO48679	-0.416877	0.121391	0.10093	-0.183583	-0.234719	-0.116791	-0.187613	-0.106882	0.092917	0.341879	0.295707	0.048066	-0.181907	0.0318	-0.081983	-0.291778	-0.3916	0.174235	-0.495201	-0.522503	-0.350314	-0.422547	-0.17179	0.0038568	0.143368	0.43812	-0.565114	0.145208	-0.0841539	-0.0700898	0.515484	0.134052	-0.183931	-0.248266	-0.0610019	0.00350449	-0.346375	-0.0218778	0.534639	-0.330081	-0.249172	0.665497	0.0205661	-0.485202	0.201965	0.431492	0.303754	-0.0887307	-0.0529931
DO48681	0.251204	0.178315	0.343656	0.259295	-0.175527	0.0438476	0.301532	-0.065334	-0.26288	-0.220051	-0.14773	-0.00370652	0.151574	-0.357673	-0.175675	0.120189	-0.070941	-0.416539	-0.502985	0.339784	0.316182	0.376224	-0.442086	-0.0974413	-0.193806	0.352183	-0.197099	0.183097	0.059452	-0.0755673	-0.646329	-0.513912	-0.139958	0.128632	-0.21306	-0.432857	-0.13217	-0.0836224	0.061023	-0.321433	-0.326182	-0.0889529	-0.181529	0.547545	-0.273927	-0.180273	-0.356137	-0.0228417	0.0517467
DO48682	0.366924	0.546545	0.111784	0.0187002	-0.101038	-0.286499	-0.0204717	-0.128495	0.0923771	-0.0409143	0.132008	0.148502	-0.304875	-0.272807	0.0567006	0.109317	-0.0155692	0.206341	-0.113702	0.332457	0.22436	0.0714063	-0.0728911	0.024012	0.292079	-0.00582571	0.442405	0.0121131	-0.143162	0.0280143	-0.475794	-0.501202	-0.0249252	-0.0291164	-0.163026	-0.171896	0.443008	0.0732119	0.437111	-0.052894	0.119384	0.451109	-0.289832	-0.309001	-0.319623	0.360942	0.317929	0.140718	0.270027
DO48693	-0.474906	0.32702	0.0147304	0.224405	-0.175237	0.138712	-0.4365	0.123109	0.0731266	0.417563	0.507205	0.168238	-0.344929	0.0997125	0.0508097	0.220898	-0.333291	0.356654	-0.370357	-0.678601	-0.417566	-0.273713	-0.257392	-0.112248	0.442942	0.646485	-0.364239	0.317193	0.396341	-0.333375	0.572072	0.599105	0.243797	0.148001	0.314019	0.214255	-0.423135	-0.2702	0.498419	-0.166088	-0.115811	0.542911	0.0178333	-0.379271	0.359624	0.392513	0.00764567	-0.0957266	-0.284215
DO48695	-0.0102096	0.501258	-0.0860012	0.502819	-0.365443	0.00881943	0.0713542	-0.0435476	-0.0346477	-0.0137037	0.240182	0.0776487	0.0148108	-0.28578	-0.183437	-0.111505	-0.278802	0.0814614	0.010248	0.334986	0.314377	0.186757	0.258522	0.21603	-0.195632	0.107164	-0.192238	-0.189987	-0.119143	-0.116863	-0.41927	-0.550998	-0.279623	-0.0532666	-0.300072	0.357768	0.555314	0.341124	0.540741	0.02633	0.158587	0.65451	0.654139	-0.582431	0.645849	0.514703	0.163833	0.00405182	0.129584
DO48697	-0.217184	-0.12431	-0.162833	0.0386192	0.17319	-0.148108	-0.220906	0.149474	0.0323693	-0.00325216	-0.209592	0.0329056	-0.31132	0.00907199	0.258267	-0.0921004	0.170736	-0.206519	-0.0229967	0.132408	0.0882202	0.216845	0.284151	0.136626	0.359026	-0.0435773	-0.445351	-0.0988388	-0.360388	0.28077	0.118668	0.439917	0.249362	0.0958618	0.198173	-0.206037	-0.494611	0.117024	-0.55953	-0.00333376	-0.196388	-0.598414	-0.512655	0.398302	-0.431787	-0.440526	0.242228	0.0685492	0.0825918
DO48700	-0.105199	-0.425102	-0.16315	-0.319777	0.438522	0.173656	-0.474679	0.240644	0.155095	0.284517	0.0715603	0.228049	-0.0867628	0.401252	0.381116	0.465862	-0.143058	0.0688711	0.0252358	-0.169741	-0.251887	-0.207853	0.0125015	0.0185548	0.274321	-0.0601185	-0.316432	-0.110677	0.0278669	0.171811	0.477374	0.350877	0.329031	0.146051	0.370029	-0.208979	0.0881446	-0.0170143	0.021926	0.0157113	0.103246	0.0602937	-0.330034	0.333993	-0.0254287	-0.024217	0.0900484	0.0582916	-0.142459
DO48701	0.536147	0.0652652	0.00179071	0.0221057	-0.115962	0.0819185	0.522222	-0.132215	-0.140311	-0.278776	-0.102211	-0.204107	0.0196793	0.0778875	-0.163686	-0.216596	0.195487	-0.077576	-0.0274742	-0.215341	-0.112652	-0.23287	0.338237	0.095318	-0.0304982	0.343462	-0.097056	-0.0823625	-0.169806	-0.152513	-0.0297572	-0.202775	-0.0458596	-0.171748	-0.0689559	0.103655	0.133375	0.231439	0.270054	0.387066	0.271992	-0.0548703	-0.219554	0.514824	0.200496	0.258833	0.14041	-0.00342684	-0.11067
DO48704	0.350638	0.369427	0.235394	-0.058776	-0.154865	0.189213	0.197268	0.168202	0.298687	0.241973	0.27059	0.212663	0.40932	0.153078	-0.258719	0.229224	-0.00844219	0.149546	0.262077	0.180248	-0.0310826	-0.102665	-0.264063	0.286576	0.332982	0.350835	-0.133759	0.141824	0.442488	0.0382046	0.44938	0.0119617	0.172269	0.032125	0.213567	0.504881	0.648678	0.397193	0.546261	0.098754	0.140022	0.563827	0.35173	0.568462	0.459785	0.543409	0.453432	0.0883395	0.068279
DO48706	0.11431	0.293567	-0.145147	-0.361463	-0.25427	-0.253689	0.101002	-0.202656	-0.174969	-0.10719	0.350905	-0.0398965	-0.271506	-0.415378	-0.527755	-0.152307	0.136493	0.14831	0.277858	0.478901	0.48417	0.415812	-0.00939864	-0.312944	-0.393553	0.117698	-0.280058	-0.0123742	-0.187819	-0.345694	-0.399773	-0.357145	-0.443468	-0.354765	-0.484627	0.118043	-0.228853	0.0632605	0.323979	-0.205105	-0.122265	0.415579	0.42612	0.556929	0.186602	0.25747	-0.0227699	-0.0162017	0.0756547
DO48712	-0.0627716	0.0803202	-0.284591	0.172477	-0.0298038	0.260136	-0.178119	0.0249629	0.0202614	0.162448	-0.0600425	0.281885	0.0775099	0.201666	-0.183922	-0.0284185	-0.326847	0.0297894	0.320822	-0.0872046	-0.0979084	0.0574726	-0.159891	0.0923087	0.064383	-0.112555	-0.438722	0.238874	-0.0298825	0.193729	0.17132	0.0123504	0.33438	0.363532	0.339776	-0.000925496	-0.0159919	0.164074	-0.273094	-0.0651693	0.0991838	-0.530576	0.292884	0.473769	-0.210021	-0.355292	-0.241728	-0.0523022	-0.158979
DO48715	0.0250042	0.0201868	-0.0905504	0.276168	0.152537	0.0206219	-0.225543	0.0426431	-0.047538	0.210392	0.215602	0.308358	-0.0488786	-0.0879839	0.0481932	0.316314	0.039485	-0.0144879	0.353289	-0.370337	-0.311828	0.129064	-0.312287	-0.206112	-0.0716827	0.285493	-0.447724	0.239356	0.321442	-0.280605	0.0988454	0.586775	-0.257521	-0.100525	-0.214702	0.14205	-0.518219	0.271534	-0.162909	0.184522	0.038099	-0.269734	-0.00552502	0.624767	0.327261	0.157287	-0.0375218	-0.0308165	0.0777607
DO48716	-0.0366343	0.0880638	0.204295	0.162877	0.215124	0.413643	-0.419989	0.409062	0.292312	0.373409	0.484315	0.446383	0.227849	0.435203	0.512317	0.402354	0.112092	0.333398	0.230194	-0.431896	-0.47545	-0.374301	-0.152139	0.2094	-0.0308033	0.55908	-0.154729	0.194174	0.432668	-0.0433013	0.554476	0.360503	0.00667017	0.0428777	0.0285224	0.399765	0.183747	0.286951	0.50913	0.403845	0.183745	0.726155	0.601159	0.47521	0.668841	0.529671	-0.10458	0.0172655	-0.0803406
DO48717	0.30949	-0.52503	0.382243	0.0858448	0.352896	0.100485	0.364251	0.0731306	-0.0490549	-0.374643	-0.501736	-0.230869	0.0291397	0.217022	-0.164342	-0.392218	0.253696	0.130048	-0.105765	0.098906	-0.247492	-0.0281709	0.115082	-0.0569953	0.293933	0.0491178	-0.00293735	0.242878	0.141039	0.346727	-0.204874	-0.30081	0.234266	0.133263	0.267564	-0.0143972	0.184175	0.200997	-0.143828	0.281128	0.0368061	-0.122373	-0.374478	-0.105609	-0.548701	-0.158765	0.313699	0.253753	0.177723
DO48719	-0.112609	0.0467746	-0.205426	0.209631	0.00778977	-0.181586	0.0273587	-0.133701	-0.0771009	-0.0396739	0.289664	0.0236295	0.0851307	-0.196017	-0.222912	0.319787	-0.0894933	0.0244893	0.0985198	-0.0509013	0.084122	0.0997247	0.0948723	0.0326755	-0.111072	0.37723	0.343227	0.107401	0.206671	-0.292963	-0.300675	-0.359991	-0.144731	-0.0671166	-0.146912	0.204818	0.264722	-0.238241	0.104102	0.0144656	0.150974	0.341868	0.634923	-0.124375	0.525684	0.301967	0.246236	-0.10441	-0.167996
DO48720	-0.038448	0.359473	-0.0816158	0.366845	0.198421	-0.270225	-0.126931	-0.0728186	0.061485	-0.170855	-0.509047	-0.299094	0.0793726	0.0771324	0.335829	0.246724	0.21231	-0.117745	-0.0481703	-0.495129	0.295449	0.246585	0.0823975	0.412261	-0.159091	-0.140429	-0.227507	0.111982	-0.324915	0.394173	0.153429	0.386757	0.345894	0.309316	0.35595	-0.493008	-0.708338	-0.488372	-0.653499	-0.187844	0.0334693	-0.792536	-0.760557	-0.334925	-0.712281	-0.699342	-0.427918	-0.00205778	-0.248733
DO48721	0.157082	-0.0301096	0.0526492	-0.12412	-0.35838	-0.0115037	0.468318	-0.167905	-0.270809	0.00443389	0.136158	0.00543362	-0.179461	-0.279097	-0.330783	0.0965677	0.344301	0.219137	-0.0415548	0.282377	0.205026	0.0235097	-0.0483436	-0.186562	-0.109727	0.251266	0.231037	-0.271016	0.387603	-0.450541	-0.441447	-0.456759	-0.276245	-0.16279	-0.315286	0.0689332	0.473623	0.218694	0.372643	-0.020718	-0.248322	0.482425	0.532523	-0.262988	0.671826	0.39982	0.257567	-0.150501	-0.200947
DO48723	0.110539	0.0427451	-0.0683205	-0.188192	-0.152646	-0.0624935	-0.105859	-0.00463783	-0.0533993	0.0664692	-0.104361	0.220334	-0.0686304	-0.130578	0.456615	0.235896	0.138545	0.23595	0.00672602	0.592092	-0.0129397	0.355071	-0.117449	-0.054316	0.208776	-0.0874759	-0.118698	-0.146623	-0.100145	0.230173	0.265373	-0.227297	-0.236333	-0.193509	-0.265195	0.466148	0.250977	0.495518	0.471212	0.358937	0.219132	0.64656	0.398707	0.44206	0.198687	0.400681	0.462885	0.215683	0.407337
DO48725	0.0161651	-0.39679	-0.0348557	-0.308729	0.254258	-0.0101935	-0.563584	0.0751254	0.0882502	0.319937	0.367602	0.397407	-0.243405	0.364937	0.431319	0.261247	0.278461	-0.0952705	-0.0602996	-0.371702	-0.232017	-0.486081	-0.355271	-0.16505	0.263682	0.0701334	-0.110461	0.117451	0.0892291	0.333848	0.671067	0.523041	0.197055	0.0621048	0.191959	-0.0580758	-0.0783218	0.234445	0.437282	0.125382	-0.00874491	0.367589	0.251291	0.549396	-0.0935381	0.327706	0.0158439	-0.11378	-0.253393
DO48727	0.117257	-0.0464075	-0.0566483	0.334541	0.275921	0.107099	-0.0913449	-0.02427	0.149753	0.340224	0.544916	0.434532	0.263405	0.172576	-0.27544	-0.139813	-0.33825	0.052526	-0.186897	0.179931	-0.201345	0.190976	-0.541202	-0.107765	-0.376704	0.354251	0.377124	-0.038696	0.313417	-0.22537	-0.289827	-0.400066	-0.0686953	0.0391438	-0.114285	0.427945	-0.0632587	0.360193	0.669766	0.30473	0.325305	0.672319	0.508962	0.293468	0.663158	0.594921	-0.472928	0.0477396	-0.032666
DO48728	0.192522	-0.177445	0.199631	-0.27271	0.232205	-0.241949	-0.352334	-0.135186	0.0478717	-0.10773	-0.281258	-0.00817917	-0.0508042	0.0281104	0.283094	0.139818	0.156433	-0.290527	-0.133678	-0.366065	0.252326	0.260613	0.11993	0.107169	-0.134223	-0.509037	-0.257035	0.0674669	-0.463853	0.304803	0.43022	0.612622	0.321343	0.255698	0.306147	-0.567515	-0.652942	-0.357504	-0.530336	-0.387827	-0.26741	-0.602191	-0.658265	-0.242671	-0.691694	-0.513881	-0.547811	-0.0702032	-0.240331
DO48730	0.186761	0.0170044	-0.290749	-0.040948	0.32796	-0.03343	-0.453529	0.0762627	0.19645	-0.293604	-0.283715	-0.130128	0.168748	0.119366	0.191807	-0.0862978	-0.244512	-0.389266	-0.0414915	-0.0812191	-0.0298663	-0.023841	0.0713481	0.277773	-0.252423	0.324013	-0.295172	0.300208	-0.182374	0.0168694	0.23452	0.257827	-0.230776	-0.169824	-0.234618	-0.38803	-0.331809	-0.180862	-0.352707	-0.182024	-0.121157	-0.342502	-0.567478	0.538196	-0.667158	-0.337396	-0.422285	0.0514004	0.156494
DO48732	-0.165917	0.12967	-0.173636	-0.0256199	-0.200726	-0.273341	-0.000719123	-0.105822	-0.295278	-0.247293	-0.454911	-0.420092	-0.0804463	-0.223234	-0.239116	-0.16995	-0.224043	-0.500808	-0.355989	0.460122	0.41871	0.509582	0.364716	0.287918	-0.420736	-0.511955	0.666988	0.231164	-0.643301	0.132431	-0.0402537	0.261725	-0.0765471	-0.0591626	-0.0572265	-0.403684	-0.609742	-0.219256	-0.494818	-0.239109	-0.178888	-0.444936	-0.497408	-0.779019	-0.718372	-0.485632	-0.518783	-0.122008	-0.0496193
DO48733	0.0221098	-0.0559589	0.16357	-0.107817	-0.308049	-0.205242	-0.511537	-0.0287136	0.204139	0.256957	0.406239	0.180626	0.0751309	0.00983618	0.200216	0.194262	-0.302748	-0.111405	-0.415764	-0.420036	-0.0380165	-0.379173	0.0577684	-0.0850848	-0.350412	0.116556	0.350329	0.352252	-0.318173	0.0830641	0.535226	0.478193	0.176893	0.10315	0.230482	-0.29465	-0.22699	-0.431043	-0.360678	-0.33488	-0.146542	-0.504925	-0.241882	-0.564268	-0.306538	-0.382837	-0.457297	-0.331056	-0.525609
DO48736	-0.312164	-0.01666	-0.276849	-0.303013	-0.348095	-0.0037706	-0.1595	0.142464	0.42523	0.155383	0.314694	0.341537	-0.0742957	0.0922761	-0.0384658	-0.23519	0.000138924	-0.434333	-0.251941	-0.148072	-0.0144764	0.141196	-0.204451	-0.149456	-0.080484	0.0743929	0.0945586	0.0726249	0.0135159	0.138081	0.085557	0.571622	0.27103	0.26011	0.329989	-0.0418826	-0.409498	-0.496194	-0.417308	-0.37152	-0.097475	-0.350549	0.00703961	0.120952	-0.233753	-0.257917	-0.343881	-0.123789	-0.218031
DO48737	-0.357599	-0.440282	-0.031932	-0.34295	-0.37442	-0.263105	-0.0949841	0.0282267	-0.188883	-0.10128	-0.122822	-0.169518	-0.148117	-0.122161	-0.470029	-0.455408	0.274738	0.0590493	-0.377743	-0.127189	0.125875	-0.182853	-0.168005	-0.270272	0.194437	0.103523	-0.152643	-0.0413903	-0.239633	-0.163157	0.161497	-0.0515385	-0.0646243	-0.158189	-0.0928781	-0.364745	-0.539726	-0.393374	-0.625971	-0.414026	-0.456315	-0.670077	-0.505698	-0.0870914	-0.493755	-0.448786	0.143559	0.244644	0.203759
DO48741	-0.0600155	0.0421477	-0.224021	-0.203428	-0.292311	0.18606	0.115431	-0.0279091	-0.148735	0.255939	0.00984175	-0.26985	-0.195374	-0.0578821	-0.169413	-0.113689	0.369484	0.121965	0.327561	-0.483615	-0.118672	-0.59023	0.0973718	-0.000762962	0.402093	0.336718	-0.474686	0.0150049	0.242557	0.232547	-0.04594	0.116688	-0.134764	-0.276917	-0.229145	0.471739	0.360077	0.553401	0.243853	0.213383	0.314175	0.124243	0.0382595	0.661587	0.696995	0.442108	0.616902	0.0842286	0.0742504
DO48742	-0.397414	-0.107382	0.0176967	0.102328	-0.340542	0.38608	-0.489247	0.00479225	0.289027	0.497116	0.581196	0.522036	-0.11574	-0.0816177	0.0656103	0.283149	-0.314788	0.432379	0.102592	0.025462	-0.0475445	-0.293281	-0.332632	-0.139657	-0.0351477	0.549835	-0.0845526	0.0256098	0.389161	-0.119756	0.466866	0.220509	0.298611	0.316214	0.275672	0.557847	0.564122	0.220706	0.741399	0.394395	0.247975	0.792857	0.705728	-0.398116	0.691321	0.585605	-0.120239	-0.121255	-0.33064
DO48743	-0.174055	-0.155944	0.173149	0.266915	0.163835	0.0482431	-0.419089	0.150979	0.263019	0.279333	0.260779	0.421741	-0.0360713	0.213202	0.356617	0.302208	-0.212826	0.0253506	0.0261929	-0.190014	-0.312427	-0.0151237	-0.0503177	-0.0989421	-0.00588279	-0.0710311	0.390159	-0.0470938	0.138165	0.279014	0.469892	0.387841	0.326331	0.362377	0.357167	0.345244	0.333236	0.205585	-0.252163	0.135026	0.222333	-0.0246572	0.258087	0.220084	-0.280245	-0.176554	-0.410559	-0.0796595	-0.310464
DO48746	0.296575	-0.150421	-0.141052	-0.311567	-0.0574796	-0.122433	0.418801	-0.208912	-0.0815774	-0.215741	0.241703	0.248685	0.177876	-0.0597631	-0.461498	-0.596442	0.113819	-0.264658	0.13098	0.465571	0.302691	-0.00667379	0.312977	-0.208266	-0.355376	0.19957	0.394046	-0.261324	-0.188988	-0.192286	-0.565435	-0.534315	-0.308181	-0.226135	-0.334494	-0.174817	0.115759	-0.386035	0.244549	-0.125503	-0.126566	0.26868	0.253217	0.209986	0.523582	0.114403	-0.112709	-0.165752	0.0670728
DO48747	-0.107261	0.0432596	0.162761	0.138858	0.432104	-0.242287	-0.112172	-0.00600222	0.000421606	0.0769931	-0.265268	-0.0125475	-0.133137	0.225204	0.429952	0.345601	0.330238	0.00278291	-0.0991936	-0.401981	-0.371797	-0.146014	0.100368	0.31183	0.459066	-0.261103	-0.341643	-0.132481	-0.314201	0.276213	0.482575	0.618192	0.26921	0.0341777	0.27621	0.0886838	-0.333362	0.0841148	-0.595563	0.330501	0.238572	-0.732118	-0.63489	-0.469537	-0.421351	-0.415061	0.542695	0.202937	0.155673
DO48751	0.183017	0.365648	-0.0909499	0.329969	-0.213398	-0.142777	0.361442	-0.153055	-0.039667	-0.165486	-0.126313	-0.252656	0.22514	-0.042924	-0.130329	0.0324818	0.0432266	0.208119	0.381767	0.694241	-0.159542	0.559569	-0.200269	0.125757	-0.0261678	-0.0358916	-0.530929	-0.0562015	-0.0991811	-0.151059	-0.582384	-0.543102	-0.219697	-0.254778	-0.298522	0.216363	0.615687	0.396076	0.711007	-0.118026	-0.198598	0.730568	0.385143	0.641835	0.2566	0.568757	0.443358	0.124513	0.477074
DO48757	0.153238	-0.358417	-0.0965205	-0.247578	-0.293092	-0.0647185	0.178285	0.00857908	-0.166836	-0.288152	-0.2752	-0.0788894	0.293602	-0.445651	-0.475726	-0.399366	-0.410607	0.00481422	-0.247976	0.464128	0.229789	0.410667	-0.0270208	-0.144509	-0.391205	-0.438147	-0.304079	-0.073074	-0.0240762	-0.190902	-0.62704	-0.492358	-0.336673	-0.0971862	-0.379957	0.14583	0.335476	0.471874	0.389551	-0.252717	-0.219127	0.435459	0.503414	0.596115	-0.0798977	0.173963	-0.384212	0.0672886	0.295796
DO48759	-0.361497	-0.204922	-0.318513	0.0818418	-0.0713898	0.251931	0.0286519	-0.0869937	-0.22437	0.329438	0.303731	0.287784	-0.344072	0.0440777	0.15352	-0.0529619	-0.331706	-0.0563024	0.0805841	0.13989	-0.338593	-0.506959	-0.249876	-0.121889	0.387853	0.352706	-0.450821	-0.0355438	0.180676	-0.0647724	0.433999	-0.328441	-0.00289072	-0.0620076	0.0205657	0.521664	0.294362	0.313379	0.634958	0.296384	0.328158	0.684285	0.671156	0.0544983	0.768485	0.62596	0.628764	0.163585	0.131379
DO48760	-0.157107	0.302446	0.302322	0.33592	-0.315528	0.225562	-0.297038	0.0259161	0.304991	0.516323	0.584754	0.484209	0.0046808	0.0798119	-0.317524	0.0913043	-0.0103973	0.0253396	0.201754	-0.402825	-0.519101	-0.610932	-0.460216	0.0889837	0.033687	0.455474	-0.204486	0.0596483	0.426734	-0.180464	0.550633	-0.192398	0.0417173	0.121328	0.094375	0.553674	0.467146	0.272463	0.510673	0.476994	0.36088	0.57735	0.774262	-0.097815	0.66819	0.484908	0.0343752	-0.192531	-0.375433
DO48761	-0.156168	-0.167148	-0.179468	0.146245	-0.50398	0.0953848	-0.0289986	-0.17001	0.0175297	0.327572	0.215957	-0.0915953	0.217621	0.0502588	-0.0467836	-0.098431	-0.110996	0.028973	0.0494738	-0.335896	-0.358189	-0.167293	-0.114905	0.111577	-0.0800565	0.258663	0.215795	0.0692495	0.254333	0.135354	0.510118	0.267137	0.276019	0.232911	0.251109	0.140255	-0.00123871	0.0203476	0.614723	-0.168674	0.249366	0.657495	0.412865	-0.602498	0.257383	0.423892	-0.187072	-0.0391925	-0.158911
DO50774	0.0736307	0.0862874	0.315898	-0.0124266	-0.220356	-0.0791814	-0.0267804	-0.162676	-0.00780975	0.292508	0.333114	0.0370924	0.238256	0.103848	0.0709192	0.295012	-0.112418	0.0529571	0.0488775	-0.531322	-0.0419485	-0.504677	-0.147329	-0.16069	-0.0339065	0.368861	0.520558	-0.0788994	0.389744	0.124599	0.361722	0.174344	0.29739	0.218551	0.22961	0.175446	0.0446644	0.176445	0.560406	-0.0791187	0.0736563	0.501385	0.275229	0.00708015	0.132157	0.424319	-0.325272	-0.267809	-0.394397
DO50776	-0.359223	0.232954	-0.0853188	0.272171	-0.278676	0.0615393	-0.29505	-0.000539519	0.14809	0.476639	0.391054	0.202457	-0.212783	0.2184	0.489349	0.340117	-0.534889	0.340731	0.273677	-0.0322051	-0.570931	-0.396883	-0.00854778	0.189039	0.472834	0.400403	-0.594829	-0.0417936	0.233634	0.118955	0.596171	0.303149	0.25154	0.152603	0.321175	0.45965	0.510713	0.362469	0.28808	0.196952	0.0573194	0.395152	0.498983	0.445717	0.563462	0.468099	0.537692	-0.126488	-0.23676
DO50778	0.110689	0.41127	0.268295	0.225219	0.347465	-0.398114	-0.429901	-0.158465	0.253137	-0.0599098	-0.360236	-0.020639	0.161681	0.16152	0.426612	0.352225	-0.0246341	-0.222	0.053844	-0.153458	0.345001	0.17469	0.159532	0.405217	0.0453891	-0.150233	0.120677	0.0191209	-0.402216	0.503178	0.287096	0.483731	0.422037	0.391113	0.3945	-0.276826	-0.609963	-0.17564	-0.253024	0.0541738	0.230647	-0.376086	-0.697869	-0.360959	-0.732706	-0.433374	-0.349844	0.132604	-0.0667958
DO50783	0.113874	0.0564243	-0.231688	0.0641786	-0.0786503	0.186929	0.0925286	-0.0190972	0.126985	0.305685	0.576883	0.467866	-0.0290259	-0.0582286	0.198889	-0.0363883	-0.212601	-0.0835155	-0.207055	0.0729372	-0.0899661	-0.246905	-0.0272451	0.0740507	0.299113	0.480881	-0.168739	-0.0327323	0.354096	-0.368432	-0.166632	-0.27421	-0.133205	-0.0114034	-0.11063	0.433027	0.510567	0.283067	0.572729	0.196299	0.205364	0.632299	0.631192	0.669236	0.705317	0.521146	0.592844	-0.122697	-0.0507222
DO50785	-0.339994	-0.303413	0.0165923	-0.100463	-0.0620377	-0.072206	-0.286959	0.0626517	0.0977458	0.24847	0.244263	0.134561	-0.166335	0.252826	0.238342	-0.251437	0.106548	0.174774	-0.0771905	0.0476694	-0.287914	0.00881396	-0.27655	-0.230694	0.258741	-0.114222	-0.630981	0.0987952	0.339759	0.20564	-0.274275	0.045664	0.00662698	0.00161681	-0.119388	0.170267	-0.401345	0.201098	0.158739	0.20716	-0.165768	0.212146	-0.301425	0.566897	-0.0824029	0.317862	0.299728	0.258843	0.353293
DO50787	-0.0627313	0.213461	0.252543	0.0510852	0.00814665	0.220377	-0.256152	0.243384	0.186972	0.24245	0.431116	0.463963	0.347068	-0.312711	0.362854	0.442038	-0.188696	0.0450703	0.275923	-0.263501	-0.145102	-0.101744	-0.0102026	0.329721	-0.423049	0.381752	0.344387	0.219506	0.0201514	-0.116114	0.575528	0.550959	0.038553	0.146661	0.100106	0.259256	0.232057	0.00494997	0.368111	0.195095	0.150936	0.481335	0.525616	-0.371532	0.673034	0.245577	-0.374637	-0.243358	-0.235408
DO50789	0.0210207	0.0423165	-0.115075	0.28339	-0.00539963	0.243725	-0.207123	0.0784853	-0.0921544	0.227162	0.513806	0.330543	-0.126475	0.0657769	0.22526	0.377904	0.420504	0.202372	0.195748	-0.367998	-0.271918	-0.443383	-0.32274	-0.17004	0.30865	0.407072	0.207168	-0.0542404	0.651239	-0.236911	0.165741	-0.361616	0.0601594	0.138099	0.0857015	0.461523	0.607073	0.389234	0.679924	0.106934	0.165078	0.623105	0.510374	0.350644	0.515586	0.513182	0.276366	-0.0824199	-0.170572
DO50791	0.0688176	-0.368395	-0.363816	-0.409555	-0.239927	0.0183621	0.193422	0.181095	0.119192	-0.0734879	-0.338353	0.187185	-0.396213	-0.331658	-0.393039	-0.088071	-0.206203	-0.125022	-0.189037	0.442551	-0.163124	0.229653	0.1462	-0.315722	0.146717	-0.334388	-0.581685	0.00782779	-0.220444	-0.0472209	-0.372741	0.114081	-0.234449	-0.387531	-0.236582	-0.0231782	0.282266	0.317679	-0.259451	-0.118267	-0.15513	-0.130471	-0.463553	-0.563687	-0.160418	-0.0644067	0.152005	0.242372	0.225952
DO50793	-0.113658	-0.382463	-0.228868	-0.424224	-0.393282	0.0783945	-0.24772	-0.128443	-0.125324	0.0418453	0.309637	-0.107202	-0.107751	-0.257602	-0.454786	-0.454585	0.371625	0.344289	0.0817804	-0.0408957	0.116	0.00304089	0.156479	-0.34538	-0.327162	0.151148	0.137311	-0.086328	-0.119049	-0.412353	-0.552049	-0.254744	-0.0932528	-0.159884	-0.181882	0.0727439	-0.253366	0.0720801	0.174997	-0.109656	-0.315718	0.372552	0.474453	0.325522	0.527277	0.370257	-0.346763	-0.0480184	-0.114212
DO50798	-0.172979	-0.330776	0.0120808	-0.320988	0.0617673	0.0873775	0.0881797	-0.0231911	-0.0316604	-0.207837	0.0320988	-0.0170222	0.0388416	0.173876	-0.23116	-0.441267	0.0611825	0.327585	-0.217638	-0.261521	0.0937923	0.170405	-0.184635	-0.18826	0.297746	0.1067	0.495304	-0.128064	0.395396	0.241218	-0.281613	-0.338469	-0.193878	0.0997533	-0.209773	0.278776	0.618635	0.439132	0.119321	0.159117	0.337873	0.0775941	0.0113818	-0.360137	-0.16635	-0.0462669	0.45066	0.180406	0.295506
DO50799	0.0975206	-0.108924	0.0878004	-0.374015	0.36519	-0.0895076	0.143342	0.0663257	0.125569	-0.270625	-0.390236	0.00105302	-0.00814975	0.198594	0.0492668	-0.0366712	0.269103	-0.33492	0.124952	0.510789	0.469015	0.0505138	-0.0583873	-0.189605	-0.139066	-0.221456	-0.349871	0.207556	-0.39565	-0.0508803	-0.23204	0.411406	-0.335817	-0.308303	-0.333175	-0.0229947	0.278101	0.374763	-0.611159	0.0321366	0.207694	-0.616559	-0.364038	0.546585	-0.763072	-0.500018	-0.154563	-0.0134783	0.0772272
DO50800	-0.433516	-0.357481	0.17544	0.140017	0.101483	-0.109636	-0.524023	0.000382847	0.268509	0.00460318	0.124237	-0.000450032	-0.0641611	-0.113069	0.21788	0.259561	-0.329798	-0.107026	-0.469029	-0.588126	-0.220129	-0.544098	0.118027	0.186879	-0.101402	-0.0497344	0.256006	0.257974	-0.232928	0.403499	0.456404	0.362764	0.391379	0.348377	0.445585	-0.0696221	0.0976699	-0.183281	-0.669174	0.215863	0.0550813	-0.74724	-0.30938	-0.639921	-0.334602	-0.528911	-0.379944	-0.20345	-0.43152
DO50802	0.0914875	0.211601	-0.06994	-0.0361707	0.0092631	-0.0961601	0.0329522	-0.102645	-0.0748015	0.068634	0.303229	0.236834	0.0633647	-0.151942	-0.248698	0.266122	-0.281212	0.106106	-0.114599	0.501446	0.436017	0.211222	0.0599403	-0.204463	-0.116702	-0.316521	0.357482	-0.100068	0.135451	-0.220294	-0.479978	-0.621835	-0.3082	-0.212347	-0.388187	0.0763383	0.515552	0.00729952	0.311168	-0.0593988	0.143473	0.429975	0.582284	-0.337302	0.500744	0.315518	0.389737	-0.0311617	0.0263078
DO50803	-0.410251	-0.133726	0.11293	-0.0290693	0.104698	-0.0696277	-0.61107	0.0795761	0.333328	0.408019	0.554574	0.373427	0.0743723	0.0951722	-0.119603	-0.00431252	-0.299456	0.0769014	-0.143107	-0.610804	-0.375852	-0.496711	0.031306	0.200489	-0.329775	0.0911175	0.325959	0.365713	-0.0277709	0.211496	0.686515	0.719554	0.140355	0.0878713	0.270555	-0.0773255	-0.353815	-0.400854	0.242282	-0.115384	0.180859	0.100229	0.33032	-0.221669	-0.165356	0.0795647	-0.604452	-0.297983	-0.349554
DO50804	-0.0632726	0.0589198	-0.159297	0.0962768	-0.402485	-0.0536268	-0.151147	-0.12312	-0.0765024	0.26053	0.59445	0.143414	-0.147373	-0.248524	-0.368883	-0.544219	-0.0506589	0.120153	0.144406	0.610482	-0.0509504	0.0766702	-0.160831	-0.00608701	-0.253357	0.367837	0.0558306	-0.294941	0.335646	-0.262772	-0.300027	-0.530819	-0.198431	-0.188646	-0.294473	0.427801	0.640963	0.131411	0.667356	-0.0206296	0.0524247	0.743796	0.675282	0.031539	0.596923	0.607526	-0.0468879	-0.0559107	-0.0112623
DO50805	-0.413573	-0.169582	-0.052829	-0.325376	0.123293	0.0044067	-0.378395	0.13715	0.268132	0.434312	0.30081	0.278395	-0.0362547	0.338078	0.507478	0.201305	-0.178428	0.0072746	0.144188	-0.583607	-0.523994	-0.531052	0.149342	0.121887	0.434295	0.0220184	-0.342142	0.0333375	0.333481	0.414833	0.69357	0.560949	0.256475	0.236418	0.285204	0.220895	-0.0632827	0.186527	-0.0443528	0.213202	0.331093	-0.0436511	-0.0533605	-0.1449	0.233417	0.291076	0.411095	-0.0323754	-0.0753813
DO50806	0.207199	0.13381	-0.112758	0.242178	0.339569	0.051856	-0.0401015	0.262148	0.25807	0.0409446	0.0664643	0.275431	-0.120043	0.424941	0.354039	0.123687	0.153025	0.0109804	0.470133	0.0910121	-0.343657	-0.0614063	0.102172	0.109114	0.344757	-0.187117	-0.537639	-0.0293567	0.288318	0.420292	0.488317	0.472475	-0.0478932	-0.103995	-0.0832084	0.165977	-0.105696	0.181042	0.483303	0.180982	0.252335	0.453379	-0.309378	0.59343	-0.463928	0.393362	0.417272	0.196359	0.31105
DO50807	-0.0984729	-0.234283	-0.272549	-0.161192	-0.206614	-0.0687732	-0.155591	-0.231094	-0.195058	0.190039	0.317124	-0.0559208	-0.178247	-0.250426	-0.2196	-0.121542	-0.289402	-0.29109	0.342223	-0.281479	-0.0298876	0.13251	-0.335525	-0.284255	-0.371767	0.298365	0.102121	0.143588	0.0257003	-0.135839	0.271307	-0.332327	-0.226322	-0.069387	-0.220587	-0.0141502	-0.287696	-0.333003	-0.208952	-0.174211	0.0022358	-0.326734	0.100686	0.301575	0.479908	-0.157336	-0.488765	-0.184388	-0.195166
DO50808	-0.328139	0.0747814	-0.0476028	0.0418447	-0.472014	-0.225401	-0.203181	-0.221881	-0.0632583	0.148553	0.0864231	-0.0106063	-0.163261	-0.209159	0.10131	-0.103316	-0.360533	-0.156898	-0.140769	-0.443876	-0.0551714	-0.218848	-0.0752116	0.0282307	0.250951	0.400136	0.311518	-0.175199	0.164458	0.190732	0.318677	-0.125424	0.0489673	0.0197372	-0.0134361	0.277129	0.0760503	0.310834	0.724226	0.114226	-0.100073	0.771191	0.357348	-0.210795	0.254364	0.572322	0.367984	-0.0361227	-0.077444
DO50809	-0.150622	0.323192	-0.299172	0.0698742	-0.116456	-0.0725745	-0.0367252	0.107171	-0.1296	0.298894	-0.0444248	-0.100779	-0.192856	-0.0892609	0.202195	0.189898	-0.493478	-0.0376809	-0.0822414	0.145652	0.0621656	0.12111	-0.0388586	0.234479	0.11821	-0.330594	-0.0802352	0.0631194	-0.136272	0.0532889	-0.355194	-0.407736	0.00234185	-0.075751	-0.0185523	-0.225385	0.293491	0.187499	-0.140098	0.219348	-0.0679945	-0.37174	-0.0290965	0.111236	-0.270009	-0.210773	0.373	0.158124	0.340154
DO50811	0.112139	-0.301525	-0.441539	-0.0854063	-0.413775	0.0201849	-0.157224	0.212526	0.288293	0.0529449	0.402104	0.343588	-0.407943	-0.251138	-0.423404	-0.663652	-0.29185	-0.277066	-0.0070652	0.295298	-0.0974057	0.260368	0.142887	-0.131006	0.0349689	-0.144199	-0.282834	0.0463581	0.0798721	-0.115268	-0.482544	-0.298316	-0.316539	-0.317078	-0.343118	-0.135254	0.111545	-0.378041	0.288942	-0.0800542	-0.234913	0.511181	0.439849	0.613407	0.509697	0.414189	0.312302	-0.140885	0.0850196
DO50813	-0.34268	0.0950595	-0.162941	0.0929846	-0.367205	0.175988	-0.219722	0.0566843	0.264495	0.376719	0.421759	0.55794	-0.22098	-0.506231	-0.381281	-0.380505	-0.237551	0.113661	-0.178492	-0.424506	-0.464046	-0.492931	-0.00425983	-0.146534	0.243709	-0.487385	0.0155167	0.227287	0.155448	-0.19952	-0.352528	-0.443662	-0.0323849	-0.165988	0.0869311	0.259423	-0.202117	-0.268189	0.271919	-0.0374972	0.14251	0.338217	0.373565	-0.198653	0.586157	0.375609	0.411946	-0.0499031	-0.0809946
DO50814	-0.444999	-0.0779989	-0.245949	-0.130734	-0.0347062	-0.0472461	-0.137853	-0.0133989	0.0302264	0.305186	0.40786	0.288111	-0.289199	0.094332	-0.029167	-0.398082	-0.124052	0.184248	0.179118	-0.0406232	-0.179062	-0.387472	-0.431058	-0.20171	0.250953	0.293703	-0.21801	-0.0287109	0.106164	-0.430394	-0.262734	0.106656	-0.10419	-0.176851	-0.154468	0.00567711	-0.518766	-0.118068	0.614841	-0.0503574	0.151241	0.581507	0.434386	-0.228591	0.364335	0.504469	0.336602	0.0734324	0.116048
DO50815	0.0401021	-0.3383	-0.0791197	-0.43417	0.168181	0.0668221	-0.457608	0.121024	0.118418	-0.437749	-0.358281	-0.0936056	-0.145919	0.0240346	-0.167869	-0.281541	-0.0705065	-0.263537	-0.0700551	0.0458911	0.225473	-0.353618	-0.123969	-0.332488	-0.332694	-0.222865	-0.110083	0.195884	-0.408186	-0.132454	-0.357997	0.206665	-0.134947	-0.043933	-0.101981	-0.511166	-0.519652	-0.480802	-0.658366	-0.417595	-0.277419	-0.724958	-0.669194	0.493218	-0.700278	-0.574456	-0.492678	0.0452321	-0.0759655
DO50816	-0.377441	-0.117983	-0.1294	0.214359	0.0965209	0.260138	0.102449	0.111509	-0.0491042	0.195218	0.506532	0.309161	-0.219759	-0.0894611	-0.021948	-0.102963	-0.161882	0.203625	-0.00734319	-0.271011	-0.159685	-0.108133	-0.180162	-0.237909	-0.181964	0.186187	-0.0602242	-0.0254008	-0.0872594	-0.469681	-0.278564	-0.142654	-0.121281	-0.16123	-0.111553	-0.302146	-0.357319	-0.449149	0.518173	-0.121278	-0.0696373	0.556873	0.12789	0.208593	0.593988	0.490236	-0.324563	-0.0844366	-0.0929299
DO50817	-0.524307	-0.434217	-0.261618	-0.125665	0.287568	0.218445	-0.181155	0.108154	0.0878976	0.16142	0.562508	0.421438	-0.156845	0.104134	-0.143294	-0.292144	-0.268415	0.126578	-0.199806	-0.206988	0.0239493	-0.370179	-0.25843	-0.412774	-0.186843	0.0520312	0.306194	0.0245739	0.168945	-0.496802	-0.420655	-0.282183	-0.263645	-0.216849	-0.245904	0.0195573	0.00335656	-0.24991	0.182583	-0.129694	-0.0728007	0.447325	0.501388	0.0705971	0.746795	0.329132	-0.0895666	-0.213519	-0.160378
DO50818	-0.31528	0.150348	-0.0811322	-0.0938742	0.0374938	0.180903	-0.179254	-0.0943214	0.0525873	0.424494	0.541946	0.292671	-0.198563	0.0057511	-0.0351796	0.423991	-0.528851	0.379914	0.212826	-0.200187	-0.374036	-0.340424	-0.176769	-0.0238408	-0.00358926	-0.0625443	-0.0823406	-0.0956705	0.137384	-0.252773	0.503322	0.475796	-0.268188	-0.31517	-0.272029	0.352926	0.371597	0.0134656	0.409667	0.0776001	0.260614	0.60941	0.690132	-0.579135	0.573131	0.467172	0.381048	-0.219359	-0.186068
DO50819	0.0563862	0.0826245	0.291648	0.257858	0.587986	-0.341785	-0.174932	0.0116607	0.0466762	0.0813267	-0.215573	0.13233	0.253712	0.154249	0.541917	0.464027	-0.286403	-0.0383803	-0.237065	-0.123844	-0.07057	-0.0818095	0.258678	0.265411	0.203401	-0.324052	0.318339	0.0628528	0.000140123	0.197782	0.614986	0.605928	0.234427	0.149487	0.275529	0.144894	0.254146	0.251203	-0.613993	0.233961	0.525507	-0.714038	-0.375308	-0.634943	0.12012	-0.476766	0.176102	-0.0480361	-0.0229206
DO50820	0.0754301	-0.280132	0.102414	-0.163446	-0.143023	0.0577671	0.245963	-0.00945846	-0.0452854	-0.220379	0.00183148	0.069012	0.164064	-0.381249	-0.268606	-0.305132	0.357427	-0.138756	0.254182	-0.0674029	0.25354	0.332739	-0.0698829	-0.327438	-0.452464	0.0135324	-0.212278	0.0980191	-0.133137	0.0417317	-0.359049	-0.321037	-0.235956	-0.081352	-0.262974	-0.193097	-0.0609674	-0.109711	-0.606297	-0.217695	-0.0768244	-0.597314	-0.156936	0.432209	-0.339434	-0.36994	-0.532115	-0.193222	-0.225947
DO50822	0.28929	0.702552	-0.00159173	0.309662	-0.295628	0.185799	0.204126	0.145175	0.155831	0.138703	-0.0438734	0.0485114	0.121328	0.0299248	0.487014	0.629789	0.0655228	0.458491	0.457485	0.643137	0.0220683	0.307196	0.277186	0.384904	0.29538	0.533424	-0.398136	-0.145984	0.377892	-0.0532963	0.505372	0.368744	0.0595017	-0.00505486	0.10072	0.496367	0.620338	0.433531	0.755504	0.295985	0.307655	0.813794	0.570707	-0.222543	0.614378	0.579256	0.41729	0.102237	0.0951977
DO50825	-0.0722331	-0.387148	0.226689	-0.059697	-0.00838353	0.0160412	-0.0716657	-0.0428944	-0.0128063	0.159586	0.145408	0.0175484	0.0201681	-0.315671	0.444726	0.079954	0.0860217	0.12243	0.352084	0.32951	0.229039	0.203635	-0.308855	-0.121845	0.0694621	-0.0569195	-0.472957	-0.221744	0.338063	-0.394633	-0.229188	-0.460212	-0.168718	-0.0850424	-0.250152	0.358596	0.378148	0.0903844	0.477152	-0.0920826	0.00904046	0.643825	0.510166	0.0813527	0.687386	0.439899	0.433179	-0.0515452	0.0475981
DO50829	0.0705607	0.254327	-0.030748	0.414882	0.346941	-0.16364	0.0312319	0.0158044	-0.00136372	-0.103314	-0.408311	-0.184988	0.14589	-0.032204	0.460475	0.279997	0.0615117	-0.0185468	-0.235929	0.346631	-0.0721877	0.251935	0.117899	0.523753	0.458347	-0.201417	-0.0144608	-0.0127039	0.0516117	0.428826	0.286475	0.502854	0.193354	0.0211642	0.192551	0.126724	0.585433	0.332691	-0.327956	0.166683	0.27542	-0.221373	-0.454506	-0.566688	-0.678995	-0.321827	0.652092	0.104626	0.139292
DO50832	0.309786	-0.230252	-0.202327	0.25539	-0.0759024	0.0676472	0.447299	-0.0755278	-0.226628	-0.0248504	-0.180538	-0.330974	0.252034	-0.282681	-0.247897	-0.0395695	0.284021	-0.185408	-0.0382509	0.0835783	0.266991	-0.492535	0.137494	-0.124173	-0.0389742	0.100932	-0.109127	0.0703787	0.271754	-0.204188	-0.362763	-0.354774	-0.215433	-0.159312	-0.252778	0.0977169	0.408505	0.119556	-0.417228	0.00950875	0.00450411	-0.139749	0.0636831	-0.533575	0.57831	-0.1848	0.246725	-0.177409	-0.136789
DO50839	-0.140068	-0.0271121	-0.271761	0.0509737	-0.120665	0.0424189	-0.118316	0.0943668	-0.0571214	0.405857	0.462178	0.184178	-0.268828	-0.10343	0.0959534	0.190507	0.145354	0.149156	0.226819	0.0178129	-0.43147	-0.232652	-0.0157796	-0.030054	0.416537	0.392556	-0.500295	-0.0510271	0.126406	-0.274571	-0.0541184	-0.20701	-0.0659821	-0.126114	-0.123616	0.302491	0.225515	0.193904	0.323637	0.436292	0.0913553	0.308767	0.480301	0.484373	0.608853	0.424209	0.657246	0.102015	0.0741131
DO50840	0.268057	-0.114544	0.133283	-0.387692	0.0433841	0.380593	-0.173984	0.170702	-0.0750305	-0.250878	-0.295036	0.200567	0.17819	-0.131172	-0.0943382	-0.093306	0.337167	-0.445316	-0.137995	0.00827456	0.0386175	-0.0676622	-0.143843	0.00726852	-0.0566729	-0.223363	0.189706	-0.020489	0.23332	-0.0915295	-0.150275	-0.369744	-0.383871	-0.333902	-0.359532	0.177532	0.130524	0.29367	0.0930252	0.303235	0.0353457	0.223321	0.277615	0.602439	0.169287	0.123209	0.148699	-0.0193434	0.0867345
DO50844	0.228465	-0.342553	0.213065	-0.296824	0.214047	-0.0859427	0.254364	-0.102384	-0.133992	-0.312727	-0.130574	-0.408652	-0.241158	-0.174436	-0.554167	-0.100321	0.427105	0.0502623	0.245137	0.461317	0.211395	0.406373	0.106408	-0.386389	-0.120293	-0.412911	0.357983	-0.183861	-0.379264	-0.105618	-0.641626	-0.431538	-0.177453	-0.172112	-0.24789	-0.0917512	-0.293453	0.0318113	-0.39299	0.175513	0.103363	-0.426828	-0.367702	0.126684	-0.621105	-0.393065	0.0143227	-0.00935863	0.122334
DO50845	-0.246943	-0.347882	0.103345	-0.2122	0.187659	0.209746	-0.164638	0.147456	0.129411	0.142021	0.147224	0.211829	-0.208388	0.181198	-0.0879738	-0.0153399	-0.0864198	0.0379507	0.146342	-0.0786085	-0.134311	-0.346422	-0.305499	-0.360737	-0.240793	0.0186248	-0.0491782	-0.157153	-0.395814	-0.353129	0.137606	0.162385	0.0893025	-0.145267	0.102276	-0.381246	-0.656494	-0.488524	-0.511384	-0.0217639	-0.25178	-0.397608	-0.383901	-0.0255756	-0.245608	-0.241196	-0.511657	0.0114518	-0.166037
DO50850	0.402133	0.490622	0.265637	0.556387	0.190312	-0.204617	-0.146194	-0.125499	-0.060698	0.250735	0.140556	0.00199907	0.0634834	0.205793	0.282255	0.464445	-0.41101	0.18241	-0.0216311	0.029178	0.0246036	0.152132	0.0120097	0.285634	-0.122974	0.282296	0.144528	-0.0166441	-0.0347921	0.349677	0.458482	0.304744	0.26449	0.320693	0.264432	-0.0326673	-0.0650058	-0.00290563	0.670952	-0.198051	0.251498	0.668536	0.176969	-0.113128	-0.135201	0.405883	-0.301488	-0.0870291	-0.10686
DO50855	-0.0433452	-0.322059	-0.35206	-0.160148	0.0670378	-0.0132276	0.225788	-0.0965772	-0.233689	-0.28284	-0.457487	-0.230304	-0.0964231	0.353311	-0.226503	-0.20323	0.332171	-0.305473	-0.369317	-0.170184	0.00925023	0.32591	0.145603	-0.0745685	0.0837472	-0.286513	0.304	0.0671089	0.196722	0.0805278	-0.383283	0.334919	0.32909	0.360297	0.346284	-0.35201	-0.485467	-0.385439	-0.765934	-0.254457	-0.361545	-0.735723	-0.653975	-0.0885093	-0.593429	-0.545864	-0.4065	-0.089048	-0.163591
DO50857	-0.139246	-0.506578	-0.223819	-0.258605	-0.327036	0.0731402	-0.217491	-0.231976	-0.201423	0.122464	0.38991	0.00487135	-0.299358	-0.361479	-0.491111	-0.493775	0.134345	-0.151988	-0.13437	0.0832261	0.403765	-0.083934	-0.1189	-0.392755	-0.0345958	0.0946305	0.182458	-0.196433	0.307515	-0.375793	0.153549	0.0687622	-0.168915	-0.156476	-0.213758	-0.0528215	0.39566	-0.117725	0.207517	-0.143009	-0.393549	0.388099	0.188026	0.236962	0.517873	0.325762	0.0271691	-0.16776	-0.172673
DO50859	0.0269687	-0.275371	0.142058	0.19191	-0.28593	-0.000667501	-0.0979054	-0.172894	-0.298629	-0.0494979	0.198923	-0.313176	-0.109808	-0.337068	-0.146563	0.124455	0.114019	0.195893	0.0710229	0.342417	0.134984	0.0439223	-0.261206	-0.185257	-0.0513742	0.00924181	0.106887	0.0720834	0.383165	-0.303895	-0.517193	-0.540724	-0.139799	-0.167894	-0.267221	0.102444	0.520706	0.194435	0.628796	-0.0120841	-0.264496	0.716985	0.453816	0.334644	0.646431	0.529348	0.261635	0.00747215	0.0847757
[truncated: 135 more columns]
